# Supplementary material for: Knowledge-based mechanistic modeling accurately predicts disease progression with gefitinib in EGFR-mutant lung adenocarcinoma
Source: NPJ Syst Biol Appl. 2023 Jul 31;9:37. doi: 10.1038/s41540-023-00292-7 (PMC10390488; doi:10.1038/s41540-023-00292-7)
Supplement: Supplementary file 3 — Supplementary material - source files [file 41540_2023_292_MOESM3_ESM.zip]

Archive with 13 entries (12 files):
- Sumodels sources/
- Sumodels sources/Gefitinib.ant
- Sumodels sources/TumorGrowth.ant
- Sumodels sources/TumorGrowth.xml
- Sumodels sources/TumorGrowth.xlsx
- Sumodels sources/Clinical.ant
- Sumodels sources/Gefitinib.xml
- Sumodels sources/Gefitinib.xlsx
- Sumodels sources/EgfrPathway.ant
- Sumodels sources/EgfrPathway.xml
- Sumodels sources/EgfrPathway.xlsx
- Sumodels sources/Clinical.xml
- Sumodels sources/Clinical.xlsx
