# Supplementary material for: Knowledge-based mechanistic modeling accurately predicts disease progression with gefitinib in EGFR-mutant lung adenocarcinoma
Source: NPJ Syst Biol Appl. 2023 Jul 31;9:37. doi: 10.1038/s41540-023-00292-7 (PMC10390488; doi:10.1038/s41540-023-00292-7)
Supplement: Supplementary file 3 — Supplementary material - source files [file 41540_2023_292_MOESM3_ESM.zip › Sumodels sources/Gefitinib.ant]

// Created by libAntimony v2.13.2
model *doc0()

  // Compartments and Species:
  compartment TumorTissue;
  substanceOnly species TumorTissue_DOT_Gefitinib in TumorTissue;

  // Assignment Rules:
  TumorTissue := 0.0251*1;
  Clone0_00000058isClonePresent := 1;
  Clone10_00000058isClonePresent := piecewise(1, nClones > 10.5, 0);
  nClones := 1;
  Clone11_00000058isClonePresent := piecewise(1, nClones > 11.5, 0);
  Clone12_00000058isClonePresent := piecewise(1, nClones > 12.5, 0);
  Clone13_00000058isClonePresent := piecewise(1, nClones > 13.5, 0);
  Clone14_00000058isClonePresent := piecewise(1, nClones > 14.5, 0);
  Clone15_00000058isClonePresent := piecewise(1, nClones > 15.5, 0);
  Clone1_00000058isClonePresent := piecewise(1, nClones > 1.5, 0);
  Clone2_00000058isClonePresent := piecewise(1, nClones > 2.5, 0);
  Clone3_00000058isClonePresent := piecewise(1, nClones > 3.5, 0);
  Clone4_00000058isClonePresent := piecewise(1, nClones > 4.5, 0);
  Clone5_00000058isClonePresent := piecewise(1, nClones > 5.5, 0);
  Clone6_00000058isClonePresent := piecewise(1, nClones > 6.5, 0);
  Clone7_00000058isClonePresent := piecewise(1, nClones > 7.5, 0);
  Clone8_00000058isClonePresent := piecewise(1, nClones > 8.5, 0);
  Clone9_00000058isClonePresent := piecewise(1, nClones > 9.5, 0);
  administeredDose := piecewise(administeredDoseHuman, isXenograft == 0, administeredDoseXenograft);
  administeredDoseHuman := 250*1;
  isXenograft := 0;
  administeredDoseXenograft := administeredDoseXenograftPerKg*bodyWeight;
  administeredDoseXenograftPerKg := 25*1;
  bodyWeight := piecewise(bodyWeightInVitro, inVitro >= 0.5, piecewise(bodyWeightMouse, isXenograft == 1, bodyWeightHuman*1000))/1000;
  age := 60;
  ageSquare := age*age/1^2;
  agp := 121;
  appVGefitinib := piecewise(appVGefitinibHuman, isXenograft == 0, appVGefitinibXenograft);
  appVGefitinibHuman := appVGefitinibHumanBW*(agp/121)^-0.447;
  appVGefitinibXenograft := appVGefitinibXenograftRef*(bodyWeight/(0.023*1));
  appVGefitinibHumanBW := appVGefitinibHumanBWRef*(bodyWeight/(70*1))^0.75;
  appVGefitinibHumanBWRef := 1845.3*1;
  appVGefitinibXenograftRef := 0.24*1;
  aucSSAnalytic := bioavailability*administeredDose/appVGefitinib/keGefitinib;
  bioavailability := piecewise(bioavailabilityHuman, isXenograft == 0, bioavailabilityXenograft);
  keGefitinib := piecewise(keGefitinibHuman, isXenograft == 0, keGefitinibXenograft);
  bioavailabilityHuman := 0.6;
  bioavailabilityXenograft := 0.45;
  bodyWeightInVitro := 2.63;
  inVitro := 0;
  bodyWeightMouse := 23;
  bodyWeightHuman := piecewise(bodyWeightHumanAsian, ethnicity < 1.5, bodyWeightHumanNonAsian);
  bodyWeightHumanAsian := piecewise((-0.003*ageSquare + 0.237*age/1 + 58.65)*1, isMale > 0.5, (-0.008*ageSquare + 0.748*age/1 + 36.36)*1);
  ethnicity := 1;
  bodyWeightHumanNonAsian := piecewise((-0.004*ageSquare + 0.301*age/1 + 67.51)*1, isMale > 0.5, (-0.009*ageSquare + 0.952*age/1 + 39.8)*1);
  isMale := 1;
  calibPatientId := 0;
  cancerCellDensity := 280000000;
  clGefitinib := piecewise(clGefitinibHuman, isXenograft == 0, clGefitinibXenograft);
  clGefitinibHuman := clGefitinibHumanBW*0.759^isOld*1.82^isCYPInducer*(agp/121)^-0.502;
  clGefitinibXenograft := clGefitinibXenograftRef*(bodyWeight/(0.023*1))^0.75;
  clGefitinibHumanBW := clGefitinibHumanBWRef*(bodyWeight/(70*1))^0.5;
  isOld := piecewise(1, age >= (65*1), 0);
  isCYPInducer := 0;
  clGefitinibHumanBWRef := 32.119*1;
  clGefitinibXenograftRef := 0.029*1;
  cmaxSSAnalytic := ((bioavailability*administeredDose/appVGefitinib)*kabGefitinib/(kabGefitinib - keGefitinib))*(((1 - exp(-(nDoses*keGefitinib*tDrugAdminFrequency)))/(1 - exp(-(keGefitinib*tDrugAdminFrequency))))*exp(-(keGefitinib*tmaxSSAnalytic)) - ((1 - exp(-(nDoses*kabGefitinib*tDrugAdminFrequency)))/(1 - exp(-(kabGefitinib*tDrugAdminFrequency))))*exp(-(kabGefitinib*tmaxSSAnalytic)));
  kabGefitinib := piecewise(kabGefitinibHuman, isXenograft == 0, kabGefitinibXenograft);
  nDoses := floor((time/tDrugAdminFrequency)*0.000277777777777778) + 1;
  tDrugAdminFrequency := 24;
  tmaxSSAnalytic := ln(kabGefitinib*(1 - exp(-(keGefitinib*tDrugAdminFrequency)))/keGefitinib/(1 - exp(-(kabGefitinib*tDrugAdminFrequency))))/(kabGefitinib - keGefitinib);
  cmaxSingleAnalytic := ((bioavailability*administeredDose/appVGefitinib)*kabGefitinib/(kabGefitinib - keGefitinib))*(exp(-(keGefitinib*tmaxSingleAnalytic)) - exp(-(kabGefitinib*tmaxSingleAnalytic)));
  tmaxSingleAnalytic := ln(kabGefitinib/keGefitinib)/(kabGefitinib - keGefitinib);
  cmeanSSAnalytic := aucSSAnalytic/tDrugAdminFrequency;
  cminSSAnalytic := ((bioavailability*administeredDose/appVGefitinib)*kabGefitinib/(kabGefitinib - keGefitinib))*((1 - exp(-(keGefitinib*tDrugAdminFrequency)))^-1 - (1 - exp(-(kabGefitinib*tDrugAdminFrequency)))^-1);
  distribId := 0;
  funbound := piecewise(funboundHuman, isXenograft == 0, funboundXenograft);
  funboundHuman := 0.05;
  funboundXenograft := 0.06;
  funboundtt := funbound*scalingUnboundTumor;
  scalingUnboundTumor := piecewise(scalingUnboundTumorHuman, isXenograft == 0, scalingUnboundTumorXenograft);
  inVitroScale := 1e-12;
  inVivoScale := 0.1;
  initialTNM := 300;
  isClonePresent := 1;
  isNeoangiogenesis := 1;
  isPlacebo := 0;
  isResistanceMutation := 1;
  k0eGefitinib := piecewise(k0eGefitinibHuman, isXenograft == 0, k0eGefitinibXenograft);
  k0eGefitinibHuman := k0eGefitinibHumanRef*(bodyWeight/(70*1))^-0.25;
  k0eGefitinibXenograft := k0eGefitinibXenograftRef*(bodyWeight/(0.023*1))^-0.25;
  k0eGefitinibHumanRef := 0.049*1;
  k0eGefitinibXenograftRef := 0.109*1;
  k1eGefitinib := piecewise(k1eGefitinibHuman, isXenograft == 0, k1eGefitinibXenograft);
  k1eGefitinibHuman := k1eGefitinibHumanRef*(bodyWeight/(70*1))^-0.25;
  k1eGefitinibXenograft := k1eGefitinibXenograftRef*(bodyWeight/(0.023*1))^-0.25;
  k1eGefitinibHumanRef := 2.4e-5*1;
  k1eGefitinibXenograftRef := 0.12*1;
  kabGefitinibHuman := kabGefitinibHumanRef*(bodyWeight/(70*1))^-0.25;
  kabGefitinibXenograft := kabGefitinibXenograftRef*(bodyWeight/(0.023*1))^-0.25;
  kabGefitinibHumanRef := 0.773*1;
  kabGefitinibXenograftRef := 5.2*1;
  keGefitinibHuman := clGefitinibHuman/appVGefitinibHuman;
  keGefitinibXenograft := clGefitinibXenograft/appVGefitinibXenograft;
  metastasisStatus := initialTNM - 10*floor(initialTNM/10);
  mmGefitinib := 446.9*1;
  nodalStatus := floor(initialTNM/10) - 10*floor(floor(initialTNM/10)/10);
  patientIdVpop := 0;
  patientRankMaemondo := 0;
  plasmaConcGefitinibAnalytic := ((bioavailability*administeredDose/appVGefitinib)*kabGefitinib/(kabGefitinib - keGefitinib))*(((1 - exp(-(nDoses*keGefitinib*tDrugAdminFrequency)))/(1 - exp(-(keGefitinib*tDrugAdminFrequency))))*exp(-(keGefitinib*relativeTime)*0.000277777777777778) - ((1 - exp(-(nDoses*kabGefitinib*tDrugAdminFrequency)))/(1 - exp(-(kabGefitinib*tDrugAdminFrequency))))*exp(-(kabGefitinib*relativeTime)*0.000277777777777778));
  relativeTime := time - tDrugAdminFrequency*(nDoses - 1)*3600;
  scalingUnboundTumorHuman := 0.75968176759654;
  scalingUnboundTumorXenograft := 0.401;
  scenario__weight := 1;
  sizeHelper := 0.5;
  smokingStatus := 0;
  tFirstDrugAdmin := 1;
  tumorInitRad := piecewise(0, initialTNM <= 99, piecewise(sizeHelper*3, initialTNM <= 199, piecewise(3 + sizeHelper*2, initialTNM <= 299, piecewise(5 + sizeHelper*2, initialTNM <= 399, 7 + sizeHelper*3))))*1/2;
  tumorTissueConcGefitinib := (TumorTissue_DOT_Gefitinib/TumorTissue)*mmGefitinib*1000;
  uTumorTissueConcGefitinib := tumorTissueConcGefitinib*funboundtt/mmGefitinib;

  // Reactions:
  tumorTissueEquilibrium:  -> TumorTissue_DOT_Gefitinib; ((k1eGefitinib*plasmaConcGefitinibAnalytic*appVGefitinib/mmGefitinib)*2.77777777777778e-7 - k0eGefitinib*TumorTissue_DOT_Gefitinib*0.000277777777777778)*tumorTissueEquilibrium__filter;

  // Species initializations:
  TumorTissue_DOT_Gefitinib = 0;
  TumorTissue_DOT_Gefitinib has mole_per_litre;
  TumorTissue has litre;
  Clone0_00000058isClonePresent has dimensionless;
  Clone10_00000058isClonePresent has dimensionless;
  nClones has item;
  Clone11_00000058isClonePresent has dimensionless;
  Clone12_00000058isClonePresent has dimensionless;
  Clone13_00000058isClonePresent has dimensionless;
  Clone14_00000058isClonePresent has dimensionless;
  Clone15_00000058isClonePresent has dimensionless;
  Clone1_00000058isClonePresent has dimensionless;
  Clone2_00000058isClonePresent has dimensionless;
  Clone3_00000058isClonePresent has dimensionless;
  Clone4_00000058isClonePresent has dimensionless;
  Clone5_00000058isClonePresent has dimensionless;
  Clone6_00000058isClonePresent has dimensionless;
  Clone7_00000058isClonePresent has dimensionless;
  Clone8_00000058isClonePresent has dimensionless;
  Clone9_00000058isClonePresent has dimensionless;
  administeredDose has milligram;
  administeredDoseHuman has milligram;
  isXenograft has dimensionless;
  administeredDoseXenograft has milligram;
  administeredDoseXenograftPerKg has milligramPerkilogram;
  bodyWeight has gram;
  age has year;
  ageSquare has dimensionless;
  agp has dimensionless;
  appVGefitinib has litre;
  appVGefitinibHuman has litre;
  appVGefitinibXenograft has litre;
  appVGefitinibHumanBW has litre;
  appVGefitinibHumanBWRef has litre;
  appVGefitinibXenograftRef has litre;
  aucSSAnalytic has dimensionlessmilligramhourPerliter;
  bioavailability has dimensionless;
  keGefitinib has Perhour;
  bioavailabilityHuman has dimensionless;
  bioavailabilityXenograft has dimensionless;
  bodyWeightInVitro has gram;
  inVitro has dimensionless;
  bodyWeightMouse has gram;
  bodyWeightHuman has gram;
  bodyWeightHumanAsian has gram;
  ethnicity has dimensionless;
  bodyWeightHumanNonAsian has gram;
  isMale has dimensionless;
  calibPatientId has dimensionless;
  cancerCellDensity has substance__countPercentimeterCube;
  clGefitinib has literPerhour;
  clGefitinibHuman has literPerhour;
  clGefitinibXenograft has literPerhour;
  clGefitinibHumanBW has literPerhour;
  isOld has dimensionless;
  isCYPInducer has dimensionless;
  clGefitinibHumanBWRef has literPerhour;
  clGefitinibXenograftRef has literPerhour;
  cmaxSSAnalytic has microgramPermilliliter;
  kabGefitinib has Perhour;
  nDoses has dimensionless;
  tDrugAdminFrequency has hour;
  tmaxSSAnalytic has hour;
  cmaxSingleAnalytic has microgramPermilliliter;
  tmaxSingleAnalytic has hour;
  cmeanSSAnalytic has microgramPermilliliter;
  cminSSAnalytic has microgramPermilliliter;
  distribId has dimensionless;
  funbound has dimensionless;
  funboundHuman has dimensionless;
  funboundXenograft has dimensionless;
  funboundtt has dimensionless;
  scalingUnboundTumor has dimensionless;
  inVitroScale has substance__count;
  inVivoScale has substance__count;
  initialTNM has dimensionless;
  isClonePresent has dimensionless;
  isNeoangiogenesis has dimensionless;
  isPlacebo has dimensionless;
  isResistanceMutation has dimensionless;
  k0eGefitinib has Perhour;
  k0eGefitinibHuman has Perhour;
  k0eGefitinibXenograft has Perhour;
  k0eGefitinibHumanRef has Perhour;
  k0eGefitinibXenograftRef has Perhour;
  k1eGefitinib has Perhour;
  k1eGefitinibHuman has Perhour;
  k1eGefitinibXenograft has Perhour;
  k1eGefitinibHumanRef has Perhour;
  k1eGefitinibXenograftRef has Perhour;
  kabGefitinibHuman has Perhour;
  kabGefitinibXenograft has Perhour;
  kabGefitinibHumanRef has Perhour;
  kabGefitinibXenograftRef has Perhour;
  keGefitinibHuman has Perhour;
  keGefitinibXenograft has Perhour;
  metastasisStatus has dimensionless;
  mmGefitinib has gramPermole;
  nodalStatus has dimensionless;
  patientIdVpop has dimensionless;
  patientRankMaemondo has dimensionless;
  plasmaConcGefitinibAnalytic has microgramPermilliliter;
  relativeTime has second;
  scalingUnboundTumorHuman has dimensionless;
  scalingUnboundTumorXenograft has dimensionless;
  scenario__weight has dimensionless;
  sizeHelper has dimensionless;
  smokingStatus has dimensionless;
  tFirstDrugAdmin has second;
  tumorInitRad has centimeter;
  tumorTissueConcGefitinib has microgramPermilliliter;

  // Variable initializations:
  tumorTissueEquilibrium__filter = piecewise(1, isPlacebo < 0.5, 0);
  tumorTissueEquilibrium__filter has dimensionless;
  uTumorTissueConcGefitinib has micromolePermilliliter;

  // Other declarations:
  var TumorTissue, Clone0_00000058isClonePresent, Clone10_00000058isClonePresent;
  var nClones, Clone11_00000058isClonePresent, Clone12_00000058isClonePresent;
  var Clone13_00000058isClonePresent, Clone14_00000058isClonePresent, Clone15_00000058isClonePresent;
  var Clone1_00000058isClonePresent, Clone2_00000058isClonePresent, Clone3_00000058isClonePresent;
  var Clone4_00000058isClonePresent, Clone5_00000058isClonePresent, Clone6_00000058isClonePresent;
  var Clone7_00000058isClonePresent, Clone8_00000058isClonePresent, Clone9_00000058isClonePresent;
  var administeredDose, administeredDoseHuman, isXenograft, administeredDoseXenograft;
  var administeredDoseXenograftPerKg, bodyWeight, age, ageSquare, agp, appVGefitinib;
  var appVGefitinibHuman, appVGefitinibXenograft, appVGefitinibHumanBW, appVGefitinibHumanBWRef;
  var appVGefitinibXenograftRef, aucSSAnalytic, bioavailability, keGefitinib;
  var bioavailabilityHuman, bioavailabilityXenograft, bodyWeightInVitro, inVitro;
  var bodyWeightMouse, bodyWeightHuman, bodyWeightHumanAsian, ethnicity, bodyWeightHumanNonAsian;
  var isMale, calibPatientId, cancerCellDensity, clGefitinib, clGefitinibHuman;
  var clGefitinibXenograft, clGefitinibHumanBW, isOld, isCYPInducer, clGefitinibHumanBWRef;
  var clGefitinibXenograftRef, cmaxSSAnalytic, kabGefitinib, nDoses, tDrugAdminFrequency;
  var tmaxSSAnalytic, cmaxSingleAnalytic, tmaxSingleAnalytic, cmeanSSAnalytic;
  var cminSSAnalytic, distribId, funbound, funboundHuman, funboundXenograft;
  var funboundtt, scalingUnboundTumor, inVitroScale, inVivoScale, initialTNM;
  var isClonePresent, isNeoangiogenesis, isPlacebo, isResistanceMutation;
  var k0eGefitinib, k0eGefitinibHuman, k0eGefitinibXenograft, k0eGefitinibHumanRef;
  var k0eGefitinibXenograftRef, k1eGefitinib, k1eGefitinibHuman, k1eGefitinibXenograft;
  var k1eGefitinibHumanRef, k1eGefitinibXenograftRef, kabGefitinibHuman, kabGefitinibXenograft;
  var kabGefitinibHumanRef, kabGefitinibXenograftRef, keGefitinibHuman, keGefitinibXenograft;
  var metastasisStatus, mmGefitinib, nodalStatus, patientIdVpop, patientRankMaemondo;
  var plasmaConcGefitinibAnalytic, relativeTime, scalingUnboundTumorHuman;
  var scalingUnboundTumorXenograft, scenario__weight, sizeHelper, smokingStatus;
  var tFirstDrugAdmin, tumorInitRad, tumorTissueConcGefitinib, uTumorTissueConcGefitinib;
  const tumorTissueEquilibrium__filter;

  // Unit definitions:
  unit Perhour = 1 / 3600 second;
  unit centimeter = 1e-2 metre;
  unit dimensionlessmilligramhourPerliter = dimensionless * 1e-3 gram * 3600 second / litre;
  unit gramPermole = gram / avogadro;
  unit hour = 3600 second;
  unit literPerhour = litre / 3600 second;
  unit microgramPermilliliter = 1e-6 gram / 1e-3 litre;
  unit micromolePermilliliter = 1e-6 avogadro / 1e-3 litre;
  unit milligram = 1e-3 gram;
  unit milligramPerkilogram = 1e-3 gram / 1e3 gram;
  unit substance__count = 1.66054e-24 avogadro;
  unit substance__countPercentimeterCube = 1.66054e-24 avogadro / (1e-2 metre)^3;
  unit year = 3.15569e+07 second;
  unit time_unit = second;
  unit mole_per_litre = mole / litre;

  // CV terms:
  TumorTissue hypernym "https://doi.org/10.1158/0008-5472.CAN-18-3652"
  nClones hypernym "https://doi.org/10.1056/nejmoa1616288"
  administeredDoseHuman hypernym "http://identifiers.org/Calibrated"
  isXenograft hypernym "http://identifiers.org/Arbitrary"
  administeredDoseXenograft hypernym "http://identifiers.org/DefinedRationally"
  bodyWeight hypernym "https://doi.org/10.1007/s40262-016-0422-3"
  age hypernym "http://identifiers.org/Arbitrary"
  ageSquare hypernym "http://identifiers.org/None"
  agp hypernym "https://doi.org/10.1007/s00280-019-03788-4"
  appVGefitinibHuman hypernym "https://doi.org/10.1007/s00280-019-03788-4"
  appVGefitinibXenograft hypernym "http://identifiers.org/Calibrated"
  appVGefitinibHumanBW hypernym "https://doi.org/10.1007/s00280-019-03788-4"
  appVGefitinibHumanBWRef hypernym "https://doi.org/10.1007/s00280-019-03788-4"
  appVGefitinibXenograftRef hypernym "http://identifiers.org/Calibrated"
  aucSSAnalytic hypernym "http://identifiers.org/Calibrated"
  bioavailabilityHuman hypernym "https://doi.org/10.2165/00003088-200544110-00004"
  bioavailabilityXenograft hypernym "http://identifiers.org/Calibrated"
  bodyWeightInVitro hypernym "https://doi.org/10.1073/pnas.012579799"
  inVitro hypernym "http://identifiers.org/Arbitrary"
  bodyWeightMouse hypernym "http://web.jhu.edu/animalcare/procedures/mouse.html"
  bodyWeightHuman hypernym "https://doi.org/10.1007/s40262-016-0422-3"
  bodyWeightHumanAsian hypernym "http://identifiers.org/Calibrated"
  ethnicity hypernym "http://identifiers.org/Arbitrary"
  bodyWeightHumanNonAsian hypernym "https://doi.org/10.1007/s40262-016-0422-3"
  isMale hypernym "http://identifiers.org/Abitrary"
  calibPatientId hypernym "http://identifiers.org/Arbitrary"
  cancerCellDensity hypernym "https://doi.org/10.1158/0008-5472.CAN-18-3652"
  clGefitinibHuman hypernym "https://doi.org/10.1007/s00280-019-03788-4"
  clGefitinibXenograft hypernym "http://identifiers.org/Calibrated"
  clGefitinibHumanBW hypernym "https://doi.org/10.1007/s00280-019-03788-4"
  isOld hypernym "https://doi.org/10.1007/s00280-019-03788-4"
  isCYPInducer hypernym "https://doi.org/10.1007/s00280-019-03788-4"
  clGefitinibHumanBWRef hypernym "https://doi.org/10.1007/s00280-019-03788-4"
  clGefitinibXenograftRef hypernym "http://identifiers.org/Calibrated"
  cmaxSSAnalytic hypernym "http://identifiers.org/Calibrated"
  nDoses hypernym "http://identifiers.org/DefinedRationally"
  tDrugAdminFrequency hypernym "http://identifiers.org/Calibrated"
  tmaxSSAnalytic hypernym "http://identifiers.org/Calibrated"
  cmaxSingleAnalytic hypernym "http://identifiers.org/Calibrated"
  tmaxSingleAnalytic hypernym "https://www.boomer.org/c/p4/c15/c15.pdf"
  cmeanSSAnalytic hypernym "http://identifiers.org/Calibrated"
  cminSSAnalytic hypernym "http://identifiers.org/Calibrated"
  distribId hypernym "http://identifiers.org/Arbitrary"
  funboundHuman hypernym "http://identifiers.org/Calibrated"
  funboundXenograft hypernym "https://doi.org/10.1158/1535-7163.MCT-16-0076"
  funboundtt hypernym "http://identifiers.org/DefinedRationally"
  initialTNM hypernym "https://doi.org/10.1007/978-3-319-40618-3"
  isNeoangiogenesis hypernym "http://identifiers.org/Arbitrary"
  isPlacebo hypernym "http://identifiers.org/Arbitrary"
  isResistanceMutation hypernym "http://identifiers.org/ForScenario"
  k0eGefitinibHuman hypernym "http://identifiers.org/Calibrated"
  k0eGefitinibXenograft hypernym "http://identifiers.org/Calibrated"
  k0eGefitinibHumanRef hypernym "http://identifiers.org/Calibrated"
  k0eGefitinibXenograftRef hypernym "http://identifiers.org/Calibrated"
  k1eGefitinibHuman hypernym "http://identifiers.org/Calibrated"
  k1eGefitinibXenograft hypernym "http://identifiers.org/Calibrated"
  k1eGefitinibHumanRef hypernym "http://identifiers.org/Calibrated"
  k1eGefitinibXenograftRef hypernym "http://identifiers.org/Calibrated"
  kabGefitinibHuman hypernym "https://doi.org/10.1007/s00280-019-03788-4"
  kabGefitinibXenograft hypernym "http://identifiers.org/Calibrated"
  kabGefitinibHumanRef hypernym "https://doi.org/10.1007/s00280-019-03788-4"
  kabGefitinibXenograftRef hypernym "http://identifiers.org/Calibrated"
  keGefitinibHuman hypernym "http://dx.doi.org/10.5772/61573"
  keGefitinibXenograft hypernym "http://dx.doi.org/10.5772/61573"
  metastasisStatus hypernym "https://doi.org/10.1007/978-3-319-40618-3"
  mmGefitinib hypernym "https://pubchem.ncbi.nlm.nih.gov/compound/Gefitinib"
  nodalStatus hypernym "https://doi.org/10.1007/978-3-319-40618-3"
  patientIdVpop hypernym "http://identifiers.org/Arbitrary"
  patientRankMaemondo hypernym "http://identifiers.org/Arbitrary"
  plasmaConcGefitinibAnalytic hypernym "http://identifiers.org/Calibrated"
  relativeTime hypernym "http://identifiers.org/DefinedRationally"
  scalingUnboundTumorHuman hypernym "http://identifiers.org/Calibrated"
  scalingUnboundTumorXenograft hypernym "http://identifiers.org/Calibrated"
  smokingStatus hypernym "http://identifiers.org/Arbitrary"
  tFirstDrugAdmin hypernym "http://identifiers.org/Arbitrary"
  tumorInitRad hypernym "https://doi.org/10.1007/978-3-319-40618-3"
  tumorTissueConcGefitinib hypernym "http://identifiers.org/DefinedRationally"
  uTumorTissueConcGefitinib hypernym "http://identifiers.org/DefinedRationally"
  tumorTissueEquilibrium hypernym "https://doi.org/10.1002/cpt.1198"
end

Traceback (most recent call last):
  File "<stdin>", line 1, in <module>
NameError: name 'Gefitinib' is not defined
>>> print(ant)
// Created by libAntimony v2.13.2
model *doc0()

  // Compartments and Species:
  compartment TumorTissue;
  substanceOnly species TumorTissue_DOT_Gefitinib in TumorTissue;

  // Assignment Rules:
  TumorTissue := 0.0251*1;
  Clone0_00000058isClonePresent := 1;
  Clone10_00000058isClonePresent := piecewise(1, nClones > 10.5, 0);
  nClones := 1;
  Clone11_00000058isClonePresent := piecewise(1, nClones > 11.5, 0);
  Clone12_00000058isClonePresent := piecewise(1, nClones > 12.5, 0);
  Clone13_00000058isClonePresent := piecewise(1, nClones > 13.5, 0);
  Clone14_00000058isClonePresent := piecewise(1, nClones > 14.5, 0);
  Clone15_00000058isClonePresent := piecewise(1, nClones > 15.5, 0);
  Clone1_00000058isClonePresent := piecewise(1, nClones > 1.5, 0);
  Clone2_00000058isClonePresent := piecewise(1, nClones > 2.5, 0);
  Clone3_00000058isClonePresent := piecewise(1, nClones > 3.5, 0);
  Clone4_00000058isClonePresent := piecewise(1, nClones > 4.5, 0);
  Clone5_00000058isClonePresent := piecewise(1, nClones > 5.5, 0);
  Clone6_00000058isClonePresent := piecewise(1, nClones > 6.5, 0);
  Clone7_00000058isClonePresent := piecewise(1, nClones > 7.5, 0);
  Clone8_00000058isClonePresent := piecewise(1, nClones > 8.5, 0);
  Clone9_00000058isClonePresent := piecewise(1, nClones > 9.5, 0);
  administeredDose := piecewise(administeredDoseHuman, isXenograft == 0, administeredDoseXenograft);
  administeredDoseHuman := 250*1;
  isXenograft := 0;
  administeredDoseXenograft := administeredDoseXenograftPerKg*bodyWeight;
  administeredDoseXenograftPerKg := 25*1;
  bodyWeight := piecewise(bodyWeightInVitro, inVitro >= 0.5, piecewise(bodyWeightMouse, isXenograft == 1, bodyWeightHuman*1000))/1000;
  age := 60;
  ageSquare := age*age/1^2;
  agp := 121;
  appVGefitinib := piecewise(appVGefitinibHuman, isXenograft == 0, appVGefitinibXenograft);
  appVGefitinibHuman := appVGefitinibHumanBW*(agp/121)^-0.447;
  appVGefitinibXenograft := appVGefitinibXenograftRef*(bodyWeight/(0.023*1));
  appVGefitinibHumanBW := appVGefitinibHumanBWRef*(bodyWeight/(70*1))^0.75;
  appVGefitinibHumanBWRef := 1845.3*1;
  appVGefitinibXenograftRef := 0.24*1;
  aucSSAnalytic := bioavailability*administeredDose/appVGefitinib/keGefitinib;
  bioavailability := piecewise(bioavailabilityHuman, isXenograft == 0, bioavailabilityXenograft);
  keGefitinib := piecewise(keGefitinibHuman, isXenograft == 0, keGefitinibXenograft);
  bioavailabilityHuman := 0.6;
  bioavailabilityXenograft := 0.45;
  bodyWeightInVitro := 2.63;
  inVitro := 0;
  bodyWeightMouse := 23;
  bodyWeightHuman := piecewise(bodyWeightHumanAsian, ethnicity < 1.5, bodyWeightHumanNonAsian);
  bodyWeightHumanAsian := piecewise((-0.003*ageSquare + 0.237*age/1 + 58.65)*1, isMale > 0.5, (-0.008*ageSquare + 0.748*age/1 + 36.36)*1);
  ethnicity := 1;
  bodyWeightHumanNonAsian := piecewise((-0.004*ageSquare + 0.301*age/1 + 67.51)*1, isMale > 0.5, (-0.009*ageSquare + 0.952*age/1 + 39.8)*1);
  isMale := 1;
  calibPatientId := 0;
  cancerCellDensity := 280000000;
  clGefitinib := piecewise(clGefitinibHuman, isXenograft == 0, clGefitinibXenograft);
  clGefitinibHuman := clGefitinibHumanBW*0.759^isOld*1.82^isCYPInducer*(agp/121)^-0.502;
  clGefitinibXenograft := clGefitinibXenograftRef*(bodyWeight/(0.023*1))^0.75;
  clGefitinibHumanBW := clGefitinibHumanBWRef*(bodyWeight/(70*1))^0.5;
  isOld := piecewise(1, age >= (65*1), 0);
  isCYPInducer := 0;
  clGefitinibHumanBWRef := 32.119*1;
  clGefitinibXenograftRef := 0.029*1;
  cmaxSSAnalytic := ((bioavailability*administeredDose/appVGefitinib)*kabGefitinib/(kabGefitinib - keGefitinib))*(((1 - exp(-(nDoses*keGefitinib*tDrugAdminFrequency)))/(1 - exp(-(keGefitinib*tDrugAdminFrequency))))*exp(-(keGefitinib*tmaxSSAnalytic)) - ((1 - exp(-(nDoses*kabGefitinib*tDrugAdminFrequency)))/(1 - exp(-(kabGefitinib*tDrugAdminFrequency))))*exp(-(kabGefitinib*tmaxSSAnalytic)));
  kabGefitinib := piecewise(kabGefitinibHuman, isXenograft == 0, kabGefitinibXenograft);
  nDoses := floor((time/tDrugAdminFrequency)*0.000277777777777778) + 1;
  tDrugAdminFrequency := 24;
  tmaxSSAnalytic := ln(kabGefitinib*(1 - exp(-(keGefitinib*tDrugAdminFrequency)))/keGefitinib/(1 - exp(-(kabGefitinib*tDrugAdminFrequency))))/(kabGefitinib - keGefitinib);
  cmaxSingleAnalytic := ((bioavailability*administeredDose/appVGefitinib)*kabGefitinib/(kabGefitinib - keGefitinib))*(exp(-(keGefitinib*tmaxSingleAnalytic)) - exp(-(kabGefitinib*tmaxSingleAnalytic)));
  tmaxSingleAnalytic := ln(kabGefitinib/keGefitinib)/(kabGefitinib - keGefitinib);
  cmeanSSAnalytic := aucSSAnalytic/tDrugAdminFrequency;
  cminSSAnalytic := ((bioavailability*administeredDose/appVGefitinib)*kabGefitinib/(kabGefitinib - keGefitinib))*((1 - exp(-(keGefitinib*tDrugAdminFrequency)))^-1 - (1 - exp(-(kabGefitinib*tDrugAdminFrequency)))^-1);
  distribId := 0;
  funbound := piecewise(funboundHuman, isXenograft == 0, funboundXenograft);
  funboundHuman := 0.05;
  funboundXenograft := 0.06;
  funboundtt := funbound*scalingUnboundTumor;
  scalingUnboundTumor := piecewise(scalingUnboundTumorHuman, isXenograft == 0, scalingUnboundTumorXenograft);
  inVitroScale := 1e-12;
  inVivoScale := 0.1;
  initialTNM := 300;
  isClonePresent := 1;
  isNeoangiogenesis := 1;
  isPlacebo := 0;
  isResistanceMutation := 1;
  k0eGefitinib := piecewise(k0eGefitinibHuman, isXenograft == 0, k0eGefitinibXenograft);
  k0eGefitinibHuman := k0eGefitinibHumanRef*(bodyWeight/(70*1))^-0.25;
  k0eGefitinibXenograft := k0eGefitinibXenograftRef*(bodyWeight/(0.023*1))^-0.25;
  k0eGefitinibHumanRef := 0.049*1;
  k0eGefitinibXenograftRef := 0.109*1;
  k1eGefitinib := piecewise(k1eGefitinibHuman, isXenograft == 0, k1eGefitinibXenograft);
  k1eGefitinibHuman := k1eGefitinibHumanRef*(bodyWeight/(70*1))^-0.25;
  k1eGefitinibXenograft := k1eGefitinibXenograftRef*(bodyWeight/(0.023*1))^-0.25;
  k1eGefitinibHumanRef := 2.4e-5*1;
  k1eGefitinibXenograftRef := 0.12*1;
  kabGefitinibHuman := kabGefitinibHumanRef*(bodyWeight/(70*1))^-0.25;
  kabGefitinibXenograft := kabGefitinibXenograftRef*(bodyWeight/(0.023*1))^-0.25;
  kabGefitinibHumanRef := 0.773*1;
  kabGefitinibXenograftRef := 5.2*1;
  keGefitinibHuman := clGefitinibHuman/appVGefitinibHuman;
  keGefitinibXenograft := clGefitinibXenograft/appVGefitinibXenograft;
  metastasisStatus := initialTNM - 10*floor(initialTNM/10);
  mmGefitinib := 446.9*1;
  nodalStatus := floor(initialTNM/10) - 10*floor(floor(initialTNM/10)/10);
  patientIdVpop := 0;
  patientRankMaemondo := 0;
  plasmaConcGefitinibAnalytic := ((bioavailability*administeredDose/appVGefitinib)*kabGefitinib/(kabGefitinib - keGefitinib))*(((1 - exp(-(nDoses*keGefitinib*tDrugAdminFrequency)))/(1 - exp(-(keGefitinib*tDrugAdminFrequency))))*exp(-(keGefitinib*relativeTime)*0.000277777777777778) - ((1 - exp(-(nDoses*kabGefitinib*tDrugAdminFrequency)))/(1 - exp(-(kabGefitinib*tDrugAdminFrequency))))*exp(-(kabGefitinib*relativeTime)*0.000277777777777778));
  relativeTime := time - tDrugAdminFrequency*(nDoses - 1)*3600;
  scalingUnboundTumorHuman := 0.75968176759654;
  scalingUnboundTumorXenograft := 0.401;
  scenario__weight := 1;
  sizeHelper := 0.5;
  smokingStatus := 0;
  tFirstDrugAdmin := 1;
  tumorInitRad := piecewise(0, initialTNM <= 99, piecewise(sizeHelper*3, initialTNM <= 199, piecewise(3 + sizeHelper*2, initialTNM <= 299, piecewise(5 + sizeHelper*2, initialTNM <= 399, 7 + sizeHelper*3))))*1/2;
  tumorTissueConcGefitinib := (TumorTissue_DOT_Gefitinib/TumorTissue)*mmGefitinib*1000;
  uTumorTissueConcGefitinib := tumorTissueConcGefitinib*funboundtt/mmGefitinib;

  // Reactions:
  tumorTissueEquilibrium:  -> TumorTissue_DOT_Gefitinib; ((k1eGefitinib*plasmaConcGefitinibAnalytic*appVGefitinib/mmGefitinib)*2.77777777777778e-7 - k0eGefitinib*TumorTissue_DOT_Gefitinib*0.000277777777777778)*tumorTissueEquilibrium__filter;

  // Species initializations:
  TumorTissue_DOT_Gefitinib = 0;
  TumorTissue_DOT_Gefitinib has mole_per_litre;
  TumorTissue has litre;
  Clone0_00000058isClonePresent has dimensionless;
  Clone10_00000058isClonePresent has dimensionless;
  nClones has item;
  Clone11_00000058isClonePresent has dimensionless;
  Clone12_00000058isClonePresent has dimensionless;
  Clone13_00000058isClonePresent has dimensionless;
  Clone14_00000058isClonePresent has dimensionless;
  Clone15_00000058isClonePresent has dimensionless;
  Clone1_00000058isClonePresent has dimensionless;
  Clone2_00000058isClonePresent has dimensionless;
  Clone3_00000058isClonePresent has dimensionless;
  Clone4_00000058isClonePresent has dimensionless;
  Clone5_00000058isClonePresent has dimensionless;
  Clone6_00000058isClonePresent has dimensionless;
  Clone7_00000058isClonePresent has dimensionless;
  Clone8_00000058isClonePresent has dimensionless;
  Clone9_00000058isClonePresent has dimensionless;
  administeredDose has milligram;
  administeredDoseHuman has milligram;
  isXenograft has dimensionless;
  administeredDoseXenograft has milligram;
  administeredDoseXenograftPerKg has milligramPerkilogram;
  bodyWeight has gram;
  age has year;
  ageSquare has dimensionless;
  agp has dimensionless;
  appVGefitinib has litre;
  appVGefitinibHuman has litre;
  appVGefitinibXenograft has litre;
  appVGefitinibHumanBW has litre;
  appVGefitinibHumanBWRef has litre;
  appVGefitinibXenograftRef has litre;
  aucSSAnalytic has dimensionlessmilligramhourPerliter;
  bioavailability has dimensionless;
  keGefitinib has Perhour;
  bioavailabilityHuman has dimensionless;
  bioavailabilityXenograft has dimensionless;
  bodyWeightInVitro has gram;
  inVitro has dimensionless;
  bodyWeightMouse has gram;
  bodyWeightHuman has gram;
  bodyWeightHumanAsian has gram;
  ethnicity has dimensionless;
  bodyWeightHumanNonAsian has gram;
  isMale has dimensionless;
  calibPatientId has dimensionless;
  cancerCellDensity has substance__countPercentimeterCube;
  clGefitinib has literPerhour;
  clGefitinibHuman has literPerhour;
  clGefitinibXenograft has literPerhour;
  clGefitinibHumanBW has literPerhour;
  isOld has dimensionless;
  isCYPInducer has dimensionless;
  clGefitinibHumanBWRef has literPerhour;
  clGefitinibXenograftRef has literPerhour;
  cmaxSSAnalytic has microgramPermilliliter;
  kabGefitinib has Perhour;
  nDoses has dimensionless;
  tDrugAdminFrequency has hour;
  tmaxSSAnalytic has hour;
  cmaxSingleAnalytic has microgramPermilliliter;
  tmaxSingleAnalytic has hour;
  cmeanSSAnalytic has microgramPermilliliter;
  cminSSAnalytic has microgramPermilliliter;
  distribId has dimensionless;
  funbound has dimensionless;
  funboundHuman has dimensionless;
  funboundXenograft has dimensionless;
  funboundtt has dimensionless;
  scalingUnboundTumor has dimensionless;
  inVitroScale has substance__count;
  inVivoScale has substance__count;
  initialTNM has dimensionless;
  isClonePresent has dimensionless;
  isNeoangiogenesis has dimensionless;
  isPlacebo has dimensionless;
  isResistanceMutation has dimensionless;
  k0eGefitinib has Perhour;
  k0eGefitinibHuman has Perhour;
  k0eGefitinibXenograft has Perhour;
  k0eGefitinibHumanRef has Perhour;
  k0eGefitinibXenograftRef has Perhour;
  k1eGefitinib has Perhour;
  k1eGefitinibHuman has Perhour;
  k1eGefitinibXenograft has Perhour;
  k1eGefitinibHumanRef has Perhour;
  k1eGefitinibXenograftRef has Perhour;
  kabGefitinibHuman has Perhour;
  kabGefitinibXenograft has Perhour;
  kabGefitinibHumanRef has Perhour;
  kabGefitinibXenograftRef has Perhour;
  keGefitinibHuman has Perhour;
  keGefitinibXenograft has Perhour;
  metastasisStatus has dimensionless;
  mmGefitinib has gramPermole;
  nodalStatus has dimensionless;
  patientIdVpop has dimensionless;
  patientRankMaemondo has dimensionless;
  plasmaConcGefitinibAnalytic has microgramPermilliliter;
  relativeTime has second;
  scalingUnboundTumorHuman has dimensionless;
  scalingUnboundTumorXenograft has dimensionless;
  scenario__weight has dimensionless;
  sizeHelper has dimensionless;
  smokingStatus has dimensionless;
  tFirstDrugAdmin has second;
  tumorInitRad has centimeter;
  tumorTissueConcGefitinib has microgramPermilliliter;

  // Variable initializations:
  tumorTissueEquilibrium__filter = piecewise(1, isPlacebo < 0.5, 0);
  tumorTissueEquilibrium__filter has dimensionless;
  uTumorTissueConcGefitinib has micromolePermilliliter;

  // Other declarations:
  var TumorTissue, Clone0_00000058isClonePresent, Clone10_00000058isClonePresent;
  var nClones, Clone11_00000058isClonePresent, Clone12_00000058isClonePresent;
  var Clone13_00000058isClonePresent, Clone14_00000058isClonePresent, Clone15_00000058isClonePresent;
  var Clone1_00000058isClonePresent, Clone2_00000058isClonePresent, Clone3_00000058isClonePresent;
  var Clone4_00000058isClonePresent, Clone5_00000058isClonePresent, Clone6_00000058isClonePresent;
  var Clone7_00000058isClonePresent, Clone8_00000058isClonePresent, Clone9_00000058isClonePresent;
  var administeredDose, administeredDoseHuman, isXenograft, administeredDoseXenograft;
  var administeredDoseXenograftPerKg, bodyWeight, age, ageSquare, agp, appVGefitinib;
  var appVGefitinibHuman, appVGefitinibXenograft, appVGefitinibHumanBW, appVGefitinibHumanBWRef;
  var appVGefitinibXenograftRef, aucSSAnalytic, bioavailability, keGefitinib;
  var bioavailabilityHuman, bioavailabilityXenograft, bodyWeightInVitro, inVitro;
  var bodyWeightMouse, bodyWeightHuman, bodyWeightHumanAsian, ethnicity, bodyWeightHumanNonAsian;
  var isMale, calibPatientId, cancerCellDensity, clGefitinib, clGefitinibHuman;
  var clGefitinibXenograft, clGefitinibHumanBW, isOld, isCYPInducer, clGefitinibHumanBWRef;
  var clGefitinibXenograftRef, cmaxSSAnalytic, kabGefitinib, nDoses, tDrugAdminFrequency;
  var tmaxSSAnalytic, cmaxSingleAnalytic, tmaxSingleAnalytic, cmeanSSAnalytic;
  var cminSSAnalytic, distribId, funbound, funboundHuman, funboundXenograft;
  var funboundtt, scalingUnboundTumor, inVitroScale, inVivoScale, initialTNM;
  var isClonePresent, isNeoangiogenesis, isPlacebo, isResistanceMutation;
  var k0eGefitinib, k0eGefitinibHuman, k0eGefitinibXenograft, k0eGefitinibHumanRef;
  var k0eGefitinibXenograftRef, k1eGefitinib, k1eGefitinibHuman, k1eGefitinibXenograft;
  var k1eGefitinibHumanRef, k1eGefitinibXenograftRef, kabGefitinibHuman, kabGefitinibXenograft;
  var kabGefitinibHumanRef, kabGefitinibXenograftRef, keGefitinibHuman, keGefitinibXenograft;
  var metastasisStatus, mmGefitinib, nodalStatus, patientIdVpop, patientRankMaemondo;
  var plasmaConcGefitinibAnalytic, relativeTime, scalingUnboundTumorHuman;
  var scalingUnboundTumorXenograft, scenario__weight, sizeHelper, smokingStatus;
  var tFirstDrugAdmin, tumorInitRad, tumorTissueConcGefitinib, uTumorTissueConcGefitinib;
  const tumorTissueEquilibrium__filter;

  // Unit definitions:
  unit Perhour = 1 / 3600 second;
  unit centimeter = 1e-2 metre;
  unit dimensionlessmilligramhourPerliter = dimensionless * 1e-3 gram * 3600 second / litre;
  unit gramPermole = gram / avogadro;
  unit hour = 3600 second;
  unit literPerhour = litre / 3600 second;
  unit microgramPermilliliter = 1e-6 gram / 1e-3 litre;
  unit micromolePermilliliter = 1e-6 avogadro / 1e-3 litre;
  unit milligram = 1e-3 gram;
  unit milligramPerkilogram = 1e-3 gram / 1e3 gram;
  unit substance__count = 1.66054e-24 avogadro;
  unit substance__countPercentimeterCube = 1.66054e-24 avogadro / (1e-2 metre)^3;
  unit year = 3.15569e+07 second;
  unit time_unit = second;
  unit mole_per_litre = mole / litre;

  // CV terms:
  TumorTissue hypernym "https://doi.org/10.1158/0008-5472.CAN-18-3652"
  nClones hypernym "https://doi.org/10.1056/nejmoa1616288"
  administeredDoseHuman hypernym "http://identifiers.org/Calibrated"
  isXenograft hypernym "http://identifiers.org/Arbitrary"
  administeredDoseXenograft hypernym "http://identifiers.org/DefinedRationally"
  bodyWeight hypernym "https://doi.org/10.1007/s40262-016-0422-3"
  age hypernym "http://identifiers.org/Arbitrary"
  ageSquare hypernym "http://identifiers.org/None"
  agp hypernym "https://doi.org/10.1007/s00280-019-03788-4"
  appVGefitinibHuman hypernym "https://doi.org/10.1007/s00280-019-03788-4"
  appVGefitinibXenograft hypernym "http://identifiers.org/Calibrated"
  appVGefitinibHumanBW hypernym "https://doi.org/10.1007/s00280-019-03788-4"
  appVGefitinibHumanBWRef hypernym "https://doi.org/10.1007/s00280-019-03788-4"
  appVGefitinibXenograftRef hypernym "http://identifiers.org/Calibrated"
  aucSSAnalytic hypernym "http://identifiers.org/Calibrated"
  bioavailabilityHuman hypernym "https://doi.org/10.2165/00003088-200544110-00004"
  bioavailabilityXenograft hypernym "http://identifiers.org/Calibrated"
  bodyWeightInVitro hypernym "https://doi.org/10.1073/pnas.012579799"
  inVitro hypernym "http://identifiers.org/Arbitrary"
  bodyWeightMouse hypernym "http://web.jhu.edu/animalcare/procedures/mouse.html"
  bodyWeightHuman hypernym "https://doi.org/10.1007/s40262-016-0422-3"
  bodyWeightHumanAsian hypernym "http://identifiers.org/Calibrated"
  ethnicity hypernym "http://identifiers.org/Arbitrary"
  bodyWeightHumanNonAsian hypernym "https://doi.org/10.1007/s40262-016-0422-3"
  isMale hypernym "http://identifiers.org/Abitrary"
  calibPatientId hypernym "http://identifiers.org/Arbitrary"
  cancerCellDensity hypernym "https://doi.org/10.1158/0008-5472.CAN-18-3652"
  clGefitinibHuman hypernym "https://doi.org/10.1007/s00280-019-03788-4"
  clGefitinibXenograft hypernym "http://identifiers.org/Calibrated"
  clGefitinibHumanBW hypernym "https://doi.org/10.1007/s00280-019-03788-4"
  isOld hypernym "https://doi.org/10.1007/s00280-019-03788-4"
  isCYPInducer hypernym "https://doi.org/10.1007/s00280-019-03788-4"
  clGefitinibHumanBWRef hypernym "https://doi.org/10.1007/s00280-019-03788-4"
  clGefitinibXenograftRef hypernym "http://identifiers.org/Calibrated"
  cmaxSSAnalytic hypernym "http://identifiers.org/Calibrated"
  nDoses hypernym "http://identifiers.org/DefinedRationally"
  tDrugAdminFrequency hypernym "http://identifiers.org/Calibrated"
  tmaxSSAnalytic hypernym "http://identifiers.org/Calibrated"
  cmaxSingleAnalytic hypernym "http://identifiers.org/Calibrated"
  tmaxSingleAnalytic hypernym "https://www.boomer.org/c/p4/c15/c15.pdf"
  cmeanSSAnalytic hypernym "http://identifiers.org/Calibrated"
  cminSSAnalytic hypernym "http://identifiers.org/Calibrated"
  distribId hypernym "http://identifiers.org/Arbitrary"
  funboundHuman hypernym "http://identifiers.org/Calibrated"
  funboundXenograft hypernym "https://doi.org/10.1158/1535-7163.MCT-16-0076"
  funboundtt hypernym "http://identifiers.org/DefinedRationally"
  initialTNM hypernym "https://doi.org/10.1007/978-3-319-40618-3"
  isNeoangiogenesis hypernym "http://identifiers.org/Arbitrary"
  isPlacebo hypernym "http://identifiers.org/Arbitrary"
  isResistanceMutation hypernym "http://identifiers.org/ForScenario"
  k0eGefitinibHuman hypernym "http://identifiers.org/Calibrated"
  k0eGefitinibXenograft hypernym "http://identifiers.org/Calibrated"
  k0eGefitinibHumanRef hypernym "http://identifiers.org/Calibrated"
  k0eGefitinibXenograftRef hypernym "http://identifiers.org/Calibrated"
  k1eGefitinibHuman hypernym "http://identifiers.org/Calibrated"
  k1eGefitinibXenograft hypernym "http://identifiers.org/Calibrated"
  k1eGefitinibHumanRef hypernym "http://identifiers.org/Calibrated"
  k1eGefitinibXenograftRef hypernym "http://identifiers.org/Calibrated"
  kabGefitinibHuman hypernym "https://doi.org/10.1007/s00280-019-03788-4"
  kabGefitinibXenograft hypernym "http://identifiers.org/Calibrated"
  kabGefitinibHumanRef hypernym "https://doi.org/10.1007/s00280-019-03788-4"
  kabGefitinibXenograftRef hypernym "http://identifiers.org/Calibrated"
  keGefitinibHuman hypernym "http://dx.doi.org/10.5772/61573"
  keGefitinibXenograft hypernym "http://dx.doi.org/10.5772/61573"
  metastasisStatus hypernym "https://doi.org/10.1007/978-3-319-40618-3"
  mmGefitinib hypernym "https://pubchem.ncbi.nlm.nih.gov/compound/Gefitinib"
  nodalStatus hypernym "https://doi.org/10.1007/978-3-319-40618-3"
  patientIdVpop hypernym "http://identifiers.org/Arbitrary"
  patientRankMaemondo hypernym "http://identifiers.org/Arbitrary"
  plasmaConcGefitinibAnalytic hypernym "http://identifiers.org/Calibrated"
  relativeTime hypernym "http://identifiers.org/DefinedRationally"
  scalingUnboundTumorHuman hypernym "http://identifiers.org/Calibrated"
  scalingUnboundTumorXenograft hypernym "http://identifiers.org/Calibrated"
  smokingStatus hypernym "http://identifiers.org/Arbitrary"
  tFirstDrugAdmin hypernym "http://identifiers.org/Arbitrary"
  tumorInitRad hypernym "https://doi.org/10.1007/978-3-319-40618-3"
  tumorTissueConcGefitinib hypernym "http://identifiers.org/DefinedRationally"
  uTumorTissueConcGefitinib hypernym "http://identifiers.org/DefinedRationally"
  tumorTissueEquilibrium hypernym "https://doi.org/10.1002/cpt.1198"
end
