# Supplementary material for: Knowledge-based mechanistic modeling accurately predicts disease progression with gefitinib in EGFR-mutant lung adenocarcinoma
Source: NPJ Syst Biol Appl. 2023 Jul 31;9:37. doi: 10.1038/s41540-023-00292-7 (PMC10390488; doi:10.1038/s41540-023-00292-7)
Supplement: Supplementary file 3 — Supplementary material - source files [file 41540_2023_292_MOESM3_ESM.zip › Sumodels sources/TumorGrowth.ant]

// Created by libAntimony v2.13.2
model *doc0()

  // Compartments and Species:
  compartment LungVolumeInVitro, LungVolumeMice;

  // Assignment Rules:
  LungVolumeInVitro := 550000000*1;
  LungVolumeMice := 1000*LungVolumeMiceRef*(bodyWeight/(20*1));
  LungVolumeMiceRef := 20;
  bodyWeight := piecewise(bodyWeightInVitro, inVitro >= 0.5, piecewise(bodyWeightMouse, isXenograft == 1, bodyWeightHuman*1000))/1000;
  totalLivingTumoralCells := LivingTumoralCells;
  Clone0_00000058isClonePresent := 1;
  Clone10_00000058isClonePresent := piecewise(1, nClones > 10.5, 0);
  nClones := 1;
  Clone11_00000058isClonePresent := piecewise(1, nClones > 11.5, 0);
  Clone12_00000058isClonePresent := piecewise(1, nClones > 12.5, 0);
  Clone13_00000058isClonePresent := piecewise(1, nClones > 13.5, 0);
  Clone14_00000058isClonePresent := piecewise(1, nClones > 14.5, 0);
  Clone15_00000058isClonePresent := piecewise(1, nClones > 15.5, 0);
  Clone1_00000058isClonePresent := piecewise(1, nClones > 1.5, 0);
  Clone2_00000058isClonePresent := piecewise(1, nClones > 2.5, 0);
  Clone3_00000058isClonePresent := piecewise(1, nClones > 3.5, 0);
  Clone4_00000058isClonePresent := piecewise(1, nClones > 4.5, 0);
  Clone5_00000058isClonePresent := piecewise(1, nClones > 5.5, 0);
  Clone6_00000058isClonePresent := piecewise(1, nClones > 6.5, 0);
  Clone7_00000058isClonePresent := piecewise(1, nClones > 7.5, 0);
  Clone8_00000058isClonePresent := piecewise(1, nClones > 8.5, 0);
  Clone9_00000058isClonePresent := piecewise(1, nClones > 9.5, 0);
  tumorInitCells := 4.18866666666667*tumorInitRad^2*tumorInitRad*cancerCellDensity;
  maxLivingCellsWithAngio := extraLivingCellsWithAngio;
  isNeoangiogenesis := 0;
  maxLivingCellsWithoutAngio := 4.18879020478639*(tumorInitRad^3 - (tumorInitRad - maxLivingCellDepth*0.0001)^3)*cancerCellDensity;
  deathRateNecrosis := piecewise(0, (tumorRadius == 0) || (totalLivingTumoralCells == 0), piecewise(0, 0 >= (kdDeathNecrosis*LivingTumoralCells*(1 - piecewise(maxLivingCellsWithAngio, isNeoangiogenesis >= 0.5, maxLivingCellsWithDiffusion)/totalLivingTumoralCells)), kdDeathNecrosis*LivingTumoralCells*(1 - piecewise(maxLivingCellsWithAngio, isNeoangiogenesis >= 0.5, maxLivingCellsWithDiffusion)/totalLivingTumoralCells)));
  deadCellsRemovalByISRate := piecewise(0, DeadTumoralCells < 1, isImmuneSystem*kdCellsByIS*DeadTumoralCells/((DeadTumoralCells + kmKillingCellsByIS)*(totalLivingTumoralCells/kiBarrierCellThickness + 1)));
  isClonePresent := 1;
  tumorInitRad := 0.0155;
  maxLivingCellDepth := 111.8;
  cancerCellDensity := 280000000;
  proliferationRate := (cellProlifEqProliferating^gammaCellProlifEq/(cellProlifEqProliferating^gammaCellProlifEq + deltaCellProlifEq^gammaCellProlifEq))*kgProliferatingCells*proliferatingFraction*(1 - cellOccupancy);
  livingCellsRemovalByISRate := (LivingTumoralCells*isImmuneSystem*kdCellsByIS/(totalLivingTumoralCells + kmKillingCellsByIS))*(1 - maxCellDeathInhibEq*(cellDeathInhibEqProliferating^gammaCellDeathInhibEq/(cellDeathInhibEqProliferating^gammaCellDeathInhibEq + deltaCellDeathInhibEq^gammaCellDeathInhibEq)));
  age := 60;
  ageSquare := age*age/1^2;
  bodyWeightInVitro := 2.63;
  inVitro := 1;
  bodyWeightMouse := 23;
  isXenograft := 0;
  bodyWeightHuman := piecewise(bodyWeightHumanAsian, ethnicity < 1.5, bodyWeightHumanNonAsian);
  bodyWeightHumanAsian := piecewise((-0.003*ageSquare + 0.237*age/1 + 58.65)*1, isMale > 0.5, (-0.008*ageSquare + 0.748*age/1 + 36.36)*1);
  ethnicity := 1;
  bodyWeightHumanNonAsian := piecewise((-0.004*ageSquare + 0.301*age/1 + 67.51)*1, isMale > 0.5, (-0.009*ageSquare + 0.952*age/1 + 39.8)*1);
  isMale := 1;
  calibPatientId := 0;
  cellDeathInhibEqProliferating := 0;
  cellOccupancy := totalTumoralCells/kccTotalTumoralCells;
  totalTumoralCells := DeadTumoralCells + totalLivingTumoralCells;
  kccTotalTumoralCells := 1e-12*piecewise(LungVolumeInVitro, inVitro >= 0.5, piecewise(LungVolumeMice, isXenograft >= 0.5, maximalTumorVolumeHuman)*1000000000000)*cancerCellDensity;
  cellProlifEqProliferating := 1;
  dTumoralCells := proliferationRate - livingCellsRemovalByISRate - deadCellsRemovalByISRate;
  isImmuneSystem := 0;
  kdCellsByIS := kdCellsByISRef*(bodyWeight/(52.33*1))^0.75;
  kmKillingCellsByIS := kmKillingCellsByISRef*(bodyWeight/(52.33*1));
  kiBarrierCellThickness := kiBarrierCellThicknessRef*(bodyWeight/(52.33*1));
  deadRadius := (0.238732414637843*(deadVolume/1))^0.333333333333333*1/0.1;
  deadVolume := 0.001*(DeadTumoralCells/cancerCellDensity);
  tumorRadius := (0.238732414637843*(tumorVolume/1))^0.333333333333333*1/0.1;
  kdDeathNecrosis := kdDeathNecrosisRef*(bodyWeight/(70*1))^-0.25;
  maxLivingCellsWithDiffusion := piecewise(LivingTumoralCells, (4.18879020478639*(tumorRadius^3 - (tumorRadius - maxLivingCellDepth*0.0001)^3)*cancerCellDensity*LivingTumoralCells/totalLivingTumoralCells) >= LivingTumoralCells, 4.18879020478639*(tumorRadius^3 - (tumorRadius - maxLivingCellDepth*0.0001)^3)*cancerCellDensity*LivingTumoralCells/totalLivingTumoralCells);
  distribId := 0;
  extraLivingCellsWithAngio := extraLivingCellsWithAngioRef*(bodyWeight/(52.33*1));
  extraLivingCellsWithAngioRef := 10^logExtraLivingCellsWithAngio*1;
  logExtraLivingCellsWithAngio := 11.15186;
  gammaCellDeathInhibEq := 26.3;
  gammaCellProlifEq := 2.95;
  inVitroScale := 1e-12;
  inVivoScale := 0.1;
  initialTNM := 300;
  isBRAFmutated := 0;
  isEGFRmutated := 0;
  isHuman := 0;
  isKRASmutated := 0;
  isMETmutated := 0;
  isPIK3CAmutated := 0;
  isPlacebo := 0;
  isResistanceMutation := 1;
  maximalTumorVolumeHuman := maximalTumorVolumeHumanRef*(bodyWeight/(70*1));
  kdCellsByISRef := piecewise(0, inVitro == 1, piecewise(10^logKdCellsByISMouse*1, isXenograft == 1, 10^logKdCellsByISHuman*1));
  logKdCellsByISMouse := 9.68;
  logKdCellsByISHuman := 9.421277;
  kdDeathNecrosisRef := 0.435;
  kgProliferatingCells := kgProliferatingCellsRef*(bodyWeight/(70*1))^-0.25;
  kgProliferatingCellsRef := 0.0751;
  kiBarrierCellThicknessRef := piecewise(0, inVitro == 1, piecewise(10^logKiBarrierCellThicknessMouse*1, isXenograft == 1, 10^logKiBarrierCellThicknessHuman*1));
  logKiBarrierCellThicknessMouse := 9.27;
  logKiBarrierCellThicknessHuman := 8.49289;
  kmKillingCellsByISRef := piecewise(0, inVitro == 1, piecewise(kmKillingCellsByISSmallMouse*10000000000, isXenograft == 1, kmKillingCellsByISSmallHuman*10000000000));
  kmKillingCellsByISSmallMouse := 7.393;
  kmKillingCellsByISSmallHuman := 6.51;
  livingLength := tumorRadius - deadRadius;
  livingProlifFraction := 4.52;
  livingProlifFractionSpheroid := 4.52;
  livingVolume := tumorVolume - deadVolume;
  tumorVolume := 0.001*(totalTumoralCells/cancerCellDensity);
  maxProlifCellDepth := maxRadiusSpheroid - ((maxRadiusSpheroid^3 - (maxRadiusSpheroid^3 - (maxRadiusSpheroid - maxLivingCellDepth)^3)/livingProlifFractionSpheroid)/(1^2*1))^0.333333333333333*1;
  maxRadiusSpheroid := 508.3;
  maxProlifCellsWithAngio := extraLivingCellsWithAngio/livingProlifFraction;
  maxProlifCellsWithDiffusion := maxLivingCellsWithDiffusion/livingProlifFraction;
  maximalTumorVolumeHumanRef := 3250;
  metastasisStatus := initialTNM;
  mutEGFR := 21;
  nodalStatus := floor(initialTNM/10);
  patientIdVpop := 0;
  patientRankMaemondo := 0;
  proliferatingFraction := piecewise(0, livingVolume == 0, piecewise(LivingTumoralCells, (piecewise(maxProlifCellsWithAngio, isNeoangiogenesis >= 0.5, maxProlifCellsWithDiffusion)*LivingTumoralCells/totalLivingTumoralCells) >= LivingTumoralCells, piecewise(maxProlifCellsWithAngio, isNeoangiogenesis >= 0.5, maxProlifCellsWithDiffusion)*LivingTumoralCells/totalLivingTumoralCells));
  scenario__weight := 1;
  sizeHelper := 0.5;
  smokingStatus := 0;
  tFirstDrugAdmin := 1;
  treatmentInducedAlteration := 0;

  // Rate Rules:
  LivingTumoralCells' = (1.15740740740741e-5*proliferationRate + 1.15740740740741e-5*-deathRateNecrosis + 1.15740740740741e-5*-livingCellsRemovalByISRate + 0)*LivingTumoralCells__filter;
  DeadTumoralCells' = (1.15740740740741e-5*deathRateNecrosis + 1.15740740740741e-5*-deadCellsRemovalByISRate + 0)*DeadTumoralCells__filter;

  // Events:
  removeClone: at LivingTumoralCells < (1*1), t0=false, persistent=false: LivingTumoralCells = 0;
  stopModel: at (DeadTumoralCells < (1*1)) && (totalLivingTumoralCells < (1*1)), t0=false, persistent=false: DeadTumoralCells = 0;
  LungVolumeInVitro has micrometerCube;
  LungVolumeMice has centimeterCube;
  LungVolumeMiceRef has centimeterCube;
  bodyWeight has gram;

  // Variable initializations:
  LivingTumoralCells = piecewise(piecewise(maxLivingCellsWithAngio, tumorInitCells >= maxLivingCellsWithAngio, tumorInitCells), isNeoangiogenesis >= 0.5, piecewise(4.18879020478639*(tumorInitRad^3 - (tumorInitRad - maxLivingCellDepth*0.0001)^3)*cancerCellDensity, tumorInitCells >= (4.18879020478639*(tumorInitRad^3 - (tumorInitRad - maxLivingCellDepth*0.0001)^3)*cancerCellDensity), tumorInitCells))/nClones;
  LivingTumoralCells has substance__count;
  DeadTumoralCells = tumorInitCells - piecewise(piecewise(maxLivingCellsWithAngio, tumorInitCells >= maxLivingCellsWithAngio, tumorInitCells), isNeoangiogenesis >= 0.5, piecewise(maxLivingCellsWithoutAngio, tumorInitCells >= maxLivingCellsWithoutAngio, tumorInitCells));
  DeadTumoralCells has substance__count;
  totalLivingTumoralCells has substance__count;
  Clone0_00000058isClonePresent has dimensionless;
  Clone10_00000058isClonePresent has dimensionless;
  nClones has dimensionless;
  Clone11_00000058isClonePresent has dimensionless;
  Clone12_00000058isClonePresent has dimensionless;
  Clone13_00000058isClonePresent has dimensionless;
  Clone14_00000058isClonePresent has dimensionless;
  Clone15_00000058isClonePresent has dimensionless;
  Clone1_00000058isClonePresent has dimensionless;
  Clone2_00000058isClonePresent has dimensionless;
  Clone3_00000058isClonePresent has dimensionless;
  Clone4_00000058isClonePresent has dimensionless;
  Clone5_00000058isClonePresent has dimensionless;
  Clone6_00000058isClonePresent has dimensionless;
  Clone7_00000058isClonePresent has dimensionless;
  Clone8_00000058isClonePresent has dimensionless;
  Clone9_00000058isClonePresent has dimensionless;
  tumorInitCells has substance__count;
  maxLivingCellsWithAngio has substance__count;
  isNeoangiogenesis has dimensionless;
  maxLivingCellsWithoutAngio has substance__count;
  deathRateNecrosis has substance__countPerday;
  deadCellsRemovalByISRate has substance__countPerday;
  DeadTumoralCells__filter = piecewise(1, isClonePresent > 0.5, 0);
  DeadTumoralCells__filter has dimensionless;
  isClonePresent has dimensionless;
  tumorInitRad has centimeter;
  maxLivingCellDepth has micrometer;
  cancerCellDensity has substance__countPercentimeterCube;
  proliferationRate has substance__countPerday;
  livingCellsRemovalByISRate has substance__countPerday;
  LivingTumoralCells__filter = piecewise(1, isClonePresent > 0.5, 0);
  LivingTumoralCells__filter has dimensionless;
  age has year;
  ageSquare has dimensionless;
  bodyWeightInVitro has gram;
  inVitro has dimensionless;
  bodyWeightMouse has gram;
  isXenograft has dimensionless;
  bodyWeightHuman has gram;
  bodyWeightHumanAsian has gram;
  ethnicity has dimensionless;
  bodyWeightHumanNonAsian has gram;
  isMale has dimensionless;
  calibPatientId has dimensionless;
  cellDeathInhibEqProliferating has dimensionless;
  cellOccupancy has dimensionless;
  totalTumoralCells has substance__count;
  kccTotalTumoralCells has substance__count;
  cellProlifEqProliferating has dimensionless;
  dTumoralCells has substance__countPerday;
  isImmuneSystem has dimensionless;
  kdCellsByIS has substance__countPerday;
  kmKillingCellsByIS has substance__count;
  kiBarrierCellThickness has substance__count;
  deadRadius has centimeter;
  deadVolume has litre;
  tumorRadius has centimeter;
  kdDeathNecrosis has Perday;
  maxLivingCellsWithDiffusion has substance__count;
  deltaCellDeathInhibEq = 0.0728671021433797;
  deltaCellDeathInhibEq has dimensionless;
  deltaCellProlifEq = 0.506768258246326;
  deltaCellProlifEq has dimensionless;
  distribId has dimensionless;
  extraLivingCellsWithAngio has substance__count;
  extraLivingCellsWithAngioRef has substance__count;
  logExtraLivingCellsWithAngio has dimensionless;
  gammaCellDeathInhibEq has dimensionless;
  gammaCellProlifEq has dimensionless;
  inVitroScale has substance__count;
  inVivoScale has substance__count;
  initialTNM has dimensionless;
  isBRAFmutated has dimensionless;
  isEGFRmutated has dimensionless;
  isHuman has dimensionless;
  isKRASmutated has dimensionless;
  isMETmutated has dimensionless;
  isPIK3CAmutated has dimensionless;
  isPlacebo has dimensionless;
  isResistanceMutation has dimensionless;
  maximalTumorVolumeHuman has centimeterCube;
  kdCellsByISRef has substance__countPerday;
  logKdCellsByISMouse has dimensionless;
  logKdCellsByISHuman has dimensionless;
  kdDeathNecrosisRef has Perday;
  kgProliferatingCells has Perday;
  kgProliferatingCellsRef has Perday;
  kiBarrierCellThicknessRef has substance__count;
  logKiBarrierCellThicknessMouse has dimensionless;
  logKiBarrierCellThicknessHuman has dimensionless;
  kmKillingCellsByISRef has substance__count;
  kmKillingCellsByISSmallMouse has substance__count;
  kmKillingCellsByISSmallHuman has substance__count;
  maxCellDeathInhibEq = 0.844401646134458;
  maxCellDeathInhibEq has dimensionless;
  livingLength has centimeter;
  livingProlifFraction has dimensionless;
  livingProlifFractionSpheroid has dimensionless;
  livingVolume has litre;
  tumorVolume has litre;
  maxProlifCellDepth has micrometer;
  maxRadiusSpheroid has micrometer;
  maxProlifCellsWithAngio has substance__count;
  maxProlifCellsWithDiffusion has substance__count;
  maximalTumorVolumeHumanRef has centimeterCube;
  metastasisStatus has dimensionless;
  mutEGFR has dimensionless;
  nodalStatus has dimensionless;
  patientIdVpop has dimensionless;
  patientRankMaemondo has dimensionless;
  proliferatingFraction has substance__count;
  scenario__weight has dimensionless;
  sizeHelper has dimensionless;
  smokingStatus has dimensionless;
  tFirstDrugAdmin has second;
  treatmentInducedAlteration has dimensionless;

  // Other declarations:
  var LungVolumeInVitro, LungVolumeMice, LungVolumeMiceRef, bodyWeight, LivingTumoralCells;
  var DeadTumoralCells, totalLivingTumoralCells, Clone0_00000058isClonePresent;
  var Clone10_00000058isClonePresent, nClones, Clone11_00000058isClonePresent;
  var Clone12_00000058isClonePresent, Clone13_00000058isClonePresent, Clone14_00000058isClonePresent;
  var Clone15_00000058isClonePresent, Clone1_00000058isClonePresent, Clone2_00000058isClonePresent;
  var Clone3_00000058isClonePresent, Clone4_00000058isClonePresent, Clone5_00000058isClonePresent;
  var Clone6_00000058isClonePresent, Clone7_00000058isClonePresent, Clone8_00000058isClonePresent;
  var Clone9_00000058isClonePresent, tumorInitCells, maxLivingCellsWithAngio;
  var isNeoangiogenesis, maxLivingCellsWithoutAngio, deathRateNecrosis, deadCellsRemovalByISRate;
  var isClonePresent, tumorInitRad, maxLivingCellDepth, cancerCellDensity;
  var proliferationRate, livingCellsRemovalByISRate, age, ageSquare, bodyWeightInVitro;
  var inVitro, bodyWeightMouse, isXenograft, bodyWeightHuman, bodyWeightHumanAsian;
  var ethnicity, bodyWeightHumanNonAsian, isMale, calibPatientId, cellDeathInhibEqProliferating;
  var cellOccupancy, totalTumoralCells, kccTotalTumoralCells, cellProlifEqProliferating;
  var dTumoralCells, isImmuneSystem, kdCellsByIS, kmKillingCellsByIS, kiBarrierCellThickness;
  var deadRadius, deadVolume, tumorRadius, kdDeathNecrosis, maxLivingCellsWithDiffusion;
  var deltaCellDeathInhibEq, deltaCellProlifEq, distribId, extraLivingCellsWithAngio;
  var extraLivingCellsWithAngioRef, logExtraLivingCellsWithAngio, gammaCellDeathInhibEq;
  var gammaCellProlifEq, inVitroScale, inVivoScale, initialTNM, isBRAFmutated;
  var isEGFRmutated, isHuman, isKRASmutated, isMETmutated, isPIK3CAmutated;
  var isPlacebo, isResistanceMutation, maximalTumorVolumeHuman, kdCellsByISRef;
  var logKdCellsByISMouse, logKdCellsByISHuman, kdDeathNecrosisRef, kgProliferatingCells;
  var kgProliferatingCellsRef, kiBarrierCellThicknessRef, logKiBarrierCellThicknessMouse;
  var logKiBarrierCellThicknessHuman, kmKillingCellsByISRef, kmKillingCellsByISSmallMouse;
  var kmKillingCellsByISSmallHuman, maxCellDeathInhibEq, livingLength, livingProlifFraction;
  var livingProlifFractionSpheroid, livingVolume, tumorVolume, maxProlifCellDepth;
  var maxRadiusSpheroid, maxProlifCellsWithAngio, maxProlifCellsWithDiffusion;
  var maximalTumorVolumeHumanRef, metastasisStatus, mutEGFR, nodalStatus;
  var patientIdVpop, patientRankMaemondo, proliferatingFraction, scenario__weight;
  var sizeHelper, smokingStatus, tFirstDrugAdmin, treatmentInducedAlteration;
  const DeadTumoralCells__filter, LivingTumoralCells__filter;

  // Unit definitions:
  unit Perday = 1 / 86400 second;
  unit centimeter = 1e-2 metre;
  unit centimeterCube = (1e-2 metre)^3;
  unit micrometer = 1e-6 metre;
  unit micrometerCube = (1e-6 metre)^3;
  unit substance__count = 1.66054e-24 avogadro;
  unit substance__countPercentimeterCube = 1.66054e-24 avogadro / (1e-2 metre)^3;
  unit substance__countPerday = 1.66054e-24 avogadro / 86400 second;
  unit year = 3.15569e+07 second;
  unit time_unit = second;

  // CV terms:
  LungVolumeInVitro hypernym "https://pubmed.ncbi.nlm.nih.gov/3708582/"
  LungVolumeMice hypernym "https://pubmed.ncbi.nlm.nih.gov/3708582/"
  LungVolumeMiceRef hypernym "https://pubmed.ncbi.nlm.nih.gov/3708582/"
  bodyWeight hypernym "http://dx.doi.org/10.1007/s40262-016-0422-3"
  LivingTumoralCells hypernym "http://identifiers.org/DefinedRationally"
  DeadTumoralCells hypernym "http://identifiers.org/DefinedRationally"
  nClones hypernym "https://doi.org/10.1056/nejmoa1616288"
  maxLivingCellsWithAngio hypernym "http://identifiers.org/DefinedRationally"
  isNeoangiogenesis hypernym "http://identifiers.org/Arbitrary"
  maxLivingCellsWithoutAngio hypernym "http://identifiers.org/DefinedRationally"
  deathRateNecrosis hypernym "http://identifiers.org/Calibrated"
  deadCellsRemovalByISRate hypernym "http://identifiers.org/Calibrated"
  tumorInitRad hypernym "https://doi.org/10.1007/978-3-319-40618-3"
  maxLivingCellDepth hypernym "https://pubmed.ncbi.nlm.nih.gov/3708582/"
  cancerCellDensity hypernym "https://doi.org/10.1158/0008-5472.CAN-18-3652"
  proliferationRate hypernym "http://identifiers.org/Calibrated"
  livingCellsRemovalByISRate hypernym "https://doi.org/10.1159/000487057",
                                      "https://doi.org/10.1016/j.cell.2017.04.014"
  age hypernym "http://identifiers.org/Arbitrary"
  ageSquare hypernym "http://identifiers.org/None"
  bodyWeightInVitro hypernym "https://doi.org/10.1073/pnas.012579799"
  inVitro hypernym "http://identifiers.org/Arbitrary"
  bodyWeightMouse hypernym "http://web.jhu.edu/animalcare/procedures/mouse.html"
  isXenograft hypernym "http://identifiers.org/ForScenario"
  bodyWeightHuman hypernym "http://dx.doi.org/10.1007/s40262-016-0422-3"
  bodyWeightHumanAsian hypernym "http://identifiers.org/Calibrated"
  ethnicity hypernym "http://identifiers.org/Arbitrary"
  bodyWeightHumanNonAsian hypernym "http://dx.doi.org/10.1007/s40262-016-0422-3"
  isMale hypernym "http://identifiers.org/Abitrary"
  calibPatientId hypernym "http://identifiers.org/Arbitrary"
  cellOccupancy hypernym "https://doi.org/10.1158/0008-5472.CAN-11-1399"
  totalTumoralCells hypernym "http://identifiers.org/Calibrated"
  kccTotalTumoralCells hypernym "http://identifiers.org/DefinedRationally"
  isImmuneSystem hypernym "http://identifiers.org/Arbitrary"
  kdCellsByIS hypernym "http://identifiers.org/Calibrated"
  kmKillingCellsByIS hypernym "http://identifiers.org/Calibrated"
  kiBarrierCellThickness hypernym "http://identifiers.org/Calibrated"
  deadRadius hypernym "http://identifiers.org/Calibrated"
  deadVolume hypernym "http://identifiers.org/Calibrated"
  tumorRadius hypernym "http://identifiers.org/Calibrated"
  kdDeathNecrosis hypernym "http://identifiers.org/Calibrated"
  maxLivingCellsWithDiffusion hypernym "http://identifiers.org/Calibrated"
  deltaCellDeathInhibEq hypernym "http://identifiers.org/Calibrated"
  deltaCellProlifEq hypernym "http://identifiers.org/Calibrated"
  distribId hypernym "http://identifiers.org/Arbitrary"
  extraLivingCellsWithAngio hypernym "http://identifiers.org/Calibrated"
  extraLivingCellsWithAngioRef hypernym "http://identifiers.org/Calibrated"
  logExtraLivingCellsWithAngio hypernym "http://identifiers.org/Calibrated"
  gammaCellDeathInhibEq hypernym "http://identifiers.org/Calibrated"
  gammaCellProlifEq hypernym "http://identifiers.org/Calibrated"
  initialTNM hypernym "https://doi.org/10.1007/978-3-319-40618-3"
  isBRAFmutated hypernym "http://identifiers.org/ForScenario"
  isEGFRmutated hypernym "http://identifiers.org/ForScenario"
  isHuman hypernym "http://identifiers.org/ForScenario"
  isKRASmutated hypernym "http://identifiers.org/ForScenario"
  isMETmutated hypernym "http://identifiers.org/ForScenario"
  isPIK3CAmutated hypernym "http://identifiers.org/ForScenario"
  isPlacebo hypernym "http://identifiers.org/Arbitrary"
  isResistanceMutation hypernym "http://identifiers.org/ForScenario"
  maximalTumorVolumeHuman hypernym "http://dx.doi.org/10.1183/09031936.95.08030492",
                                   "http://dx.doi.org/10.1186/1471-2342-14-25"
  kdCellsByISRef hypernym "http://identifiers.org/Calibrated"
  logKdCellsByISMouse hypernym "http://identifiers.org/Calibrated"
  logKdCellsByISHuman hypernym "http://identifiers.org/Calibrated"
  kdDeathNecrosisRef hypernym "http://identifiers.org/Calibrated"
  kgProliferatingCells hypernym "http://identifiers.org/Calibrated"
  kgProliferatingCellsRef hypernym "http://identifiers.org/Calibrated"
  kiBarrierCellThicknessRef hypernym "http://identifiers.org/Calibrated"
  logKiBarrierCellThicknessMouse hypernym "http://identifiers.org/Calibrated"
  logKiBarrierCellThicknessHuman hypernym "http://identifiers.org/Calibrated"
  kmKillingCellsByISRef hypernym "http://identifiers.org/Calibrated"
  kmKillingCellsByISSmallMouse hypernym "http://identifiers.org/Calibrated"
  kmKillingCellsByISSmallHuman hypernym "http://identifiers.org/Calibrated"
  maxCellDeathInhibEq hypernym "http://identifiers.org/Calibrated"
  livingLength hypernym "https://doi.org/10.1002/bit.26845"
  livingProlifFraction hypernym "http://identifiers.org/Calibrated"
  livingProlifFractionSpheroid hypernym "http://identifiers.org/Calibrated"
  livingVolume hypernym "http://identifiers.org/Calibrated"
  tumorVolume hypernym "http://identifiers.org/Calibrated"
  maxProlifCellDepth hypernym "http://identifiers.org/Calibrated"
  maxRadiusSpheroid hypernym "http://identifiers.org/Calibrated"
  maxProlifCellsWithAngio hypernym "http://identifiers.org/DefinedRationally"
  maxProlifCellsWithDiffusion hypernym "http://identifiers.org/Calibrated"
  maximalTumorVolumeHumanRef hypernym "http://dx.doi.org/10.1183/09031936.95.08030492",
                                      "http://dx.doi.org/10.1186/1471-2342-14-25"
  metastasisStatus hypernym "https://doi.org/10.1007/978-3-319-40618-3"
  mutEGFR hypernym "http://identifiers.org/ForScenario"
  nodalStatus hypernym "https://doi.org/10.1007/978-3-319-40618-3"
  patientIdVpop hypernym "http://identifiers.org/Arbitrary"
  patientRankMaemondo hypernym "http://identifiers.org/Arbitrary"
  proliferatingFraction hypernym "http://identifiers.org/Calibrated"
  smokingStatus hypernym "http://identifiers.org/Arbitrary"
  tFirstDrugAdmin hypernym "http://identifiers.org/Arbitrary"
  treatmentInducedAlteration hypernym "http://identifiers.org/ForScenario"
end
