# Supplementary material for: Knowledge-based mechanistic modeling accurately predicts disease progression with gefitinib in EGFR-mutant lung adenocarcinoma
Source: NPJ Syst Biol Appl. 2023 Jul 31;9:37. doi: 10.1038/s41540-023-00292-7 (PMC10390488; doi:10.1038/s41540-023-00292-7)
Supplement: Supplementary file 3 — Supplementary material - source files [file 41540_2023_292_MOESM3_ESM.zip › Sumodels sources/TumorGrowth.xml]

<?xml version="1.0" encoding="UTF-8"?>
<!-- Created by sbmlxdf version 0.2.7 on 2023-04-21 14:03 with libSBML version 5.19.7. -->
<sbml xmlns="http://www.sbml.org/sbml/level3/version2/core" level="3" version="2">
  <model timeUnits="second">
    <listOfUnitDefinitions>
      <unitDefinition id="Perday">
        <listOfUnits>
          <unit kind="second" exponent="-1" scale="0" multiplier="86400"/>
        </listOfUnits>
      </unitDefinition>
      <unitDefinition id="centimeter">
        <listOfUnits>
          <unit kind="metre" exponent="1" scale="-2" multiplier="1"/>
        </listOfUnits>
      </unitDefinition>
      <unitDefinition id="centimeterCube">
        <listOfUnits>
          <unit kind="metre" exponent="3" scale="-2" multiplier="1"/>
        </listOfUnits>
      </unitDefinition>
      <unitDefinition id="micrometer">
        <listOfUnits>
          <unit kind="metre" exponent="1" scale="-6" multiplier="1"/>
        </listOfUnits>
      </unitDefinition>
      <unitDefinition id="micrometerCube">
        <listOfUnits>
          <unit kind="metre" exponent="3" scale="-6" multiplier="1"/>
        </listOfUnits>
      </unitDefinition>
      <unitDefinition id="substance__count">
        <listOfUnits>
          <unit kind="avogadro" exponent="1" scale="0" multiplier="1.66053906717385e-24"/>
        </listOfUnits>
      </unitDefinition>
      <unitDefinition id="substance__countPercentimeterCube">
        <listOfUnits>
          <unit kind="metre" exponent="-3" scale="-2" multiplier="1"/>
          <unit kind="avogadro" exponent="1" scale="0" multiplier="1.66053906717385e-24"/>
        </listOfUnits>
      </unitDefinition>
      <unitDefinition id="substance__countPerday">
        <listOfUnits>
          <unit kind="second" exponent="-1" scale="0" multiplier="86400"/>
          <unit kind="avogadro" exponent="1" scale="0" multiplier="1.66053906717385e-24"/>
        </listOfUnits>
      </unitDefinition>
      <unitDefinition id="year">
        <listOfUnits>
          <unit kind="second" exponent="1" scale="0" multiplier="31556925.9747"/>
        </listOfUnits>
      </unitDefinition>
    </listOfUnitDefinitions>
    <listOfCompartments>
      <compartment metaid="compartment_LungVolumeInVitro" id="LungVolumeInVitro" spatialDimensions="3" units="micrometerCube" constant="false">
        <annotation>
          <rdf:RDF xmlns:rdf="http://www.w3.org/1999/02/22-rdf-syntax-ns#" xmlns:dcterms="http://purl.org/dc/terms/" xmlns:vCard="http://www.w3.org/2001/vcard-rdf/3.0#" xmlns:vCard4="http://www.w3.org/2006/vcard/ns#" xmlns:bqbiol="http://biomodels.net/biology-qualifiers/" xmlns:bqmodel="http://biomodels.net/model-qualifiers/">
            <rdf:Description rdf:about="#compartment_LungVolumeInVitro">
              <bqbiol:isVersionOf>
                <rdf:Bag>
                  <rdf:li rdf:resource="https://pubmed.ncbi.nlm.nih.gov/3708582/"/>
                </rdf:Bag>
              </bqbiol:isVersionOf>
            </rdf:Description>
          </rdf:RDF>
        </annotation>
      </compartment>
      <compartment metaid="compartment_LungVolumeMice" id="LungVolumeMice" spatialDimensions="3" units="centimeterCube" constant="false">
        <annotation>
          <rdf:RDF xmlns:rdf="http://www.w3.org/1999/02/22-rdf-syntax-ns#" xmlns:dcterms="http://purl.org/dc/terms/" xmlns:vCard="http://www.w3.org/2001/vcard-rdf/3.0#" xmlns:vCard4="http://www.w3.org/2006/vcard/ns#" xmlns:bqbiol="http://biomodels.net/biology-qualifiers/" xmlns:bqmodel="http://biomodels.net/model-qualifiers/">
            <rdf:Description rdf:about="#compartment_LungVolumeMice">
              <bqbiol:isVersionOf>
                <rdf:Bag>
                  <rdf:li rdf:resource="https://pubmed.ncbi.nlm.nih.gov/3708582/"/>
                </rdf:Bag>
              </bqbiol:isVersionOf>
            </rdf:Description>
          </rdf:RDF>
        </annotation>
      </compartment>
    </listOfCompartments>
    <listOfParameters>
      <parameter id="Clone0_00000058isClonePresent" units="dimensionless" constant="false"/>
      <parameter id="Clone10_00000058isClonePresent" units="dimensionless" constant="false"/>
      <parameter id="Clone11_00000058isClonePresent" units="dimensionless" constant="false"/>
      <parameter id="Clone12_00000058isClonePresent" units="dimensionless" constant="false"/>
      <parameter id="Clone13_00000058isClonePresent" units="dimensionless" constant="false"/>
      <parameter id="Clone14_00000058isClonePresent" units="dimensionless" constant="false"/>
      <parameter id="Clone15_00000058isClonePresent" units="dimensionless" constant="false"/>
      <parameter id="Clone1_00000058isClonePresent" units="dimensionless" constant="false"/>
      <parameter id="Clone2_00000058isClonePresent" units="dimensionless" constant="false"/>
      <parameter id="Clone3_00000058isClonePresent" units="dimensionless" constant="false"/>
      <parameter id="Clone4_00000058isClonePresent" units="dimensionless" constant="false"/>
      <parameter id="Clone5_00000058isClonePresent" units="dimensionless" constant="false"/>
      <parameter id="Clone6_00000058isClonePresent" units="dimensionless" constant="false"/>
      <parameter id="Clone7_00000058isClonePresent" units="dimensionless" constant="false"/>
      <parameter id="Clone8_00000058isClonePresent" units="dimensionless" constant="false"/>
      <parameter id="Clone9_00000058isClonePresent" units="dimensionless" constant="false"/>
      <parameter metaid="parameter_DeadTumoralCells" id="DeadTumoralCells" units="substance__count" constant="false">
        <annotation>
          <rdf:RDF xmlns:rdf="http://www.w3.org/1999/02/22-rdf-syntax-ns#" xmlns:dcterms="http://purl.org/dc/terms/" xmlns:vCard="http://www.w3.org/2001/vcard-rdf/3.0#" xmlns:vCard4="http://www.w3.org/2006/vcard/ns#" xmlns:bqbiol="http://biomodels.net/biology-qualifiers/" xmlns:bqmodel="http://biomodels.net/model-qualifiers/">
            <rdf:Description rdf:about="#parameter_DeadTumoralCells">
              <bqbiol:isVersionOf>
                <rdf:Bag>
                  <rdf:li rdf:resource="http://identifiers.org/DefinedRationally"/>
                </rdf:Bag>
              </bqbiol:isVersionOf>
            </rdf:Description>
          </rdf:RDF>
        </annotation>
      </parameter>
      <parameter id="DeadTumoralCells__filter" units="dimensionless" constant="true"/>
      <parameter metaid="parameter_LivingTumoralCells" id="LivingTumoralCells" units="substance__count" constant="false">
        <annotation>
          <rdf:RDF xmlns:rdf="http://www.w3.org/1999/02/22-rdf-syntax-ns#" xmlns:dcterms="http://purl.org/dc/terms/" xmlns:vCard="http://www.w3.org/2001/vcard-rdf/3.0#" xmlns:vCard4="http://www.w3.org/2006/vcard/ns#" xmlns:bqbiol="http://biomodels.net/biology-qualifiers/" xmlns:bqmodel="http://biomodels.net/model-qualifiers/">
            <rdf:Description rdf:about="#parameter_LivingTumoralCells">
              <bqbiol:isVersionOf>
                <rdf:Bag>
                  <rdf:li rdf:resource="http://identifiers.org/DefinedRationally"/>
                </rdf:Bag>
              </bqbiol:isVersionOf>
            </rdf:Description>
          </rdf:RDF>
        </annotation>
      </parameter>
      <parameter id="LivingTumoralCells__filter" units="dimensionless" constant="true"/>
      <parameter metaid="parameter_LungVolumeMiceRef" id="LungVolumeMiceRef" units="centimeterCube" constant="false">
        <annotation>
          <rdf:RDF xmlns:rdf="http://www.w3.org/1999/02/22-rdf-syntax-ns#" xmlns:dcterms="http://purl.org/dc/terms/" xmlns:vCard="http://www.w3.org/2001/vcard-rdf/3.0#" xmlns:vCard4="http://www.w3.org/2006/vcard/ns#" xmlns:bqbiol="http://biomodels.net/biology-qualifiers/" xmlns:bqmodel="http://biomodels.net/model-qualifiers/">
            <rdf:Description rdf:about="#parameter_LungVolumeMiceRef">
              <bqbiol:isVersionOf>
                <rdf:Bag>
                  <rdf:li rdf:resource="https://pubmed.ncbi.nlm.nih.gov/3708582/"/>
                </rdf:Bag>
              </bqbiol:isVersionOf>
            </rdf:Description>
          </rdf:RDF>
        </annotation>
      </parameter>
      <parameter metaid="parameter_age" id="age" units="year" constant="false">
        <annotation>
          <rdf:RDF xmlns:rdf="http://www.w3.org/1999/02/22-rdf-syntax-ns#" xmlns:dcterms="http://purl.org/dc/terms/" xmlns:vCard="http://www.w3.org/2001/vcard-rdf/3.0#" xmlns:vCard4="http://www.w3.org/2006/vcard/ns#" xmlns:bqbiol="http://biomodels.net/biology-qualifiers/" xmlns:bqmodel="http://biomodels.net/model-qualifiers/">
            <rdf:Description rdf:about="#parameter_age">
              <bqbiol:isVersionOf>
                <rdf:Bag>
                  <rdf:li rdf:resource="http://identifiers.org/Arbitrary"/>
                </rdf:Bag>
              </bqbiol:isVersionOf>
            </rdf:Description>
          </rdf:RDF>
        </annotation>
      </parameter>
      <parameter metaid="parameter_ageSquare" id="ageSquare" units="dimensionless" constant="false">
        <annotation>
          <rdf:RDF xmlns:rdf="http://www.w3.org/1999/02/22-rdf-syntax-ns#" xmlns:dcterms="http://purl.org/dc/terms/" xmlns:vCard="http://www.w3.org/2001/vcard-rdf/3.0#" xmlns:vCard4="http://www.w3.org/2006/vcard/ns#" xmlns:bqbiol="http://biomodels.net/biology-qualifiers/" xmlns:bqmodel="http://biomodels.net/model-qualifiers/">
            <rdf:Description rdf:about="#parameter_ageSquare">
              <bqbiol:isVersionOf>
                <rdf:Bag>
                  <rdf:li rdf:resource="http://identifiers.org/None"/>
                </rdf:Bag>
              </bqbiol:isVersionOf>
            </rdf:Description>
          </rdf:RDF>
        </annotation>
      </parameter>
      <parameter metaid="parameter_bodyWeight" id="bodyWeight" units="gram" constant="false">
        <annotation>
          <rdf:RDF xmlns:rdf="http://www.w3.org/1999/02/22-rdf-syntax-ns#" xmlns:dcterms="http://purl.org/dc/terms/" xmlns:vCard="http://www.w3.org/2001/vcard-rdf/3.0#" xmlns:vCard4="http://www.w3.org/2006/vcard/ns#" xmlns:bqbiol="http://biomodels.net/biology-qualifiers/" xmlns:bqmodel="http://biomodels.net/model-qualifiers/">
            <rdf:Description rdf:about="#parameter_bodyWeight">
              <bqbiol:isVersionOf>
                <rdf:Bag>
                  <rdf:li rdf:resource="http://dx.doi.org/10.1007/s40262-016-0422-3"/>
                </rdf:Bag>
              </bqbiol:isVersionOf>
            </rdf:Description>
          </rdf:RDF>
        </annotation>
      </parameter>
      <parameter metaid="parameter_bodyWeightHuman" id="bodyWeightHuman" units="gram" constant="false">
        <annotation>
          <rdf:RDF xmlns:rdf="http://www.w3.org/1999/02/22-rdf-syntax-ns#" xmlns:dcterms="http://purl.org/dc/terms/" xmlns:vCard="http://www.w3.org/2001/vcard-rdf/3.0#" xmlns:vCard4="http://www.w3.org/2006/vcard/ns#" xmlns:bqbiol="http://biomodels.net/biology-qualifiers/" xmlns:bqmodel="http://biomodels.net/model-qualifiers/">
            <rdf:Description rdf:about="#parameter_bodyWeightHuman">
              <bqbiol:isVersionOf>
                <rdf:Bag>
                  <rdf:li rdf:resource="http://dx.doi.org/10.1007/s40262-016-0422-3"/>
                </rdf:Bag>
              </bqbiol:isVersionOf>
            </rdf:Description>
          </rdf:RDF>
        </annotation>
      </parameter>
      <parameter metaid="parameter_bodyWeightHumanAsian" id="bodyWeightHumanAsian" units="gram" constant="false">
        <annotation>
          <rdf:RDF xmlns:rdf="http://www.w3.org/1999/02/22-rdf-syntax-ns#" xmlns:dcterms="http://purl.org/dc/terms/" xmlns:vCard="http://www.w3.org/2001/vcard-rdf/3.0#" xmlns:vCard4="http://www.w3.org/2006/vcard/ns#" xmlns:bqbiol="http://biomodels.net/biology-qualifiers/" xmlns:bqmodel="http://biomodels.net/model-qualifiers/">
            <rdf:Description rdf:about="#parameter_bodyWeightHumanAsian">
              <bqbiol:isVersionOf>
                <rdf:Bag>
                  <rdf:li rdf:resource="http://identifiers.org/Calibrated"/>
                </rdf:Bag>
              </bqbiol:isVersionOf>
            </rdf:Description>
          </rdf:RDF>
        </annotation>
      </parameter>
      <parameter metaid="parameter_bodyWeightHumanNonAsian" id="bodyWeightHumanNonAsian" units="gram" constant="false">
        <annotation>
          <rdf:RDF xmlns:rdf="http://www.w3.org/1999/02/22-rdf-syntax-ns#" xmlns:dcterms="http://purl.org/dc/terms/" xmlns:vCard="http://www.w3.org/2001/vcard-rdf/3.0#" xmlns:vCard4="http://www.w3.org/2006/vcard/ns#" xmlns:bqbiol="http://biomodels.net/biology-qualifiers/" xmlns:bqmodel="http://biomodels.net/model-qualifiers/">
            <rdf:Description rdf:about="#parameter_bodyWeightHumanNonAsian">
              <bqbiol:isVersionOf>
                <rdf:Bag>
                  <rdf:li rdf:resource="http://dx.doi.org/10.1007/s40262-016-0422-3"/>
                </rdf:Bag>
              </bqbiol:isVersionOf>
            </rdf:Description>
          </rdf:RDF>
        </annotation>
      </parameter>
      <parameter metaid="parameter_bodyWeightInVitro" id="bodyWeightInVitro" units="gram" constant="false">
        <annotation>
          <rdf:RDF xmlns:rdf="http://www.w3.org/1999/02/22-rdf-syntax-ns#" xmlns:dcterms="http://purl.org/dc/terms/" xmlns:vCard="http://www.w3.org/2001/vcard-rdf/3.0#" xmlns:vCard4="http://www.w3.org/2006/vcard/ns#" xmlns:bqbiol="http://biomodels.net/biology-qualifiers/" xmlns:bqmodel="http://biomodels.net/model-qualifiers/">
            <rdf:Description rdf:about="#parameter_bodyWeightInVitro">
              <bqbiol:isVersionOf>
                <rdf:Bag>
                  <rdf:li rdf:resource="https://doi.org/10.1073/pnas.012579799"/>
                </rdf:Bag>
              </bqbiol:isVersionOf>
            </rdf:Description>
          </rdf:RDF>
        </annotation>
      </parameter>
      <parameter metaid="parameter_bodyWeightMouse" id="bodyWeightMouse" units="gram" constant="false">
        <annotation>
          <rdf:RDF xmlns:rdf="http://www.w3.org/1999/02/22-rdf-syntax-ns#" xmlns:dcterms="http://purl.org/dc/terms/" xmlns:vCard="http://www.w3.org/2001/vcard-rdf/3.0#" xmlns:vCard4="http://www.w3.org/2006/vcard/ns#" xmlns:bqbiol="http://biomodels.net/biology-qualifiers/" xmlns:bqmodel="http://biomodels.net/model-qualifiers/">
            <rdf:Description rdf:about="#parameter_bodyWeightMouse">
              <bqbiol:isVersionOf>
                <rdf:Bag>
                  <rdf:li rdf:resource="http://web.jhu.edu/animalcare/procedures/mouse.html"/>
                </rdf:Bag>
              </bqbiol:isVersionOf>
            </rdf:Description>
          </rdf:RDF>
        </annotation>
      </parameter>
      <parameter metaid="parameter_calibPatientId" id="calibPatientId" units="dimensionless" constant="false">
        <annotation>
          <rdf:RDF xmlns:rdf="http://www.w3.org/1999/02/22-rdf-syntax-ns#" xmlns:dcterms="http://purl.org/dc/terms/" xmlns:vCard="http://www.w3.org/2001/vcard-rdf/3.0#" xmlns:vCard4="http://www.w3.org/2006/vcard/ns#" xmlns:bqbiol="http://biomodels.net/biology-qualifiers/" xmlns:bqmodel="http://biomodels.net/model-qualifiers/">
            <rdf:Description rdf:about="#parameter_calibPatientId">
              <bqbiol:isVersionOf>
                <rdf:Bag>
                  <rdf:li rdf:resource="http://identifiers.org/Arbitrary"/>
                </rdf:Bag>
              </bqbiol:isVersionOf>
            </rdf:Description>
          </rdf:RDF>
        </annotation>
      </parameter>
      <parameter metaid="parameter_cancerCellDensity" id="cancerCellDensity" units="substance__countPercentimeterCube" constant="false">
        <annotation>
          <rdf:RDF xmlns:rdf="http://www.w3.org/1999/02/22-rdf-syntax-ns#" xmlns:dcterms="http://purl.org/dc/terms/" xmlns:vCard="http://www.w3.org/2001/vcard-rdf/3.0#" xmlns:vCard4="http://www.w3.org/2006/vcard/ns#" xmlns:bqbiol="http://biomodels.net/biology-qualifiers/" xmlns:bqmodel="http://biomodels.net/model-qualifiers/">
            <rdf:Description rdf:about="#parameter_cancerCellDensity">
              <bqbiol:isVersionOf>
                <rdf:Bag>
                  <rdf:li rdf:resource="https://doi.org/10.1158/0008-5472.CAN-18-3652"/>
                </rdf:Bag>
              </bqbiol:isVersionOf>
            </rdf:Description>
          </rdf:RDF>
        </annotation>
      </parameter>
      <parameter id="cellDeathInhibEqProliferating" units="dimensionless" constant="false"/>
      <parameter metaid="parameter_cellOccupancy" id="cellOccupancy" units="dimensionless" constant="false">
        <annotation>
          <rdf:RDF xmlns:rdf="http://www.w3.org/1999/02/22-rdf-syntax-ns#" xmlns:dcterms="http://purl.org/dc/terms/" xmlns:vCard="http://www.w3.org/2001/vcard-rdf/3.0#" xmlns:vCard4="http://www.w3.org/2006/vcard/ns#" xmlns:bqbiol="http://biomodels.net/biology-qualifiers/" xmlns:bqmodel="http://biomodels.net/model-qualifiers/">
            <rdf:Description rdf:about="#parameter_cellOccupancy">
              <bqbiol:isVersionOf>
                <rdf:Bag>
                  <rdf:li rdf:resource="https://doi.org/10.1158/0008-5472.CAN-11-1399"/>
                </rdf:Bag>
              </bqbiol:isVersionOf>
            </rdf:Description>
          </rdf:RDF>
        </annotation>
      </parameter>
      <parameter id="cellProlifEqProliferating" units="dimensionless" constant="false"/>
      <parameter id="dTumoralCells" units="substance__countPerday" constant="false"/>
      <parameter metaid="parameter_deadCellsRemovalByISRate" id="deadCellsRemovalByISRate" units="substance__countPerday" constant="false">
        <annotation>
          <rdf:RDF xmlns:rdf="http://www.w3.org/1999/02/22-rdf-syntax-ns#" xmlns:dcterms="http://purl.org/dc/terms/" xmlns:vCard="http://www.w3.org/2001/vcard-rdf/3.0#" xmlns:vCard4="http://www.w3.org/2006/vcard/ns#" xmlns:bqbiol="http://biomodels.net/biology-qualifiers/" xmlns:bqmodel="http://biomodels.net/model-qualifiers/">
            <rdf:Description rdf:about="#parameter_deadCellsRemovalByISRate">
              <bqbiol:isVersionOf>
                <rdf:Bag>
                  <rdf:li rdf:resource="http://identifiers.org/Calibrated"/>
                </rdf:Bag>
              </bqbiol:isVersionOf>
            </rdf:Description>
          </rdf:RDF>
        </annotation>
      </parameter>
      <parameter metaid="parameter_deadRadius" id="deadRadius" units="centimeter" constant="false">
        <annotation>
          <rdf:RDF xmlns:rdf="http://www.w3.org/1999/02/22-rdf-syntax-ns#" xmlns:dcterms="http://purl.org/dc/terms/" xmlns:vCard="http://www.w3.org/2001/vcard-rdf/3.0#" xmlns:vCard4="http://www.w3.org/2006/vcard/ns#" xmlns:bqbiol="http://biomodels.net/biology-qualifiers/" xmlns:bqmodel="http://biomodels.net/model-qualifiers/">
            <rdf:Description rdf:about="#parameter_deadRadius">
              <bqbiol:isVersionOf>
                <rdf:Bag>
                  <rdf:li rdf:resource="http://identifiers.org/Calibrated"/>
                </rdf:Bag>
              </bqbiol:isVersionOf>
            </rdf:Description>
          </rdf:RDF>
        </annotation>
      </parameter>
      <parameter metaid="parameter_deadVolume" id="deadVolume" units="litre" constant="false">
        <annotation>
          <rdf:RDF xmlns:rdf="http://www.w3.org/1999/02/22-rdf-syntax-ns#" xmlns:dcterms="http://purl.org/dc/terms/" xmlns:vCard="http://www.w3.org/2001/vcard-rdf/3.0#" xmlns:vCard4="http://www.w3.org/2006/vcard/ns#" xmlns:bqbiol="http://biomodels.net/biology-qualifiers/" xmlns:bqmodel="http://biomodels.net/model-qualifiers/">
            <rdf:Description rdf:about="#parameter_deadVolume">
              <bqbiol:isVersionOf>
                <rdf:Bag>
                  <rdf:li rdf:resource="http://identifiers.org/Calibrated"/>
                </rdf:Bag>
              </bqbiol:isVersionOf>
            </rdf:Description>
          </rdf:RDF>
        </annotation>
      </parameter>
      <parameter metaid="parameter_deathRateNecrosis" id="deathRateNecrosis" units="substance__countPerday" constant="false">
        <annotation>
          <rdf:RDF xmlns:rdf="http://www.w3.org/1999/02/22-rdf-syntax-ns#" xmlns:dcterms="http://purl.org/dc/terms/" xmlns:vCard="http://www.w3.org/2001/vcard-rdf/3.0#" xmlns:vCard4="http://www.w3.org/2006/vcard/ns#" xmlns:bqbiol="http://biomodels.net/biology-qualifiers/" xmlns:bqmodel="http://biomodels.net/model-qualifiers/">
            <rdf:Description rdf:about="#parameter_deathRateNecrosis">
              <bqbiol:isVersionOf>
                <rdf:Bag>
                  <rdf:li rdf:resource="http://identifiers.org/Calibrated"/>
                </rdf:Bag>
              </bqbiol:isVersionOf>
            </rdf:Description>
          </rdf:RDF>
        </annotation>
      </parameter>
      <parameter metaid="parameter_deltaCellDeathInhibEq" id="deltaCellDeathInhibEq" value="0.0728671021433797" units="dimensionless" constant="false">
        <annotation>
          <rdf:RDF xmlns:rdf="http://www.w3.org/1999/02/22-rdf-syntax-ns#" xmlns:dcterms="http://purl.org/dc/terms/" xmlns:vCard="http://www.w3.org/2001/vcard-rdf/3.0#" xmlns:vCard4="http://www.w3.org/2006/vcard/ns#" xmlns:bqbiol="http://biomodels.net/biology-qualifiers/" xmlns:bqmodel="http://biomodels.net/model-qualifiers/">
            <rdf:Description rdf:about="#parameter_deltaCellDeathInhibEq">
              <bqbiol:isVersionOf>
                <rdf:Bag>
                  <rdf:li rdf:resource="http://identifiers.org/Calibrated"/>
                </rdf:Bag>
              </bqbiol:isVersionOf>
            </rdf:Description>
          </rdf:RDF>
        </annotation>
      </parameter>
      <parameter metaid="parameter_deltaCellProlifEq" id="deltaCellProlifEq" value="0.506768258246326" units="dimensionless" constant="false">
        <annotation>
          <rdf:RDF xmlns:rdf="http://www.w3.org/1999/02/22-rdf-syntax-ns#" xmlns:dcterms="http://purl.org/dc/terms/" xmlns:vCard="http://www.w3.org/2001/vcard-rdf/3.0#" xmlns:vCard4="http://www.w3.org/2006/vcard/ns#" xmlns:bqbiol="http://biomodels.net/biology-qualifiers/" xmlns:bqmodel="http://biomodels.net/model-qualifiers/">
            <rdf:Description rdf:about="#parameter_deltaCellProlifEq">
              <bqbiol:isVersionOf>
                <rdf:Bag>
                  <rdf:li rdf:resource="http://identifiers.org/Calibrated"/>
                </rdf:Bag>
              </bqbiol:isVersionOf>
            </rdf:Description>
          </rdf:RDF>
        </annotation>
      </parameter>
      <parameter metaid="parameter_distribId" id="distribId" units="dimensionless" constant="false">
        <annotation>
          <rdf:RDF xmlns:rdf="http://www.w3.org/1999/02/22-rdf-syntax-ns#" xmlns:dcterms="http://purl.org/dc/terms/" xmlns:vCard="http://www.w3.org/2001/vcard-rdf/3.0#" xmlns:vCard4="http://www.w3.org/2006/vcard/ns#" xmlns:bqbiol="http://biomodels.net/biology-qualifiers/" xmlns:bqmodel="http://biomodels.net/model-qualifiers/">
            <rdf:Description rdf:about="#parameter_distribId">
              <bqbiol:isVersionOf>
                <rdf:Bag>
                  <rdf:li rdf:resource="http://identifiers.org/Arbitrary"/>
                </rdf:Bag>
              </bqbiol:isVersionOf>
            </rdf:Description>
          </rdf:RDF>
        </annotation>
      </parameter>
      <parameter metaid="parameter_ethnicity" id="ethnicity" units="dimensionless" constant="false">
        <annotation>
          <rdf:RDF xmlns:rdf="http://www.w3.org/1999/02/22-rdf-syntax-ns#" xmlns:dcterms="http://purl.org/dc/terms/" xmlns:vCard="http://www.w3.org/2001/vcard-rdf/3.0#" xmlns:vCard4="http://www.w3.org/2006/vcard/ns#" xmlns:bqbiol="http://biomodels.net/biology-qualifiers/" xmlns:bqmodel="http://biomodels.net/model-qualifiers/">
            <rdf:Description rdf:about="#parameter_ethnicity">
              <bqbiol:isVersionOf>
                <rdf:Bag>
                  <rdf:li rdf:resource="http://identifiers.org/Arbitrary"/>
                </rdf:Bag>
              </bqbiol:isVersionOf>
            </rdf:Description>
          </rdf:RDF>
        </annotation>
      </parameter>
      <parameter metaid="parameter_extraLivingCellsWithAngio" id="extraLivingCellsWithAngio" units="substance__count" constant="false">
        <annotation>
          <rdf:RDF xmlns:rdf="http://www.w3.org/1999/02/22-rdf-syntax-ns#" xmlns:dcterms="http://purl.org/dc/terms/" xmlns:vCard="http://www.w3.org/2001/vcard-rdf/3.0#" xmlns:vCard4="http://www.w3.org/2006/vcard/ns#" xmlns:bqbiol="http://biomodels.net/biology-qualifiers/" xmlns:bqmodel="http://biomodels.net/model-qualifiers/">
            <rdf:Description rdf:about="#parameter_extraLivingCellsWithAngio">
              <bqbiol:isVersionOf>
                <rdf:Bag>
                  <rdf:li rdf:resource="http://identifiers.org/Calibrated"/>
                </rdf:Bag>
              </bqbiol:isVersionOf>
            </rdf:Description>
          </rdf:RDF>
        </annotation>
      </parameter>
      <parameter metaid="parameter_extraLivingCellsWithAngioRef" id="extraLivingCellsWithAngioRef" units="substance__count" constant="false">
        <annotation>
          <rdf:RDF xmlns:rdf="http://www.w3.org/1999/02/22-rdf-syntax-ns#" xmlns:dcterms="http://purl.org/dc/terms/" xmlns:vCard="http://www.w3.org/2001/vcard-rdf/3.0#" xmlns:vCard4="http://www.w3.org/2006/vcard/ns#" xmlns:bqbiol="http://biomodels.net/biology-qualifiers/" xmlns:bqmodel="http://biomodels.net/model-qualifiers/">
            <rdf:Description rdf:about="#parameter_extraLivingCellsWithAngioRef">
              <bqbiol:isVersionOf>
                <rdf:Bag>
                  <rdf:li rdf:resource="http://identifiers.org/Calibrated"/>
                </rdf:Bag>
              </bqbiol:isVersionOf>
            </rdf:Description>
          </rdf:RDF>
        </annotation>
      </parameter>
      <parameter metaid="parameter_gammaCellDeathInhibEq" id="gammaCellDeathInhibEq" units="dimensionless" constant="false">
        <annotation>
          <rdf:RDF xmlns:rdf="http://www.w3.org/1999/02/22-rdf-syntax-ns#" xmlns:dcterms="http://purl.org/dc/terms/" xmlns:vCard="http://www.w3.org/2001/vcard-rdf/3.0#" xmlns:vCard4="http://www.w3.org/2006/vcard/ns#" xmlns:bqbiol="http://biomodels.net/biology-qualifiers/" xmlns:bqmodel="http://biomodels.net/model-qualifiers/">
            <rdf:Description rdf:about="#parameter_gammaCellDeathInhibEq">
              <bqbiol:isVersionOf>
                <rdf:Bag>
                  <rdf:li rdf:resource="http://identifiers.org/Calibrated"/>
                </rdf:Bag>
              </bqbiol:isVersionOf>
            </rdf:Description>
          </rdf:RDF>
        </annotation>
      </parameter>
      <parameter metaid="parameter_gammaCellProlifEq" id="gammaCellProlifEq" units="dimensionless" constant="false">
        <annotation>
          <rdf:RDF xmlns:rdf="http://www.w3.org/1999/02/22-rdf-syntax-ns#" xmlns:dcterms="http://purl.org/dc/terms/" xmlns:vCard="http://www.w3.org/2001/vcard-rdf/3.0#" xmlns:vCard4="http://www.w3.org/2006/vcard/ns#" xmlns:bqbiol="http://biomodels.net/biology-qualifiers/" xmlns:bqmodel="http://biomodels.net/model-qualifiers/">
            <rdf:Description rdf:about="#parameter_gammaCellProlifEq">
              <bqbiol:isVersionOf>
                <rdf:Bag>
                  <rdf:li rdf:resource="http://identifiers.org/Calibrated"/>
                </rdf:Bag>
              </bqbiol:isVersionOf>
            </rdf:Description>
          </rdf:RDF>
        </annotation>
      </parameter>
      <parameter metaid="parameter_inVitro" id="inVitro" units="dimensionless" constant="false">
        <annotation>
          <rdf:RDF xmlns:rdf="http://www.w3.org/1999/02/22-rdf-syntax-ns#" xmlns:dcterms="http://purl.org/dc/terms/" xmlns:vCard="http://www.w3.org/2001/vcard-rdf/3.0#" xmlns:vCard4="http://www.w3.org/2006/vcard/ns#" xmlns:bqbiol="http://biomodels.net/biology-qualifiers/" xmlns:bqmodel="http://biomodels.net/model-qualifiers/">
            <rdf:Description rdf:about="#parameter_inVitro">
              <bqbiol:isVersionOf>
                <rdf:Bag>
                  <rdf:li rdf:resource="http://identifiers.org/Arbitrary"/>
                </rdf:Bag>
              </bqbiol:isVersionOf>
            </rdf:Description>
          </rdf:RDF>
        </annotation>
      </parameter>
      <parameter id="inVitroScale" units="substance__count" constant="false"/>
      <parameter id="inVivoScale" units="substance__count" constant="false"/>
      <parameter metaid="parameter_initialTNM" id="initialTNM" units="dimensionless" constant="false">
        <annotation>
          <rdf:RDF xmlns:rdf="http://www.w3.org/1999/02/22-rdf-syntax-ns#" xmlns:dcterms="http://purl.org/dc/terms/" xmlns:vCard="http://www.w3.org/2001/vcard-rdf/3.0#" xmlns:vCard4="http://www.w3.org/2006/vcard/ns#" xmlns:bqbiol="http://biomodels.net/biology-qualifiers/" xmlns:bqmodel="http://biomodels.net/model-qualifiers/">
            <rdf:Description rdf:about="#parameter_initialTNM">
              <bqbiol:isVersionOf>
                <rdf:Bag>
                  <rdf:li rdf:resource="https://doi.org/10.1007/978-3-319-40618-3"/>
                </rdf:Bag>
              </bqbiol:isVersionOf>
            </rdf:Description>
          </rdf:RDF>
        </annotation>
      </parameter>
      <parameter metaid="parameter_isBRAFmutated" id="isBRAFmutated" units="dimensionless" constant="false">
        <annotation>
          <rdf:RDF xmlns:rdf="http://www.w3.org/1999/02/22-rdf-syntax-ns#" xmlns:dcterms="http://purl.org/dc/terms/" xmlns:vCard="http://www.w3.org/2001/vcard-rdf/3.0#" xmlns:vCard4="http://www.w3.org/2006/vcard/ns#" xmlns:bqbiol="http://biomodels.net/biology-qualifiers/" xmlns:bqmodel="http://biomodels.net/model-qualifiers/">
            <rdf:Description rdf:about="#parameter_isBRAFmutated">
              <bqbiol:isVersionOf>
                <rdf:Bag>
                  <rdf:li rdf:resource="http://identifiers.org/ForScenario"/>
                </rdf:Bag>
              </bqbiol:isVersionOf>
            </rdf:Description>
          </rdf:RDF>
        </annotation>
      </parameter>
      <parameter id="isClonePresent" units="dimensionless" constant="false"/>
      <parameter metaid="parameter_isEGFRmutated" id="isEGFRmutated" units="dimensionless" constant="false">
        <annotation>
          <rdf:RDF xmlns:rdf="http://www.w3.org/1999/02/22-rdf-syntax-ns#" xmlns:dcterms="http://purl.org/dc/terms/" xmlns:vCard="http://www.w3.org/2001/vcard-rdf/3.0#" xmlns:vCard4="http://www.w3.org/2006/vcard/ns#" xmlns:bqbiol="http://biomodels.net/biology-qualifiers/" xmlns:bqmodel="http://biomodels.net/model-qualifiers/">
            <rdf:Description rdf:about="#parameter_isEGFRmutated">
              <bqbiol:isVersionOf>
                <rdf:Bag>
                  <rdf:li rdf:resource="http://identifiers.org/ForScenario"/>
                </rdf:Bag>
              </bqbiol:isVersionOf>
            </rdf:Description>
          </rdf:RDF>
        </annotation>
      </parameter>
      <parameter metaid="parameter_isHuman" id="isHuman" units="dimensionless" constant="false">
        <annotation>
          <rdf:RDF xmlns:rdf="http://www.w3.org/1999/02/22-rdf-syntax-ns#" xmlns:dcterms="http://purl.org/dc/terms/" xmlns:vCard="http://www.w3.org/2001/vcard-rdf/3.0#" xmlns:vCard4="http://www.w3.org/2006/vcard/ns#" xmlns:bqbiol="http://biomodels.net/biology-qualifiers/" xmlns:bqmodel="http://biomodels.net/model-qualifiers/">
            <rdf:Description rdf:about="#parameter_isHuman">
              <bqbiol:isVersionOf>
                <rdf:Bag>
                  <rdf:li rdf:resource="http://identifiers.org/ForScenario"/>
                </rdf:Bag>
              </bqbiol:isVersionOf>
            </rdf:Description>
          </rdf:RDF>
        </annotation>
      </parameter>
      <parameter metaid="parameter_isImmuneSystem" id="isImmuneSystem" units="dimensionless" constant="false">
        <annotation>
          <rdf:RDF xmlns:rdf="http://www.w3.org/1999/02/22-rdf-syntax-ns#" xmlns:dcterms="http://purl.org/dc/terms/" xmlns:vCard="http://www.w3.org/2001/vcard-rdf/3.0#" xmlns:vCard4="http://www.w3.org/2006/vcard/ns#" xmlns:bqbiol="http://biomodels.net/biology-qualifiers/" xmlns:bqmodel="http://biomodels.net/model-qualifiers/">
            <rdf:Description rdf:about="#parameter_isImmuneSystem">
              <bqbiol:isVersionOf>
                <rdf:Bag>
                  <rdf:li rdf:resource="http://identifiers.org/Arbitrary"/>
                </rdf:Bag>
              </bqbiol:isVersionOf>
            </rdf:Description>
          </rdf:RDF>
        </annotation>
      </parameter>
      <parameter metaid="parameter_isKRASmutated" id="isKRASmutated" units="dimensionless" constant="false">
        <annotation>
          <rdf:RDF xmlns:rdf="http://www.w3.org/1999/02/22-rdf-syntax-ns#" xmlns:dcterms="http://purl.org/dc/terms/" xmlns:vCard="http://www.w3.org/2001/vcard-rdf/3.0#" xmlns:vCard4="http://www.w3.org/2006/vcard/ns#" xmlns:bqbiol="http://biomodels.net/biology-qualifiers/" xmlns:bqmodel="http://biomodels.net/model-qualifiers/">
            <rdf:Description rdf:about="#parameter_isKRASmutated">
              <bqbiol:isVersionOf>
                <rdf:Bag>
                  <rdf:li rdf:resource="http://identifiers.org/ForScenario"/>
                </rdf:Bag>
              </bqbiol:isVersionOf>
            </rdf:Description>
          </rdf:RDF>
        </annotation>
      </parameter>
      <parameter metaid="parameter_isMETmutated" id="isMETmutated" units="dimensionless" constant="false">
        <annotation>
          <rdf:RDF xmlns:rdf="http://www.w3.org/1999/02/22-rdf-syntax-ns#" xmlns:dcterms="http://purl.org/dc/terms/" xmlns:vCard="http://www.w3.org/2001/vcard-rdf/3.0#" xmlns:vCard4="http://www.w3.org/2006/vcard/ns#" xmlns:bqbiol="http://biomodels.net/biology-qualifiers/" xmlns:bqmodel="http://biomodels.net/model-qualifiers/">
            <rdf:Description rdf:about="#parameter_isMETmutated">
              <bqbiol:isVersionOf>
                <rdf:Bag>
                  <rdf:li rdf:resource="http://identifiers.org/ForScenario"/>
                </rdf:Bag>
              </bqbiol:isVersionOf>
            </rdf:Description>
          </rdf:RDF>
        </annotation>
      </parameter>
      <parameter metaid="parameter_isMale" id="isMale" units="dimensionless" constant="false">
        <annotation>
          <rdf:RDF xmlns:rdf="http://www.w3.org/1999/02/22-rdf-syntax-ns#" xmlns:dcterms="http://purl.org/dc/terms/" xmlns:vCard="http://www.w3.org/2001/vcard-rdf/3.0#" xmlns:vCard4="http://www.w3.org/2006/vcard/ns#" xmlns:bqbiol="http://biomodels.net/biology-qualifiers/" xmlns:bqmodel="http://biomodels.net/model-qualifiers/">
            <rdf:Description rdf:about="#parameter_isMale">
              <bqbiol:isVersionOf>
                <rdf:Bag>
                  <rdf:li rdf:resource="http://identifiers.org/Abitrary"/>
                </rdf:Bag>
              </bqbiol:isVersionOf>
            </rdf:Description>
          </rdf:RDF>
        </annotation>
      </parameter>
      <parameter metaid="parameter_isNeoangiogenesis" id="isNeoangiogenesis" units="dimensionless" constant="false">
        <annotation>
          <rdf:RDF xmlns:rdf="http://www.w3.org/1999/02/22-rdf-syntax-ns#" xmlns:dcterms="http://purl.org/dc/terms/" xmlns:vCard="http://www.w3.org/2001/vcard-rdf/3.0#" xmlns:vCard4="http://www.w3.org/2006/vcard/ns#" xmlns:bqbiol="http://biomodels.net/biology-qualifiers/" xmlns:bqmodel="http://biomodels.net/model-qualifiers/">
            <rdf:Description rdf:about="#parameter_isNeoangiogenesis">
              <bqbiol:isVersionOf>
                <rdf:Bag>
                  <rdf:li rdf:resource="http://identifiers.org/Arbitrary"/>
                </rdf:Bag>
              </bqbiol:isVersionOf>
            </rdf:Description>
          </rdf:RDF>
        </annotation>
      </parameter>
      <parameter metaid="parameter_isPIK3CAmutated" id="isPIK3CAmutated" units="dimensionless" constant="false">
        <annotation>
          <rdf:RDF xmlns:rdf="http://www.w3.org/1999/02/22-rdf-syntax-ns#" xmlns:dcterms="http://purl.org/dc/terms/" xmlns:vCard="http://www.w3.org/2001/vcard-rdf/3.0#" xmlns:vCard4="http://www.w3.org/2006/vcard/ns#" xmlns:bqbiol="http://biomodels.net/biology-qualifiers/" xmlns:bqmodel="http://biomodels.net/model-qualifiers/">
            <rdf:Description rdf:about="#parameter_isPIK3CAmutated">
              <bqbiol:isVersionOf>
                <rdf:Bag>
                  <rdf:li rdf:resource="http://identifiers.org/ForScenario"/>
                </rdf:Bag>
              </bqbiol:isVersionOf>
            </rdf:Description>
          </rdf:RDF>
        </annotation>
      </parameter>
      <parameter metaid="parameter_isPlacebo" id="isPlacebo" units="dimensionless" constant="false">
        <annotation>
          <rdf:RDF xmlns:rdf="http://www.w3.org/1999/02/22-rdf-syntax-ns#" xmlns:dcterms="http://purl.org/dc/terms/" xmlns:vCard="http://www.w3.org/2001/vcard-rdf/3.0#" xmlns:vCard4="http://www.w3.org/2006/vcard/ns#" xmlns:bqbiol="http://biomodels.net/biology-qualifiers/" xmlns:bqmodel="http://biomodels.net/model-qualifiers/">
            <rdf:Description rdf:about="#parameter_isPlacebo">
              <bqbiol:isVersionOf>
                <rdf:Bag>
                  <rdf:li rdf:resource="http://identifiers.org/Arbitrary"/>
                </rdf:Bag>
              </bqbiol:isVersionOf>
            </rdf:Description>
          </rdf:RDF>
        </annotation>
      </parameter>
      <parameter metaid="parameter_isResistanceMutation" id="isResistanceMutation" units="dimensionless" constant="false">
        <annotation>
          <rdf:RDF xmlns:rdf="http://www.w3.org/1999/02/22-rdf-syntax-ns#" xmlns:dcterms="http://purl.org/dc/terms/" xmlns:vCard="http://www.w3.org/2001/vcard-rdf/3.0#" xmlns:vCard4="http://www.w3.org/2006/vcard/ns#" xmlns:bqbiol="http://biomodels.net/biology-qualifiers/" xmlns:bqmodel="http://biomodels.net/model-qualifiers/">
            <rdf:Description rdf:about="#parameter_isResistanceMutation">
              <bqbiol:isVersionOf>
                <rdf:Bag>
                  <rdf:li rdf:resource="http://identifiers.org/ForScenario"/>
                </rdf:Bag>
              </bqbiol:isVersionOf>
            </rdf:Description>
          </rdf:RDF>
        </annotation>
      </parameter>
      <parameter metaid="parameter_isXenograft" id="isXenograft" units="dimensionless" constant="false">
        <annotation>
          <rdf:RDF xmlns:rdf="http://www.w3.org/1999/02/22-rdf-syntax-ns#" xmlns:dcterms="http://purl.org/dc/terms/" xmlns:vCard="http://www.w3.org/2001/vcard-rdf/3.0#" xmlns:vCard4="http://www.w3.org/2006/vcard/ns#" xmlns:bqbiol="http://biomodels.net/biology-qualifiers/" xmlns:bqmodel="http://biomodels.net/model-qualifiers/">
            <rdf:Description rdf:about="#parameter_isXenograft">
              <bqbiol:isVersionOf>
                <rdf:Bag>
                  <rdf:li rdf:resource="http://identifiers.org/ForScenario"/>
                </rdf:Bag>
              </bqbiol:isVersionOf>
            </rdf:Description>
          </rdf:RDF>
        </annotation>
      </parameter>
      <parameter metaid="parameter_kccTotalTumoralCells" id="kccTotalTumoralCells" units="substance__count" constant="false">
        <annotation>
          <rdf:RDF xmlns:rdf="http://www.w3.org/1999/02/22-rdf-syntax-ns#" xmlns:dcterms="http://purl.org/dc/terms/" xmlns:vCard="http://www.w3.org/2001/vcard-rdf/3.0#" xmlns:vCard4="http://www.w3.org/2006/vcard/ns#" xmlns:bqbiol="http://biomodels.net/biology-qualifiers/" xmlns:bqmodel="http://biomodels.net/model-qualifiers/">
            <rdf:Description rdf:about="#parameter_kccTotalTumoralCells">
              <bqbiol:isVersionOf>
                <rdf:Bag>
                  <rdf:li rdf:resource="http://identifiers.org/DefinedRationally"/>
                </rdf:Bag>
              </bqbiol:isVersionOf>
            </rdf:Description>
          </rdf:RDF>
        </annotation>
      </parameter>
      <parameter metaid="parameter_kdCellsByIS" id="kdCellsByIS" units="substance__countPerday" constant="false">
        <annotation>
          <rdf:RDF xmlns:rdf="http://www.w3.org/1999/02/22-rdf-syntax-ns#" xmlns:dcterms="http://purl.org/dc/terms/" xmlns:vCard="http://www.w3.org/2001/vcard-rdf/3.0#" xmlns:vCard4="http://www.w3.org/2006/vcard/ns#" xmlns:bqbiol="http://biomodels.net/biology-qualifiers/" xmlns:bqmodel="http://biomodels.net/model-qualifiers/">
            <rdf:Description rdf:about="#parameter_kdCellsByIS">
              <bqbiol:isVersionOf>
                <rdf:Bag>
                  <rdf:li rdf:resource="http://identifiers.org/Calibrated"/>
                </rdf:Bag>
              </bqbiol:isVersionOf>
            </rdf:Description>
          </rdf:RDF>
        </annotation>
      </parameter>
      <parameter metaid="parameter_kdCellsByISRef" id="kdCellsByISRef" units="substance__countPerday" constant="false">
        <annotation>
          <rdf:RDF xmlns:rdf="http://www.w3.org/1999/02/22-rdf-syntax-ns#" xmlns:dcterms="http://purl.org/dc/terms/" xmlns:vCard="http://www.w3.org/2001/vcard-rdf/3.0#" xmlns:vCard4="http://www.w3.org/2006/vcard/ns#" xmlns:bqbiol="http://biomodels.net/biology-qualifiers/" xmlns:bqmodel="http://biomodels.net/model-qualifiers/">
            <rdf:Description rdf:about="#parameter_kdCellsByISRef">
              <bqbiol:isVersionOf>
                <rdf:Bag>
                  <rdf:li rdf:resource="http://identifiers.org/Calibrated"/>
                </rdf:Bag>
              </bqbiol:isVersionOf>
            </rdf:Description>
          </rdf:RDF>
        </annotation>
      </parameter>
      <parameter metaid="parameter_kdDeathNecrosis" id="kdDeathNecrosis" units="Perday" constant="false">
        <annotation>
          <rdf:RDF xmlns:rdf="http://www.w3.org/1999/02/22-rdf-syntax-ns#" xmlns:dcterms="http://purl.org/dc/terms/" xmlns:vCard="http://www.w3.org/2001/vcard-rdf/3.0#" xmlns:vCard4="http://www.w3.org/2006/vcard/ns#" xmlns:bqbiol="http://biomodels.net/biology-qualifiers/" xmlns:bqmodel="http://biomodels.net/model-qualifiers/">
            <rdf:Description rdf:about="#parameter_kdDeathNecrosis">
              <bqbiol:isVersionOf>
                <rdf:Bag>
                  <rdf:li rdf:resource="http://identifiers.org/Calibrated"/>
                </rdf:Bag>
              </bqbiol:isVersionOf>
            </rdf:Description>
          </rdf:RDF>
        </annotation>
      </parameter>
      <parameter metaid="parameter_kdDeathNecrosisRef" id="kdDeathNecrosisRef" units="Perday" constant="false">
        <annotation>
          <rdf:RDF xmlns:rdf="http://www.w3.org/1999/02/22-rdf-syntax-ns#" xmlns:dcterms="http://purl.org/dc/terms/" xmlns:vCard="http://www.w3.org/2001/vcard-rdf/3.0#" xmlns:vCard4="http://www.w3.org/2006/vcard/ns#" xmlns:bqbiol="http://biomodels.net/biology-qualifiers/" xmlns:bqmodel="http://biomodels.net/model-qualifiers/">
            <rdf:Description rdf:about="#parameter_kdDeathNecrosisRef">
              <bqbiol:isVersionOf>
                <rdf:Bag>
                  <rdf:li rdf:resource="http://identifiers.org/Calibrated"/>
                </rdf:Bag>
              </bqbiol:isVersionOf>
            </rdf:Description>
          </rdf:RDF>
        </annotation>
      </parameter>
      <parameter metaid="parameter_kgProliferatingCells" id="kgProliferatingCells" units="Perday" constant="false">
        <annotation>
          <rdf:RDF xmlns:rdf="http://www.w3.org/1999/02/22-rdf-syntax-ns#" xmlns:dcterms="http://purl.org/dc/terms/" xmlns:vCard="http://www.w3.org/2001/vcard-rdf/3.0#" xmlns:vCard4="http://www.w3.org/2006/vcard/ns#" xmlns:bqbiol="http://biomodels.net/biology-qualifiers/" xmlns:bqmodel="http://biomodels.net/model-qualifiers/">
            <rdf:Description rdf:about="#parameter_kgProliferatingCells">
              <bqbiol:isVersionOf>
                <rdf:Bag>
                  <rdf:li rdf:resource="http://identifiers.org/Calibrated"/>
                </rdf:Bag>
              </bqbiol:isVersionOf>
            </rdf:Description>
          </rdf:RDF>
        </annotation>
      </parameter>
      <parameter metaid="parameter_kgProliferatingCellsRef" id="kgProliferatingCellsRef" units="Perday" constant="false">
        <annotation>
          <rdf:RDF xmlns:rdf="http://www.w3.org/1999/02/22-rdf-syntax-ns#" xmlns:dcterms="http://purl.org/dc/terms/" xmlns:vCard="http://www.w3.org/2001/vcard-rdf/3.0#" xmlns:vCard4="http://www.w3.org/2006/vcard/ns#" xmlns:bqbiol="http://biomodels.net/biology-qualifiers/" xmlns:bqmodel="http://biomodels.net/model-qualifiers/">
            <rdf:Description rdf:about="#parameter_kgProliferatingCellsRef">
              <bqbiol:isVersionOf>
                <rdf:Bag>
                  <rdf:li rdf:resource="http://identifiers.org/Calibrated"/>
                </rdf:Bag>
              </bqbiol:isVersionOf>
            </rdf:Description>
          </rdf:RDF>
        </annotation>
      </parameter>
      <parameter metaid="parameter_kiBarrierCellThickness" id="kiBarrierCellThickness" units="substance__count" constant="false">
        <annotation>
          <rdf:RDF xmlns:rdf="http://www.w3.org/1999/02/22-rdf-syntax-ns#" xmlns:dcterms="http://purl.org/dc/terms/" xmlns:vCard="http://www.w3.org/2001/vcard-rdf/3.0#" xmlns:vCard4="http://www.w3.org/2006/vcard/ns#" xmlns:bqbiol="http://biomodels.net/biology-qualifiers/" xmlns:bqmodel="http://biomodels.net/model-qualifiers/">
            <rdf:Description rdf:about="#parameter_kiBarrierCellThickness">
              <bqbiol:isVersionOf>
                <rdf:Bag>
                  <rdf:li rdf:resource="http://identifiers.org/Calibrated"/>
                </rdf:Bag>
              </bqbiol:isVersionOf>
            </rdf:Description>
          </rdf:RDF>
        </annotation>
      </parameter>
      <parameter metaid="parameter_kiBarrierCellThicknessRef" id="kiBarrierCellThicknessRef" units="substance__count" constant="false">
        <annotation>
          <rdf:RDF xmlns:rdf="http://www.w3.org/1999/02/22-rdf-syntax-ns#" xmlns:dcterms="http://purl.org/dc/terms/" xmlns:vCard="http://www.w3.org/2001/vcard-rdf/3.0#" xmlns:vCard4="http://www.w3.org/2006/vcard/ns#" xmlns:bqbiol="http://biomodels.net/biology-qualifiers/" xmlns:bqmodel="http://biomodels.net/model-qualifiers/">
            <rdf:Description rdf:about="#parameter_kiBarrierCellThicknessRef">
              <bqbiol:isVersionOf>
                <rdf:Bag>
                  <rdf:li rdf:resource="http://identifiers.org/Calibrated"/>
                </rdf:Bag>
              </bqbiol:isVersionOf>
            </rdf:Description>
          </rdf:RDF>
        </annotation>
      </parameter>
      <parameter metaid="parameter_kmKillingCellsByIS" id="kmKillingCellsByIS" units="substance__count" constant="false">
        <annotation>
          <rdf:RDF xmlns:rdf="http://www.w3.org/1999/02/22-rdf-syntax-ns#" xmlns:dcterms="http://purl.org/dc/terms/" xmlns:vCard="http://www.w3.org/2001/vcard-rdf/3.0#" xmlns:vCard4="http://www.w3.org/2006/vcard/ns#" xmlns:bqbiol="http://biomodels.net/biology-qualifiers/" xmlns:bqmodel="http://biomodels.net/model-qualifiers/">
            <rdf:Description rdf:about="#parameter_kmKillingCellsByIS">
              <bqbiol:isVersionOf>
                <rdf:Bag>
                  <rdf:li rdf:resource="http://identifiers.org/Calibrated"/>
                </rdf:Bag>
              </bqbiol:isVersionOf>
            </rdf:Description>
          </rdf:RDF>
        </annotation>
      </parameter>
      <parameter metaid="parameter_kmKillingCellsByISRef" id="kmKillingCellsByISRef" units="substance__count" constant="false">
        <annotation>
          <rdf:RDF xmlns:rdf="http://www.w3.org/1999/02/22-rdf-syntax-ns#" xmlns:dcterms="http://purl.org/dc/terms/" xmlns:vCard="http://www.w3.org/2001/vcard-rdf/3.0#" xmlns:vCard4="http://www.w3.org/2006/vcard/ns#" xmlns:bqbiol="http://biomodels.net/biology-qualifiers/" xmlns:bqmodel="http://biomodels.net/model-qualifiers/">
            <rdf:Description rdf:about="#parameter_kmKillingCellsByISRef">
              <bqbiol:isVersionOf>
                <rdf:Bag>
                  <rdf:li rdf:resource="http://identifiers.org/Calibrated"/>
                </rdf:Bag>
              </bqbiol:isVersionOf>
            </rdf:Description>
          </rdf:RDF>
        </annotation>
      </parameter>
      <parameter metaid="parameter_kmKillingCellsByISSmallHuman" id="kmKillingCellsByISSmallHuman" units="substance__count" constant="false">
        <annotation>
          <rdf:RDF xmlns:rdf="http://www.w3.org/1999/02/22-rdf-syntax-ns#" xmlns:dcterms="http://purl.org/dc/terms/" xmlns:vCard="http://www.w3.org/2001/vcard-rdf/3.0#" xmlns:vCard4="http://www.w3.org/2006/vcard/ns#" xmlns:bqbiol="http://biomodels.net/biology-qualifiers/" xmlns:bqmodel="http://biomodels.net/model-qualifiers/">
            <rdf:Description rdf:about="#parameter_kmKillingCellsByISSmallHuman">
              <bqbiol:isVersionOf>
                <rdf:Bag>
                  <rdf:li rdf:resource="http://identifiers.org/Calibrated"/>
                </rdf:Bag>
              </bqbiol:isVersionOf>
            </rdf:Description>
          </rdf:RDF>
        </annotation>
      </parameter>
      <parameter metaid="parameter_kmKillingCellsByISSmallMouse" id="kmKillingCellsByISSmallMouse" units="substance__count" constant="false">
        <annotation>
          <rdf:RDF xmlns:rdf="http://www.w3.org/1999/02/22-rdf-syntax-ns#" xmlns:dcterms="http://purl.org/dc/terms/" xmlns:vCard="http://www.w3.org/2001/vcard-rdf/3.0#" xmlns:vCard4="http://www.w3.org/2006/vcard/ns#" xmlns:bqbiol="http://biomodels.net/biology-qualifiers/" xmlns:bqmodel="http://biomodels.net/model-qualifiers/">
            <rdf:Description rdf:about="#parameter_kmKillingCellsByISSmallMouse">
              <bqbiol:isVersionOf>
                <rdf:Bag>
                  <rdf:li rdf:resource="http://identifiers.org/Calibrated"/>
                </rdf:Bag>
              </bqbiol:isVersionOf>
            </rdf:Description>
          </rdf:RDF>
        </annotation>
      </parameter>
      <parameter metaid="parameter_livingCellsRemovalByISRate" id="livingCellsRemovalByISRate" units="substance__countPerday" constant="false">
        <annotation>
          <rdf:RDF xmlns:rdf="http://www.w3.org/1999/02/22-rdf-syntax-ns#" xmlns:dcterms="http://purl.org/dc/terms/" xmlns:vCard="http://www.w3.org/2001/vcard-rdf/3.0#" xmlns:vCard4="http://www.w3.org/2006/vcard/ns#" xmlns:bqbiol="http://biomodels.net/biology-qualifiers/" xmlns:bqmodel="http://biomodels.net/model-qualifiers/">
            <rdf:Description rdf:about="#parameter_livingCellsRemovalByISRate">
              <bqbiol:isVersionOf>
                <rdf:Bag>
                  <rdf:li rdf:resource="https://doi.org/10.1159/000487057"/>
                  <rdf:li rdf:resource="https://doi.org/10.1016/j.cell.2017.04.014"/>
                </rdf:Bag>
              </bqbiol:isVersionOf>
            </rdf:Description>
          </rdf:RDF>
        </annotation>
      </parameter>
      <parameter metaid="parameter_livingLength" id="livingLength" units="centimeter" constant="false">
        <annotation>
          <rdf:RDF xmlns:rdf="http://www.w3.org/1999/02/22-rdf-syntax-ns#" xmlns:dcterms="http://purl.org/dc/terms/" xmlns:vCard="http://www.w3.org/2001/vcard-rdf/3.0#" xmlns:vCard4="http://www.w3.org/2006/vcard/ns#" xmlns:bqbiol="http://biomodels.net/biology-qualifiers/" xmlns:bqmodel="http://biomodels.net/model-qualifiers/">
            <rdf:Description rdf:about="#parameter_livingLength">
              <bqbiol:isVersionOf>
                <rdf:Bag>
                  <rdf:li rdf:resource="https://doi.org/10.1002/bit.26845"/>
                </rdf:Bag>
              </bqbiol:isVersionOf>
            </rdf:Description>
          </rdf:RDF>
        </annotation>
      </parameter>
      <parameter metaid="parameter_livingProlifFraction" id="livingProlifFraction" units="dimensionless" constant="false">
        <annotation>
          <rdf:RDF xmlns:rdf="http://www.w3.org/1999/02/22-rdf-syntax-ns#" xmlns:dcterms="http://purl.org/dc/terms/" xmlns:vCard="http://www.w3.org/2001/vcard-rdf/3.0#" xmlns:vCard4="http://www.w3.org/2006/vcard/ns#" xmlns:bqbiol="http://biomodels.net/biology-qualifiers/" xmlns:bqmodel="http://biomodels.net/model-qualifiers/">
            <rdf:Description rdf:about="#parameter_livingProlifFraction">
              <bqbiol:isVersionOf>
                <rdf:Bag>
                  <rdf:li rdf:resource="http://identifiers.org/Calibrated"/>
                </rdf:Bag>
              </bqbiol:isVersionOf>
            </rdf:Description>
          </rdf:RDF>
        </annotation>
      </parameter>
      <parameter metaid="parameter_livingProlifFractionSpheroid" id="livingProlifFractionSpheroid" units="dimensionless" constant="false">
        <annotation>
          <rdf:RDF xmlns:rdf="http://www.w3.org/1999/02/22-rdf-syntax-ns#" xmlns:dcterms="http://purl.org/dc/terms/" xmlns:vCard="http://www.w3.org/2001/vcard-rdf/3.0#" xmlns:vCard4="http://www.w3.org/2006/vcard/ns#" xmlns:bqbiol="http://biomodels.net/biology-qualifiers/" xmlns:bqmodel="http://biomodels.net/model-qualifiers/">
            <rdf:Description rdf:about="#parameter_livingProlifFractionSpheroid">
              <bqbiol:isVersionOf>
                <rdf:Bag>
                  <rdf:li rdf:resource="http://identifiers.org/Calibrated"/>
                </rdf:Bag>
              </bqbiol:isVersionOf>
            </rdf:Description>
          </rdf:RDF>
        </annotation>
      </parameter>
      <parameter metaid="parameter_livingVolume" id="livingVolume" units="litre" constant="false">
        <annotation>
          <rdf:RDF xmlns:rdf="http://www.w3.org/1999/02/22-rdf-syntax-ns#" xmlns:dcterms="http://purl.org/dc/terms/" xmlns:vCard="http://www.w3.org/2001/vcard-rdf/3.0#" xmlns:vCard4="http://www.w3.org/2006/vcard/ns#" xmlns:bqbiol="http://biomodels.net/biology-qualifiers/" xmlns:bqmodel="http://biomodels.net/model-qualifiers/">
            <rdf:Description rdf:about="#parameter_livingVolume">
              <bqbiol:isVersionOf>
                <rdf:Bag>
                  <rdf:li rdf:resource="http://identifiers.org/Calibrated"/>
                </rdf:Bag>
              </bqbiol:isVersionOf>
            </rdf:Description>
          </rdf:RDF>
        </annotation>
      </parameter>
      <parameter metaid="parameter_logExtraLivingCellsWithAngio" id="logExtraLivingCellsWithAngio" units="dimensionless" constant="false">
        <annotation>
          <rdf:RDF xmlns:rdf="http://www.w3.org/1999/02/22-rdf-syntax-ns#" xmlns:dcterms="http://purl.org/dc/terms/" xmlns:vCard="http://www.w3.org/2001/vcard-rdf/3.0#" xmlns:vCard4="http://www.w3.org/2006/vcard/ns#" xmlns:bqbiol="http://biomodels.net/biology-qualifiers/" xmlns:bqmodel="http://biomodels.net/model-qualifiers/">
            <rdf:Description rdf:about="#parameter_logExtraLivingCellsWithAngio">
              <bqbiol:isVersionOf>
                <rdf:Bag>
                  <rdf:li rdf:resource="http://identifiers.org/Calibrated"/>
                </rdf:Bag>
              </bqbiol:isVersionOf>
            </rdf:Description>
          </rdf:RDF>
        </annotation>
      </parameter>
      <parameter metaid="parameter_logKdCellsByISHuman" id="logKdCellsByISHuman" units="dimensionless" constant="false">
        <annotation>
          <rdf:RDF xmlns:rdf="http://www.w3.org/1999/02/22-rdf-syntax-ns#" xmlns:dcterms="http://purl.org/dc/terms/" xmlns:vCard="http://www.w3.org/2001/vcard-rdf/3.0#" xmlns:vCard4="http://www.w3.org/2006/vcard/ns#" xmlns:bqbiol="http://biomodels.net/biology-qualifiers/" xmlns:bqmodel="http://biomodels.net/model-qualifiers/">
            <rdf:Description rdf:about="#parameter_logKdCellsByISHuman">
              <bqbiol:isVersionOf>
                <rdf:Bag>
                  <rdf:li rdf:resource="http://identifiers.org/Calibrated"/>
                </rdf:Bag>
              </bqbiol:isVersionOf>
            </rdf:Description>
          </rdf:RDF>
        </annotation>
      </parameter>
      <parameter metaid="parameter_logKdCellsByISMouse" id="logKdCellsByISMouse" units="dimensionless" constant="false">
        <annotation>
          <rdf:RDF xmlns:rdf="http://www.w3.org/1999/02/22-rdf-syntax-ns#" xmlns:dcterms="http://purl.org/dc/terms/" xmlns:vCard="http://www.w3.org/2001/vcard-rdf/3.0#" xmlns:vCard4="http://www.w3.org/2006/vcard/ns#" xmlns:bqbiol="http://biomodels.net/biology-qualifiers/" xmlns:bqmodel="http://biomodels.net/model-qualifiers/">
            <rdf:Description rdf:about="#parameter_logKdCellsByISMouse">
              <bqbiol:isVersionOf>
                <rdf:Bag>
                  <rdf:li rdf:resource="http://identifiers.org/Calibrated"/>
                </rdf:Bag>
              </bqbiol:isVersionOf>
            </rdf:Description>
          </rdf:RDF>
        </annotation>
      </parameter>
      <parameter metaid="parameter_logKiBarrierCellThicknessHuman" id="logKiBarrierCellThicknessHuman" units="dimensionless" constant="false">
        <annotation>
          <rdf:RDF xmlns:rdf="http://www.w3.org/1999/02/22-rdf-syntax-ns#" xmlns:dcterms="http://purl.org/dc/terms/" xmlns:vCard="http://www.w3.org/2001/vcard-rdf/3.0#" xmlns:vCard4="http://www.w3.org/2006/vcard/ns#" xmlns:bqbiol="http://biomodels.net/biology-qualifiers/" xmlns:bqmodel="http://biomodels.net/model-qualifiers/">
            <rdf:Description rdf:about="#parameter_logKiBarrierCellThicknessHuman">
              <bqbiol:isVersionOf>
                <rdf:Bag>
                  <rdf:li rdf:resource="http://identifiers.org/Calibrated"/>
                </rdf:Bag>
              </bqbiol:isVersionOf>
            </rdf:Description>
          </rdf:RDF>
        </annotation>
      </parameter>
      <parameter metaid="parameter_logKiBarrierCellThicknessMouse" id="logKiBarrierCellThicknessMouse" units="dimensionless" constant="false">
        <annotation>
          <rdf:RDF xmlns:rdf="http://www.w3.org/1999/02/22-rdf-syntax-ns#" xmlns:dcterms="http://purl.org/dc/terms/" xmlns:vCard="http://www.w3.org/2001/vcard-rdf/3.0#" xmlns:vCard4="http://www.w3.org/2006/vcard/ns#" xmlns:bqbiol="http://biomodels.net/biology-qualifiers/" xmlns:bqmodel="http://biomodels.net/model-qualifiers/">
            <rdf:Description rdf:about="#parameter_logKiBarrierCellThicknessMouse">
              <bqbiol:isVersionOf>
                <rdf:Bag>
                  <rdf:li rdf:resource="http://identifiers.org/Calibrated"/>
                </rdf:Bag>
              </bqbiol:isVersionOf>
            </rdf:Description>
          </rdf:RDF>
        </annotation>
      </parameter>
      <parameter metaid="parameter_maxCellDeathInhibEq" id="maxCellDeathInhibEq" value="0.844401646134458" units="dimensionless" constant="false">
        <annotation>
          <rdf:RDF xmlns:rdf="http://www.w3.org/1999/02/22-rdf-syntax-ns#" xmlns:dcterms="http://purl.org/dc/terms/" xmlns:vCard="http://www.w3.org/2001/vcard-rdf/3.0#" xmlns:vCard4="http://www.w3.org/2006/vcard/ns#" xmlns:bqbiol="http://biomodels.net/biology-qualifiers/" xmlns:bqmodel="http://biomodels.net/model-qualifiers/">
            <rdf:Description rdf:about="#parameter_maxCellDeathInhibEq">
              <bqbiol:isVersionOf>
                <rdf:Bag>
                  <rdf:li rdf:resource="http://identifiers.org/Calibrated"/>
                </rdf:Bag>
              </bqbiol:isVersionOf>
            </rdf:Description>
          </rdf:RDF>
        </annotation>
      </parameter>
      <parameter metaid="parameter_maxLivingCellDepth" id="maxLivingCellDepth" units="micrometer" constant="false">
        <annotation>
          <rdf:RDF xmlns:rdf="http://www.w3.org/1999/02/22-rdf-syntax-ns#" xmlns:dcterms="http://purl.org/dc/terms/" xmlns:vCard="http://www.w3.org/2001/vcard-rdf/3.0#" xmlns:vCard4="http://www.w3.org/2006/vcard/ns#" xmlns:bqbiol="http://biomodels.net/biology-qualifiers/" xmlns:bqmodel="http://biomodels.net/model-qualifiers/">
            <rdf:Description rdf:about="#parameter_maxLivingCellDepth">
              <bqbiol:isVersionOf>
                <rdf:Bag>
                  <rdf:li rdf:resource="https://pubmed.ncbi.nlm.nih.gov/3708582/"/>
                </rdf:Bag>
              </bqbiol:isVersionOf>
            </rdf:Description>
          </rdf:RDF>
        </annotation>
      </parameter>
      <parameter metaid="parameter_maxLivingCellsWithAngio" id="maxLivingCellsWithAngio" units="substance__count" constant="false">
        <annotation>
          <rdf:RDF xmlns:rdf="http://www.w3.org/1999/02/22-rdf-syntax-ns#" xmlns:dcterms="http://purl.org/dc/terms/" xmlns:vCard="http://www.w3.org/2001/vcard-rdf/3.0#" xmlns:vCard4="http://www.w3.org/2006/vcard/ns#" xmlns:bqbiol="http://biomodels.net/biology-qualifiers/" xmlns:bqmodel="http://biomodels.net/model-qualifiers/">
            <rdf:Description rdf:about="#parameter_maxLivingCellsWithAngio">
              <bqbiol:isVersionOf>
                <rdf:Bag>
                  <rdf:li rdf:resource="http://identifiers.org/DefinedRationally"/>
                </rdf:Bag>
              </bqbiol:isVersionOf>
            </rdf:Description>
          </rdf:RDF>
        </annotation>
      </parameter>
      <parameter metaid="parameter_maxLivingCellsWithDiffusion" id="maxLivingCellsWithDiffusion" units="substance__count" constant="false">
        <annotation>
          <rdf:RDF xmlns:rdf="http://www.w3.org/1999/02/22-rdf-syntax-ns#" xmlns:dcterms="http://purl.org/dc/terms/" xmlns:vCard="http://www.w3.org/2001/vcard-rdf/3.0#" xmlns:vCard4="http://www.w3.org/2006/vcard/ns#" xmlns:bqbiol="http://biomodels.net/biology-qualifiers/" xmlns:bqmodel="http://biomodels.net/model-qualifiers/">
            <rdf:Description rdf:about="#parameter_maxLivingCellsWithDiffusion">
              <bqbiol:isVersionOf>
                <rdf:Bag>
                  <rdf:li rdf:resource="http://identifiers.org/Calibrated"/>
                </rdf:Bag>
              </bqbiol:isVersionOf>
            </rdf:Description>
          </rdf:RDF>
        </annotation>
      </parameter>
      <parameter metaid="parameter_maxLivingCellsWithoutAngio" id="maxLivingCellsWithoutAngio" units="substance__count" constant="false">
        <annotation>
          <rdf:RDF xmlns:rdf="http://www.w3.org/1999/02/22-rdf-syntax-ns#" xmlns:dcterms="http://purl.org/dc/terms/" xmlns:vCard="http://www.w3.org/2001/vcard-rdf/3.0#" xmlns:vCard4="http://www.w3.org/2006/vcard/ns#" xmlns:bqbiol="http://biomodels.net/biology-qualifiers/" xmlns:bqmodel="http://biomodels.net/model-qualifiers/">
            <rdf:Description rdf:about="#parameter_maxLivingCellsWithoutAngio">
              <bqbiol:isVersionOf>
                <rdf:Bag>
                  <rdf:li rdf:resource="http://identifiers.org/DefinedRationally"/>
                </rdf:Bag>
              </bqbiol:isVersionOf>
            </rdf:Description>
          </rdf:RDF>
        </annotation>
      </parameter>
      <parameter metaid="parameter_maxProlifCellDepth" id="maxProlifCellDepth" units="micrometer" constant="false">
        <annotation>
          <rdf:RDF xmlns:rdf="http://www.w3.org/1999/02/22-rdf-syntax-ns#" xmlns:dcterms="http://purl.org/dc/terms/" xmlns:vCard="http://www.w3.org/2001/vcard-rdf/3.0#" xmlns:vCard4="http://www.w3.org/2006/vcard/ns#" xmlns:bqbiol="http://biomodels.net/biology-qualifiers/" xmlns:bqmodel="http://biomodels.net/model-qualifiers/">
            <rdf:Description rdf:about="#parameter_maxProlifCellDepth">
              <bqbiol:isVersionOf>
                <rdf:Bag>
                  <rdf:li rdf:resource="http://identifiers.org/Calibrated"/>
                </rdf:Bag>
              </bqbiol:isVersionOf>
            </rdf:Description>
          </rdf:RDF>
        </annotation>
      </parameter>
      <parameter metaid="parameter_maxProlifCellsWithAngio" id="maxProlifCellsWithAngio" units="substance__count" constant="false">
        <annotation>
          <rdf:RDF xmlns:rdf="http://www.w3.org/1999/02/22-rdf-syntax-ns#" xmlns:dcterms="http://purl.org/dc/terms/" xmlns:vCard="http://www.w3.org/2001/vcard-rdf/3.0#" xmlns:vCard4="http://www.w3.org/2006/vcard/ns#" xmlns:bqbiol="http://biomodels.net/biology-qualifiers/" xmlns:bqmodel="http://biomodels.net/model-qualifiers/">
            <rdf:Description rdf:about="#parameter_maxProlifCellsWithAngio">
              <bqbiol:isVersionOf>
                <rdf:Bag>
                  <rdf:li rdf:resource="http://identifiers.org/DefinedRationally"/>
                </rdf:Bag>
              </bqbiol:isVersionOf>
            </rdf:Description>
          </rdf:RDF>
        </annotation>
      </parameter>
      <parameter metaid="parameter_maxProlifCellsWithDiffusion" id="maxProlifCellsWithDiffusion" units="substance__count" constant="false">
        <annotation>
          <rdf:RDF xmlns:rdf="http://www.w3.org/1999/02/22-rdf-syntax-ns#" xmlns:dcterms="http://purl.org/dc/terms/" xmlns:vCard="http://www.w3.org/2001/vcard-rdf/3.0#" xmlns:vCard4="http://www.w3.org/2006/vcard/ns#" xmlns:bqbiol="http://biomodels.net/biology-qualifiers/" xmlns:bqmodel="http://biomodels.net/model-qualifiers/">
            <rdf:Description rdf:about="#parameter_maxProlifCellsWithDiffusion">
              <bqbiol:isVersionOf>
                <rdf:Bag>
                  <rdf:li rdf:resource="http://identifiers.org/Calibrated"/>
                </rdf:Bag>
              </bqbiol:isVersionOf>
            </rdf:Description>
          </rdf:RDF>
        </annotation>
      </parameter>
      <parameter metaid="parameter_maxRadiusSpheroid" id="maxRadiusSpheroid" units="micrometer" constant="false">
        <annotation>
          <rdf:RDF xmlns:rdf="http://www.w3.org/1999/02/22-rdf-syntax-ns#" xmlns:dcterms="http://purl.org/dc/terms/" xmlns:vCard="http://www.w3.org/2001/vcard-rdf/3.0#" xmlns:vCard4="http://www.w3.org/2006/vcard/ns#" xmlns:bqbiol="http://biomodels.net/biology-qualifiers/" xmlns:bqmodel="http://biomodels.net/model-qualifiers/">
            <rdf:Description rdf:about="#parameter_maxRadiusSpheroid">
              <bqbiol:isVersionOf>
                <rdf:Bag>
                  <rdf:li rdf:resource="http://identifiers.org/Calibrated"/>
                </rdf:Bag>
              </bqbiol:isVersionOf>
            </rdf:Description>
          </rdf:RDF>
        </annotation>
      </parameter>
      <parameter metaid="parameter_maximalTumorVolumeHuman" id="maximalTumorVolumeHuman" units="centimeterCube" constant="false">
        <annotation>
          <rdf:RDF xmlns:rdf="http://www.w3.org/1999/02/22-rdf-syntax-ns#" xmlns:dcterms="http://purl.org/dc/terms/" xmlns:vCard="http://www.w3.org/2001/vcard-rdf/3.0#" xmlns:vCard4="http://www.w3.org/2006/vcard/ns#" xmlns:bqbiol="http://biomodels.net/biology-qualifiers/" xmlns:bqmodel="http://biomodels.net/model-qualifiers/">
            <rdf:Description rdf:about="#parameter_maximalTumorVolumeHuman">
              <bqbiol:isVersionOf>
                <rdf:Bag>
                  <rdf:li rdf:resource="http://dx.doi.org/10.1183/09031936.95.08030492"/>
                  <rdf:li rdf:resource="http://dx.doi.org/10.1186/1471-2342-14-25"/>
                </rdf:Bag>
              </bqbiol:isVersionOf>
            </rdf:Description>
          </rdf:RDF>
        </annotation>
      </parameter>
      <parameter metaid="parameter_maximalTumorVolumeHumanRef" id="maximalTumorVolumeHumanRef" units="centimeterCube" constant="false">
        <annotation>
          <rdf:RDF xmlns:rdf="http://www.w3.org/1999/02/22-rdf-syntax-ns#" xmlns:dcterms="http://purl.org/dc/terms/" xmlns:vCard="http://www.w3.org/2001/vcard-rdf/3.0#" xmlns:vCard4="http://www.w3.org/2006/vcard/ns#" xmlns:bqbiol="http://biomodels.net/biology-qualifiers/" xmlns:bqmodel="http://biomodels.net/model-qualifiers/">
            <rdf:Description rdf:about="#parameter_maximalTumorVolumeHumanRef">
              <bqbiol:isVersionOf>
                <rdf:Bag>
                  <rdf:li rdf:resource="http://dx.doi.org/10.1183/09031936.95.08030492"/>
                  <rdf:li rdf:resource="http://dx.doi.org/10.1186/1471-2342-14-25"/>
                </rdf:Bag>
              </bqbiol:isVersionOf>
            </rdf:Description>
          </rdf:RDF>
        </annotation>
      </parameter>
      <parameter metaid="parameter_metastasisStatus" id="metastasisStatus" units="dimensionless" constant="false">
        <annotation>
          <rdf:RDF xmlns:rdf="http://www.w3.org/1999/02/22-rdf-syntax-ns#" xmlns:dcterms="http://purl.org/dc/terms/" xmlns:vCard="http://www.w3.org/2001/vcard-rdf/3.0#" xmlns:vCard4="http://www.w3.org/2006/vcard/ns#" xmlns:bqbiol="http://biomodels.net/biology-qualifiers/" xmlns:bqmodel="http://biomodels.net/model-qualifiers/">
            <rdf:Description rdf:about="#parameter_metastasisStatus">
              <bqbiol:isVersionOf>
                <rdf:Bag>
                  <rdf:li rdf:resource="https://doi.org/10.1007/978-3-319-40618-3"/>
                </rdf:Bag>
              </bqbiol:isVersionOf>
            </rdf:Description>
          </rdf:RDF>
        </annotation>
      </parameter>
      <parameter metaid="parameter_mutEGFR" id="mutEGFR" units="dimensionless" constant="false">
        <annotation>
          <rdf:RDF xmlns:rdf="http://www.w3.org/1999/02/22-rdf-syntax-ns#" xmlns:dcterms="http://purl.org/dc/terms/" xmlns:vCard="http://www.w3.org/2001/vcard-rdf/3.0#" xmlns:vCard4="http://www.w3.org/2006/vcard/ns#" xmlns:bqbiol="http://biomodels.net/biology-qualifiers/" xmlns:bqmodel="http://biomodels.net/model-qualifiers/">
            <rdf:Description rdf:about="#parameter_mutEGFR">
              <bqbiol:isVersionOf>
                <rdf:Bag>
                  <rdf:li rdf:resource="http://identifiers.org/ForScenario"/>
                </rdf:Bag>
              </bqbiol:isVersionOf>
            </rdf:Description>
          </rdf:RDF>
        </annotation>
      </parameter>
      <parameter metaid="parameter_nClones" id="nClones" units="dimensionless" constant="false">
        <annotation>
          <rdf:RDF xmlns:rdf="http://www.w3.org/1999/02/22-rdf-syntax-ns#" xmlns:dcterms="http://purl.org/dc/terms/" xmlns:vCard="http://www.w3.org/2001/vcard-rdf/3.0#" xmlns:vCard4="http://www.w3.org/2006/vcard/ns#" xmlns:bqbiol="http://biomodels.net/biology-qualifiers/" xmlns:bqmodel="http://biomodels.net/model-qualifiers/">
            <rdf:Description rdf:about="#parameter_nClones">
              <bqbiol:isVersionOf>
                <rdf:Bag>
                  <rdf:li rdf:resource="https://doi.org/10.1056/nejmoa1616288"/>
                </rdf:Bag>
              </bqbiol:isVersionOf>
            </rdf:Description>
          </rdf:RDF>
        </annotation>
      </parameter>
      <parameter metaid="parameter_nodalStatus" id="nodalStatus" units="dimensionless" constant="false">
        <annotation>
          <rdf:RDF xmlns:rdf="http://www.w3.org/1999/02/22-rdf-syntax-ns#" xmlns:dcterms="http://purl.org/dc/terms/" xmlns:vCard="http://www.w3.org/2001/vcard-rdf/3.0#" xmlns:vCard4="http://www.w3.org/2006/vcard/ns#" xmlns:bqbiol="http://biomodels.net/biology-qualifiers/" xmlns:bqmodel="http://biomodels.net/model-qualifiers/">
            <rdf:Description rdf:about="#parameter_nodalStatus">
              <bqbiol:isVersionOf>
                <rdf:Bag>
                  <rdf:li rdf:resource="https://doi.org/10.1007/978-3-319-40618-3"/>
                </rdf:Bag>
              </bqbiol:isVersionOf>
            </rdf:Description>
          </rdf:RDF>
        </annotation>
      </parameter>
      <parameter metaid="parameter_patientIdVpop" id="patientIdVpop" units="dimensionless" constant="false">
        <annotation>
          <rdf:RDF xmlns:rdf="http://www.w3.org/1999/02/22-rdf-syntax-ns#" xmlns:dcterms="http://purl.org/dc/terms/" xmlns:vCard="http://www.w3.org/2001/vcard-rdf/3.0#" xmlns:vCard4="http://www.w3.org/2006/vcard/ns#" xmlns:bqbiol="http://biomodels.net/biology-qualifiers/" xmlns:bqmodel="http://biomodels.net/model-qualifiers/">
            <rdf:Description rdf:about="#parameter_patientIdVpop">
              <bqbiol:isVersionOf>
                <rdf:Bag>
                  <rdf:li rdf:resource="http://identifiers.org/Arbitrary"/>
                </rdf:Bag>
              </bqbiol:isVersionOf>
            </rdf:Description>
          </rdf:RDF>
        </annotation>
      </parameter>
      <parameter metaid="parameter_patientRankMaemondo" id="patientRankMaemondo" units="dimensionless" constant="false">
        <annotation>
          <rdf:RDF xmlns:rdf="http://www.w3.org/1999/02/22-rdf-syntax-ns#" xmlns:dcterms="http://purl.org/dc/terms/" xmlns:vCard="http://www.w3.org/2001/vcard-rdf/3.0#" xmlns:vCard4="http://www.w3.org/2006/vcard/ns#" xmlns:bqbiol="http://biomodels.net/biology-qualifiers/" xmlns:bqmodel="http://biomodels.net/model-qualifiers/">
            <rdf:Description rdf:about="#parameter_patientRankMaemondo">
              <bqbiol:isVersionOf>
                <rdf:Bag>
                  <rdf:li rdf:resource="http://identifiers.org/Arbitrary"/>
                </rdf:Bag>
              </bqbiol:isVersionOf>
            </rdf:Description>
          </rdf:RDF>
        </annotation>
      </parameter>
      <parameter metaid="parameter_proliferatingFraction" id="proliferatingFraction" units="substance__count" constant="false">
        <annotation>
          <rdf:RDF xmlns:rdf="http://www.w3.org/1999/02/22-rdf-syntax-ns#" xmlns:dcterms="http://purl.org/dc/terms/" xmlns:vCard="http://www.w3.org/2001/vcard-rdf/3.0#" xmlns:vCard4="http://www.w3.org/2006/vcard/ns#" xmlns:bqbiol="http://biomodels.net/biology-qualifiers/" xmlns:bqmodel="http://biomodels.net/model-qualifiers/">
            <rdf:Description rdf:about="#parameter_proliferatingFraction">
              <bqbiol:isVersionOf>
                <rdf:Bag>
                  <rdf:li rdf:resource="http://identifiers.org/Calibrated"/>
                </rdf:Bag>
              </bqbiol:isVersionOf>
            </rdf:Description>
          </rdf:RDF>
        </annotation>
      </parameter>
      <parameter metaid="parameter_proliferationRate" id="proliferationRate" units="substance__countPerday" constant="false">
        <annotation>
          <rdf:RDF xmlns:rdf="http://www.w3.org/1999/02/22-rdf-syntax-ns#" xmlns:dcterms="http://purl.org/dc/terms/" xmlns:vCard="http://www.w3.org/2001/vcard-rdf/3.0#" xmlns:vCard4="http://www.w3.org/2006/vcard/ns#" xmlns:bqbiol="http://biomodels.net/biology-qualifiers/" xmlns:bqmodel="http://biomodels.net/model-qualifiers/">
            <rdf:Description rdf:about="#parameter_proliferationRate">
              <bqbiol:isVersionOf>
                <rdf:Bag>
                  <rdf:li rdf:resource="http://identifiers.org/Calibrated"/>
                </rdf:Bag>
              </bqbiol:isVersionOf>
            </rdf:Description>
          </rdf:RDF>
        </annotation>
      </parameter>
      <parameter id="scenario__weight" units="dimensionless" constant="false"/>
      <parameter id="sizeHelper" units="dimensionless" constant="false"/>
      <parameter metaid="parameter_smokingStatus" id="smokingStatus" units="dimensionless" constant="false">
        <annotation>
          <rdf:RDF xmlns:rdf="http://www.w3.org/1999/02/22-rdf-syntax-ns#" xmlns:dcterms="http://purl.org/dc/terms/" xmlns:vCard="http://www.w3.org/2001/vcard-rdf/3.0#" xmlns:vCard4="http://www.w3.org/2006/vcard/ns#" xmlns:bqbiol="http://biomodels.net/biology-qualifiers/" xmlns:bqmodel="http://biomodels.net/model-qualifiers/">
            <rdf:Description rdf:about="#parameter_smokingStatus">
              <bqbiol:isVersionOf>
                <rdf:Bag>
                  <rdf:li rdf:resource="http://identifiers.org/Arbitrary"/>
                </rdf:Bag>
              </bqbiol:isVersionOf>
            </rdf:Description>
          </rdf:RDF>
        </annotation>
      </parameter>
      <parameter metaid="parameter_tFirstDrugAdmin" id="tFirstDrugAdmin" units="second" constant="false">
        <annotation>
          <rdf:RDF xmlns:rdf="http://www.w3.org/1999/02/22-rdf-syntax-ns#" xmlns:dcterms="http://purl.org/dc/terms/" xmlns:vCard="http://www.w3.org/2001/vcard-rdf/3.0#" xmlns:vCard4="http://www.w3.org/2006/vcard/ns#" xmlns:bqbiol="http://biomodels.net/biology-qualifiers/" xmlns:bqmodel="http://biomodels.net/model-qualifiers/">
            <rdf:Description rdf:about="#parameter_tFirstDrugAdmin">
              <bqbiol:isVersionOf>
                <rdf:Bag>
                  <rdf:li rdf:resource="http://identifiers.org/Arbitrary"/>
                </rdf:Bag>
              </bqbiol:isVersionOf>
            </rdf:Description>
          </rdf:RDF>
        </annotation>
      </parameter>
      <parameter id="totalLivingTumoralCells" units="substance__count" constant="false"/>
      <parameter metaid="parameter_totalTumoralCells" id="totalTumoralCells" units="substance__count" constant="false">
        <annotation>
          <rdf:RDF xmlns:rdf="http://www.w3.org/1999/02/22-rdf-syntax-ns#" xmlns:dcterms="http://purl.org/dc/terms/" xmlns:vCard="http://www.w3.org/2001/vcard-rdf/3.0#" xmlns:vCard4="http://www.w3.org/2006/vcard/ns#" xmlns:bqbiol="http://biomodels.net/biology-qualifiers/" xmlns:bqmodel="http://biomodels.net/model-qualifiers/">
            <rdf:Description rdf:about="#parameter_totalTumoralCells">
              <bqbiol:isVersionOf>
                <rdf:Bag>
                  <rdf:li rdf:resource="http://identifiers.org/Calibrated"/>
                </rdf:Bag>
              </bqbiol:isVersionOf>
            </rdf:Description>
          </rdf:RDF>
        </annotation>
      </parameter>
      <parameter metaid="parameter_treatmentInducedAlteration" id="treatmentInducedAlteration" units="dimensionless" constant="false">
        <annotation>
          <rdf:RDF xmlns:rdf="http://www.w3.org/1999/02/22-rdf-syntax-ns#" xmlns:dcterms="http://purl.org/dc/terms/" xmlns:vCard="http://www.w3.org/2001/vcard-rdf/3.0#" xmlns:vCard4="http://www.w3.org/2006/vcard/ns#" xmlns:bqbiol="http://biomodels.net/biology-qualifiers/" xmlns:bqmodel="http://biomodels.net/model-qualifiers/">
            <rdf:Description rdf:about="#parameter_treatmentInducedAlteration">
              <bqbiol:isVersionOf>
                <rdf:Bag>
                  <rdf:li rdf:resource="http://identifiers.org/ForScenario"/>
                </rdf:Bag>
              </bqbiol:isVersionOf>
            </rdf:Description>
          </rdf:RDF>
        </annotation>
      </parameter>
      <parameter id="tumorInitCells" units="substance__count" constant="false"/>
      <parameter metaid="parameter_tumorInitRad" id="tumorInitRad" units="centimeter" constant="false">
        <annotation>
          <rdf:RDF xmlns:rdf="http://www.w3.org/1999/02/22-rdf-syntax-ns#" xmlns:dcterms="http://purl.org/dc/terms/" xmlns:vCard="http://www.w3.org/2001/vcard-rdf/3.0#" xmlns:vCard4="http://www.w3.org/2006/vcard/ns#" xmlns:bqbiol="http://biomodels.net/biology-qualifiers/" xmlns:bqmodel="http://biomodels.net/model-qualifiers/">
            <rdf:Description rdf:about="#parameter_tumorInitRad">
              <bqbiol:isVersionOf>
                <rdf:Bag>
                  <rdf:li rdf:resource="https://doi.org/10.1007/978-3-319-40618-3"/>
                </rdf:Bag>
              </bqbiol:isVersionOf>
            </rdf:Description>
          </rdf:RDF>
        </annotation>
      </parameter>
      <parameter metaid="parameter_tumorRadius" id="tumorRadius" units="centimeter" constant="false">
        <annotation>
          <rdf:RDF xmlns:rdf="http://www.w3.org/1999/02/22-rdf-syntax-ns#" xmlns:dcterms="http://purl.org/dc/terms/" xmlns:vCard="http://www.w3.org/2001/vcard-rdf/3.0#" xmlns:vCard4="http://www.w3.org/2006/vcard/ns#" xmlns:bqbiol="http://biomodels.net/biology-qualifiers/" xmlns:bqmodel="http://biomodels.net/model-qualifiers/">
            <rdf:Description rdf:about="#parameter_tumorRadius">
              <bqbiol:isVersionOf>
                <rdf:Bag>
                  <rdf:li rdf:resource="http://identifiers.org/Calibrated"/>
                </rdf:Bag>
              </bqbiol:isVersionOf>
            </rdf:Description>
          </rdf:RDF>
        </annotation>
      </parameter>
      <parameter metaid="parameter_tumorVolume" id="tumorVolume" units="litre" constant="false">
        <annotation>
          <rdf:RDF xmlns:rdf="http://www.w3.org/1999/02/22-rdf-syntax-ns#" xmlns:dcterms="http://purl.org/dc/terms/" xmlns:vCard="http://www.w3.org/2001/vcard-rdf/3.0#" xmlns:vCard4="http://www.w3.org/2006/vcard/ns#" xmlns:bqbiol="http://biomodels.net/biology-qualifiers/" xmlns:bqmodel="http://biomodels.net/model-qualifiers/">
            <rdf:Description rdf:about="#parameter_tumorVolume">
              <bqbiol:isVersionOf>
                <rdf:Bag>
                  <rdf:li rdf:resource="http://identifiers.org/Calibrated"/>
                </rdf:Bag>
              </bqbiol:isVersionOf>
            </rdf:Description>
          </rdf:RDF>
        </annotation>
      </parameter>
    </listOfParameters>
    <listOfInitialAssignments>
      <initialAssignment symbol="DeadTumoralCells">
        <math xmlns="http://www.w3.org/1998/Math/MathML">
          <apply>
            <minus/>
            <ci> tumorInitCells </ci>
            <piecewise>
              <piece>
                <piecewise>
                  <piece>
                    <ci> maxLivingCellsWithAngio </ci>
                    <apply>
                      <geq/>
                      <ci> tumorInitCells </ci>
                      <ci> maxLivingCellsWithAngio </ci>
                    </apply>
                  </piece>
                  <otherwise>
                    <ci> tumorInitCells </ci>
                  </otherwise>
                </piecewise>
                <apply>
                  <geq/>
                  <ci> isNeoangiogenesis </ci>
                  <cn> 0.5 </cn>
                </apply>
              </piece>
              <otherwise>
                <piecewise>
                  <piece>
                    <ci> maxLivingCellsWithoutAngio </ci>
                    <apply>
                      <geq/>
                      <ci> tumorInitCells </ci>
                      <ci> maxLivingCellsWithoutAngio </ci>
                    </apply>
                  </piece>
                  <otherwise>
                    <ci> tumorInitCells </ci>
                  </otherwise>
                </piecewise>
              </otherwise>
            </piecewise>
          </apply>
        </math>
      </initialAssignment>
      <initialAssignment symbol="DeadTumoralCells__filter">
        <math xmlns="http://www.w3.org/1998/Math/MathML">
          <piecewise>
            <piece>
              <cn type="integer"> 1 </cn>
              <apply>
                <gt/>
                <ci> isClonePresent </ci>
                <cn> 0.5 </cn>
              </apply>
            </piece>
            <otherwise>
              <cn type="integer"> 0 </cn>
            </otherwise>
          </piecewise>
        </math>
      </initialAssignment>
      <initialAssignment symbol="LivingTumoralCells">
        <math xmlns="http://www.w3.org/1998/Math/MathML">
          <apply>
            <divide/>
            <piecewise>
              <piece>
                <piecewise>
                  <piece>
                    <ci> maxLivingCellsWithAngio </ci>
                    <apply>
                      <geq/>
                      <ci> tumorInitCells </ci>
                      <ci> maxLivingCellsWithAngio </ci>
                    </apply>
                  </piece>
                  <otherwise>
                    <ci> tumorInitCells </ci>
                  </otherwise>
                </piecewise>
                <apply>
                  <geq/>
                  <ci> isNeoangiogenesis </ci>
                  <cn> 0.5 </cn>
                </apply>
              </piece>
              <otherwise>
                <piecewise>
                  <piece>
                    <apply>
                      <times/>
                      <cn> 4.18879020478639 </cn>
                      <apply>
                        <minus/>
                        <apply>
                          <power/>
                          <ci> tumorInitRad </ci>
                          <cn type="integer"> 3 </cn>
                        </apply>
                        <apply>
                          <power/>
                          <apply>
                            <minus/>
                            <ci> tumorInitRad </ci>
                            <apply>
                              <times/>
                              <ci> maxLivingCellDepth </ci>
                              <cn> 0.0001 </cn>
                            </apply>
                          </apply>
                          <cn type="integer"> 3 </cn>
                        </apply>
                      </apply>
                      <ci> cancerCellDensity </ci>
                    </apply>
                    <apply>
                      <geq/>
                      <ci> tumorInitCells </ci>
                      <apply>
                        <times/>
                        <cn> 4.18879020478639 </cn>
                        <apply>
                          <minus/>
                          <apply>
                            <power/>
                            <ci> tumorInitRad </ci>
                            <cn type="integer"> 3 </cn>
                          </apply>
                          <apply>
                            <power/>
                            <apply>
                              <minus/>
                              <ci> tumorInitRad </ci>
                              <apply>
                                <times/>
                                <ci> maxLivingCellDepth </ci>
                                <cn> 0.0001 </cn>
                              </apply>
                            </apply>
                            <cn type="integer"> 3 </cn>
                          </apply>
                        </apply>
                        <ci> cancerCellDensity </ci>
                      </apply>
                    </apply>
                  </piece>
                  <otherwise>
                    <ci> tumorInitCells </ci>
                  </otherwise>
                </piecewise>
              </otherwise>
            </piecewise>
            <ci> nClones </ci>
          </apply>
        </math>
      </initialAssignment>
      <initialAssignment symbol="LivingTumoralCells__filter">
        <math xmlns="http://www.w3.org/1998/Math/MathML">
          <piecewise>
            <piece>
              <cn type="integer"> 1 </cn>
              <apply>
                <gt/>
                <ci> isClonePresent </ci>
                <cn> 0.5 </cn>
              </apply>
            </piece>
            <otherwise>
              <cn type="integer"> 0 </cn>
            </otherwise>
          </piecewise>
        </math>
      </initialAssignment>
    </listOfInitialAssignments>
    <listOfRules>
      <assignmentRule variable="Clone0_00000058isClonePresent">
        <math xmlns="http://www.w3.org/1998/Math/MathML">
          <cn type="integer"> 1 </cn>
        </math>
      </assignmentRule>
      <assignmentRule variable="Clone10_00000058isClonePresent">
        <math xmlns="http://www.w3.org/1998/Math/MathML">
          <piecewise>
            <piece>
              <cn type="integer"> 1 </cn>
              <apply>
                <gt/>
                <ci> nClones </ci>
                <cn> 10.5 </cn>
              </apply>
            </piece>
            <otherwise>
              <cn type="integer"> 0 </cn>
            </otherwise>
          </piecewise>
        </math>
      </assignmentRule>
      <assignmentRule variable="Clone11_00000058isClonePresent">
        <math xmlns="http://www.w3.org/1998/Math/MathML">
          <piecewise>
            <piece>
              <cn type="integer"> 1 </cn>
              <apply>
                <gt/>
                <ci> nClones </ci>
                <cn> 11.5 </cn>
              </apply>
            </piece>
            <otherwise>
              <cn type="integer"> 0 </cn>
            </otherwise>
          </piecewise>
        </math>
      </assignmentRule>
      <assignmentRule variable="Clone12_00000058isClonePresent">
        <math xmlns="http://www.w3.org/1998/Math/MathML">
          <piecewise>
            <piece>
              <cn type="integer"> 1 </cn>
              <apply>
                <gt/>
                <ci> nClones </ci>
                <cn> 12.5 </cn>
              </apply>
            </piece>
            <otherwise>
              <cn type="integer"> 0 </cn>
            </otherwise>
          </piecewise>
        </math>
      </assignmentRule>
      <assignmentRule variable="Clone13_00000058isClonePresent">
        <math xmlns="http://www.w3.org/1998/Math/MathML">
          <piecewise>
            <piece>
              <cn type="integer"> 1 </cn>
              <apply>
                <gt/>
                <ci> nClones </ci>
                <cn> 13.5 </cn>
              </apply>
            </piece>
            <otherwise>
              <cn type="integer"> 0 </cn>
            </otherwise>
          </piecewise>
        </math>
      </assignmentRule>
      <assignmentRule variable="Clone14_00000058isClonePresent">
        <math xmlns="http://www.w3.org/1998/Math/MathML">
          <piecewise>
            <piece>
              <cn type="integer"> 1 </cn>
              <apply>
                <gt/>
                <ci> nClones </ci>
                <cn> 14.5 </cn>
              </apply>
            </piece>
            <otherwise>
              <cn type="integer"> 0 </cn>
            </otherwise>
          </piecewise>
        </math>
      </assignmentRule>
      <assignmentRule variable="Clone15_00000058isClonePresent">
        <math xmlns="http://www.w3.org/1998/Math/MathML">
          <piecewise>
            <piece>
              <cn type="integer"> 1 </cn>
              <apply>
                <gt/>
                <ci> nClones </ci>
                <cn> 15.5 </cn>
              </apply>
            </piece>
            <otherwise>
              <cn type="integer"> 0 </cn>
            </otherwise>
          </piecewise>
        </math>
      </assignmentRule>
      <assignmentRule variable="Clone1_00000058isClonePresent">
        <math xmlns="http://www.w3.org/1998/Math/MathML">
          <piecewise>
            <piece>
              <cn type="integer"> 1 </cn>
              <apply>
                <gt/>
                <ci> nClones </ci>
                <cn> 1.5 </cn>
              </apply>
            </piece>
            <otherwise>
              <cn type="integer"> 0 </cn>
            </otherwise>
          </piecewise>
        </math>
      </assignmentRule>
      <assignmentRule variable="Clone2_00000058isClonePresent">
        <math xmlns="http://www.w3.org/1998/Math/MathML">
          <piecewise>
            <piece>
              <cn type="integer"> 1 </cn>
              <apply>
                <gt/>
                <ci> nClones </ci>
                <cn> 2.5 </cn>
              </apply>
            </piece>
            <otherwise>
              <cn type="integer"> 0 </cn>
            </otherwise>
          </piecewise>
        </math>
      </assignmentRule>
      <assignmentRule variable="Clone3_00000058isClonePresent">
        <math xmlns="http://www.w3.org/1998/Math/MathML">
          <piecewise>
            <piece>
              <cn type="integer"> 1 </cn>
              <apply>
                <gt/>
                <ci> nClones </ci>
                <cn> 3.5 </cn>
              </apply>
            </piece>
            <otherwise>
              <cn type="integer"> 0 </cn>
            </otherwise>
          </piecewise>
        </math>
      </assignmentRule>
      <assignmentRule variable="Clone4_00000058isClonePresent">
        <math xmlns="http://www.w3.org/1998/Math/MathML">
          <piecewise>
            <piece>
              <cn type="integer"> 1 </cn>
              <apply>
                <gt/>
                <ci> nClones </ci>
                <cn> 4.5 </cn>
              </apply>
            </piece>
            <otherwise>
              <cn type="integer"> 0 </cn>
            </otherwise>
          </piecewise>
        </math>
      </assignmentRule>
      <assignmentRule variable="Clone5_00000058isClonePresent">
        <math xmlns="http://www.w3.org/1998/Math/MathML">
          <piecewise>
            <piece>
              <cn type="integer"> 1 </cn>
              <apply>
                <gt/>
                <ci> nClones </ci>
                <cn> 5.5 </cn>
              </apply>
            </piece>
            <otherwise>
              <cn type="integer"> 0 </cn>
            </otherwise>
          </piecewise>
        </math>
      </assignmentRule>
      <assignmentRule variable="Clone6_00000058isClonePresent">
        <math xmlns="http://www.w3.org/1998/Math/MathML">
          <piecewise>
            <piece>
              <cn type="integer"> 1 </cn>
              <apply>
                <gt/>
                <ci> nClones </ci>
                <cn> 6.5 </cn>
              </apply>
            </piece>
            <otherwise>
              <cn type="integer"> 0 </cn>
            </otherwise>
          </piecewise>
        </math>
      </assignmentRule>
      <assignmentRule variable="Clone7_00000058isClonePresent">
        <math xmlns="http://www.w3.org/1998/Math/MathML">
          <piecewise>
            <piece>
              <cn type="integer"> 1 </cn>
              <apply>
                <gt/>
                <ci> nClones </ci>
                <cn> 7.5 </cn>
              </apply>
            </piece>
            <otherwise>
              <cn type="integer"> 0 </cn>
            </otherwise>
          </piecewise>
        </math>
      </assignmentRule>
      <assignmentRule variable="Clone8_00000058isClonePresent">
        <math xmlns="http://www.w3.org/1998/Math/MathML">
          <piecewise>
            <piece>
              <cn type="integer"> 1 </cn>
              <apply>
                <gt/>
                <ci> nClones </ci>
                <cn> 8.5 </cn>
              </apply>
            </piece>
            <otherwise>
              <cn type="integer"> 0 </cn>
            </otherwise>
          </piecewise>
        </math>
      </assignmentRule>
      <assignmentRule variable="Clone9_00000058isClonePresent">
        <math xmlns="http://www.w3.org/1998/Math/MathML">
          <piecewise>
            <piece>
              <cn type="integer"> 1 </cn>
              <apply>
                <gt/>
                <ci> nClones </ci>
                <cn> 9.5 </cn>
              </apply>
            </piece>
            <otherwise>
              <cn type="integer"> 0 </cn>
            </otherwise>
          </piecewise>
        </math>
      </assignmentRule>
      <assignmentRule variable="LungVolumeInVitro">
        <math xmlns="http://www.w3.org/1998/Math/MathML">
          <apply>
            <times/>
            <cn type="integer"> 550000000 </cn>
            <cn type="integer"> 1 </cn>
          </apply>
        </math>
      </assignmentRule>
      <assignmentRule variable="LungVolumeMice">
        <math xmlns="http://www.w3.org/1998/Math/MathML">
          <apply>
            <times/>
            <cn type="integer"> 1000 </cn>
            <ci> LungVolumeMiceRef </ci>
            <apply>
              <divide/>
              <ci> bodyWeight </ci>
              <apply>
                <times/>
                <cn type="integer"> 20 </cn>
                <cn type="integer"> 1 </cn>
              </apply>
            </apply>
          </apply>
        </math>
      </assignmentRule>
      <assignmentRule variable="LungVolumeMiceRef">
        <math xmlns="http://www.w3.org/1998/Math/MathML">
          <cn type="integer"> 20 </cn>
        </math>
      </assignmentRule>
      <assignmentRule variable="age">
        <math xmlns="http://www.w3.org/1998/Math/MathML">
          <cn type="integer"> 60 </cn>
        </math>
      </assignmentRule>
      <assignmentRule variable="ageSquare">
        <math xmlns="http://www.w3.org/1998/Math/MathML">
          <apply>
            <divide/>
            <apply>
              <times/>
              <ci> age </ci>
              <ci> age </ci>
            </apply>
            <apply>
              <power/>
              <cn type="integer"> 1 </cn>
              <cn type="integer"> 2 </cn>
            </apply>
          </apply>
        </math>
      </assignmentRule>
      <assignmentRule variable="bodyWeight">
        <math xmlns="http://www.w3.org/1998/Math/MathML">
          <apply>
            <divide/>
            <piecewise>
              <piece>
                <ci> bodyWeightInVitro </ci>
                <apply>
                  <geq/>
                  <ci> inVitro </ci>
                  <cn> 0.5 </cn>
                </apply>
              </piece>
              <otherwise>
                <piecewise>
                  <piece>
                    <ci> bodyWeightMouse </ci>
                    <apply>
                      <eq/>
                      <ci> isXenograft </ci>
                      <cn type="integer"> 1 </cn>
                    </apply>
                  </piece>
                  <otherwise>
                    <apply>
                      <times/>
                      <ci> bodyWeightHuman </ci>
                      <cn type="integer"> 1000 </cn>
                    </apply>
                  </otherwise>
                </piecewise>
              </otherwise>
            </piecewise>
            <cn type="integer"> 1000 </cn>
          </apply>
        </math>
      </assignmentRule>
      <assignmentRule variable="bodyWeightHuman">
        <math xmlns="http://www.w3.org/1998/Math/MathML">
          <piecewise>
            <piece>
              <ci> bodyWeightHumanAsian </ci>
              <apply>
                <lt/>
                <ci> ethnicity </ci>
                <cn> 1.5 </cn>
              </apply>
            </piece>
            <otherwise>
              <ci> bodyWeightHumanNonAsian </ci>
            </otherwise>
          </piecewise>
        </math>
      </assignmentRule>
      <assignmentRule variable="bodyWeightHumanAsian">
        <math xmlns="http://www.w3.org/1998/Math/MathML">
          <piecewise>
            <piece>
              <apply>
                <times/>
                <apply>
                  <plus/>
                  <apply>
                    <times/>
                    <apply>
                      <minus/>
                      <cn> 0.003 </cn>
                    </apply>
                    <ci> ageSquare </ci>
                  </apply>
                  <apply>
                    <divide/>
                    <apply>
                      <times/>
                      <cn> 0.237 </cn>
                      <ci> age </ci>
                    </apply>
                    <cn type="integer"> 1 </cn>
                  </apply>
                  <cn> 58.65 </cn>
                </apply>
                <cn type="integer"> 1 </cn>
              </apply>
              <apply>
                <gt/>
                <ci> isMale </ci>
                <cn> 0.5 </cn>
              </apply>
            </piece>
            <otherwise>
              <apply>
                <times/>
                <apply>
                  <plus/>
                  <apply>
                    <times/>
                    <apply>
                      <minus/>
                      <cn> 0.008 </cn>
                    </apply>
                    <ci> ageSquare </ci>
                  </apply>
                  <apply>
                    <divide/>
                    <apply>
                      <times/>
                      <cn> 0.748 </cn>
                      <ci> age </ci>
                    </apply>
                    <cn type="integer"> 1 </cn>
                  </apply>
                  <cn> 36.36 </cn>
                </apply>
                <cn type="integer"> 1 </cn>
              </apply>
            </otherwise>
          </piecewise>
        </math>
      </assignmentRule>
      <assignmentRule variable="bodyWeightHumanNonAsian">
        <math xmlns="http://www.w3.org/1998/Math/MathML">
          <piecewise>
            <piece>
              <apply>
                <times/>
                <apply>
                  <plus/>
                  <apply>
                    <times/>
                    <apply>
                      <minus/>
                      <cn> 0.004 </cn>
                    </apply>
                    <ci> ageSquare </ci>
                  </apply>
                  <apply>
                    <divide/>
                    <apply>
                      <times/>
                      <cn> 0.301 </cn>
                      <ci> age </ci>
                    </apply>
                    <cn type="integer"> 1 </cn>
                  </apply>
                  <cn> 67.51 </cn>
                </apply>
                <cn type="integer"> 1 </cn>
              </apply>
              <apply>
                <gt/>
                <ci> isMale </ci>
                <cn> 0.5 </cn>
              </apply>
            </piece>
            <otherwise>
              <apply>
                <times/>
                <apply>
                  <plus/>
                  <apply>
                    <times/>
                    <apply>
                      <minus/>
                      <cn> 0.009 </cn>
                    </apply>
                    <ci> ageSquare </ci>
                  </apply>
                  <apply>
                    <divide/>
                    <apply>
                      <times/>
                      <cn> 0.952 </cn>
                      <ci> age </ci>
                    </apply>
                    <cn type="integer"> 1 </cn>
                  </apply>
                  <cn> 39.8 </cn>
                </apply>
                <cn type="integer"> 1 </cn>
              </apply>
            </otherwise>
          </piecewise>
        </math>
      </assignmentRule>
      <assignmentRule variable="bodyWeightInVitro">
        <math xmlns="http://www.w3.org/1998/Math/MathML">
          <cn> 2.63 </cn>
        </math>
      </assignmentRule>
      <assignmentRule variable="bodyWeightMouse">
        <math xmlns="http://www.w3.org/1998/Math/MathML">
          <cn type="integer"> 23 </cn>
        </math>
      </assignmentRule>
      <assignmentRule variable="calibPatientId">
        <math xmlns="http://www.w3.org/1998/Math/MathML">
          <cn type="integer"> 0 </cn>
        </math>
      </assignmentRule>
      <assignmentRule variable="cancerCellDensity">
        <math xmlns="http://www.w3.org/1998/Math/MathML">
          <cn type="integer"> 280000000 </cn>
        </math>
      </assignmentRule>
      <assignmentRule variable="cellDeathInhibEqProliferating">
        <math xmlns="http://www.w3.org/1998/Math/MathML">
          <cn type="integer"> 0 </cn>
        </math>
      </assignmentRule>
      <assignmentRule variable="cellOccupancy">
        <math xmlns="http://www.w3.org/1998/Math/MathML">
          <apply>
            <divide/>
            <ci> totalTumoralCells </ci>
            <ci> kccTotalTumoralCells </ci>
          </apply>
        </math>
      </assignmentRule>
      <assignmentRule variable="cellProlifEqProliferating">
        <math xmlns="http://www.w3.org/1998/Math/MathML">
          <cn type="integer"> 1 </cn>
        </math>
      </assignmentRule>
      <assignmentRule variable="dTumoralCells">
        <math xmlns="http://www.w3.org/1998/Math/MathML">
          <apply>
            <minus/>
            <apply>
              <minus/>
              <ci> proliferationRate </ci>
              <ci> livingCellsRemovalByISRate </ci>
            </apply>
            <ci> deadCellsRemovalByISRate </ci>
          </apply>
        </math>
      </assignmentRule>
      <assignmentRule variable="deadCellsRemovalByISRate">
        <math xmlns="http://www.w3.org/1998/Math/MathML">
          <piecewise>
            <piece>
              <cn type="integer"> 0 </cn>
              <apply>
                <lt/>
                <ci> DeadTumoralCells </ci>
                <cn type="integer"> 1 </cn>
              </apply>
            </piece>
            <otherwise>
              <apply>
                <divide/>
                <apply>
                  <times/>
                  <ci> isImmuneSystem </ci>
                  <ci> kdCellsByIS </ci>
                  <ci> DeadTumoralCells </ci>
                </apply>
                <apply>
                  <times/>
                  <apply>
                    <plus/>
                    <ci> DeadTumoralCells </ci>
                    <ci> kmKillingCellsByIS </ci>
                  </apply>
                  <apply>
                    <plus/>
                    <apply>
                      <divide/>
                      <ci> totalLivingTumoralCells </ci>
                      <ci> kiBarrierCellThickness </ci>
                    </apply>
                    <cn type="integer"> 1 </cn>
                  </apply>
                </apply>
              </apply>
            </otherwise>
          </piecewise>
        </math>
      </assignmentRule>
      <assignmentRule variable="deadRadius">
        <math xmlns="http://www.w3.org/1998/Math/MathML">
          <apply>
            <divide/>
            <apply>
              <times/>
              <apply>
                <power/>
                <apply>
                  <times/>
                  <cn> 0.238732414637843 </cn>
                  <apply>
                    <divide/>
                    <ci> deadVolume </ci>
                    <cn type="integer"> 1 </cn>
                  </apply>
                </apply>
                <cn> 0.333333333333333 </cn>
              </apply>
              <cn type="integer"> 1 </cn>
            </apply>
            <cn> 0.1 </cn>
          </apply>
        </math>
      </assignmentRule>
      <assignmentRule variable="deadVolume">
        <math xmlns="http://www.w3.org/1998/Math/MathML">
          <apply>
            <times/>
            <cn> 0.001 </cn>
            <apply>
              <divide/>
              <ci> DeadTumoralCells </ci>
              <ci> cancerCellDensity </ci>
            </apply>
          </apply>
        </math>
      </assignmentRule>
      <assignmentRule variable="deathRateNecrosis">
        <math xmlns="http://www.w3.org/1998/Math/MathML">
          <piecewise>
            <piece>
              <cn type="integer"> 0 </cn>
              <apply>
                <or/>
                <apply>
                  <eq/>
                  <ci> tumorRadius </ci>
                  <cn type="integer"> 0 </cn>
                </apply>
                <apply>
                  <eq/>
                  <ci> totalLivingTumoralCells </ci>
                  <cn type="integer"> 0 </cn>
                </apply>
              </apply>
            </piece>
            <otherwise>
              <piecewise>
                <piece>
                  <cn type="integer"> 0 </cn>
                  <apply>
                    <geq/>
                    <cn type="integer"> 0 </cn>
                    <apply>
                      <times/>
                      <ci> kdDeathNecrosis </ci>
                      <ci> LivingTumoralCells </ci>
                      <apply>
                        <minus/>
                        <cn type="integer"> 1 </cn>
                        <apply>
                          <divide/>
                          <piecewise>
                            <piece>
                              <ci> maxLivingCellsWithAngio </ci>
                              <apply>
                                <geq/>
                                <ci> isNeoangiogenesis </ci>
                                <cn> 0.5 </cn>
                              </apply>
                            </piece>
                            <otherwise>
                              <ci> maxLivingCellsWithDiffusion </ci>
                            </otherwise>
                          </piecewise>
                          <ci> totalLivingTumoralCells </ci>
                        </apply>
                      </apply>
                    </apply>
                  </apply>
                </piece>
                <otherwise>
                  <apply>
                    <times/>
                    <ci> kdDeathNecrosis </ci>
                    <ci> LivingTumoralCells </ci>
                    <apply>
                      <minus/>
                      <cn type="integer"> 1 </cn>
                      <apply>
                        <divide/>
                        <piecewise>
                          <piece>
                            <ci> maxLivingCellsWithAngio </ci>
                            <apply>
                              <geq/>
                              <ci> isNeoangiogenesis </ci>
                              <cn> 0.5 </cn>
                            </apply>
                          </piece>
                          <otherwise>
                            <ci> maxLivingCellsWithDiffusion </ci>
                          </otherwise>
                        </piecewise>
                        <ci> totalLivingTumoralCells </ci>
                      </apply>
                    </apply>
                  </apply>
                </otherwise>
              </piecewise>
            </otherwise>
          </piecewise>
        </math>
      </assignmentRule>
      <assignmentRule variable="distribId">
        <math xmlns="http://www.w3.org/1998/Math/MathML">
          <cn type="integer"> 0 </cn>
        </math>
      </assignmentRule>
      <assignmentRule variable="ethnicity">
        <math xmlns="http://www.w3.org/1998/Math/MathML">
          <cn type="integer"> 1 </cn>
        </math>
      </assignmentRule>
      <assignmentRule variable="extraLivingCellsWithAngio">
        <math xmlns="http://www.w3.org/1998/Math/MathML">
          <apply>
            <times/>
            <ci> extraLivingCellsWithAngioRef </ci>
            <apply>
              <divide/>
              <ci> bodyWeight </ci>
              <apply>
                <times/>
                <cn> 52.33 </cn>
                <cn type="integer"> 1 </cn>
              </apply>
            </apply>
          </apply>
        </math>
      </assignmentRule>
      <assignmentRule variable="extraLivingCellsWithAngioRef">
        <math xmlns="http://www.w3.org/1998/Math/MathML">
          <apply>
            <times/>
            <apply>
              <power/>
              <cn type="integer"> 10 </cn>
              <ci> logExtraLivingCellsWithAngio </ci>
            </apply>
            <cn type="integer"> 1 </cn>
          </apply>
        </math>
      </assignmentRule>
      <assignmentRule variable="gammaCellDeathInhibEq">
        <math xmlns="http://www.w3.org/1998/Math/MathML">
          <cn> 26.3 </cn>
        </math>
      </assignmentRule>
      <assignmentRule variable="gammaCellProlifEq">
        <math xmlns="http://www.w3.org/1998/Math/MathML">
          <cn> 2.95 </cn>
        </math>
      </assignmentRule>
      <assignmentRule variable="inVitro">
        <math xmlns="http://www.w3.org/1998/Math/MathML">
          <cn type="integer"> 1 </cn>
        </math>
      </assignmentRule>
      <assignmentRule variable="inVitroScale">
        <math xmlns="http://www.w3.org/1998/Math/MathML">
          <cn type="e-notation"> 1 <sep/> -12 </cn>
        </math>
      </assignmentRule>
      <assignmentRule variable="inVivoScale">
        <math xmlns="http://www.w3.org/1998/Math/MathML">
          <cn> 0.1 </cn>
        </math>
      </assignmentRule>
      <assignmentRule variable="initialTNM">
        <math xmlns="http://www.w3.org/1998/Math/MathML">
          <cn type="integer"> 300 </cn>
        </math>
      </assignmentRule>
      <assignmentRule variable="isBRAFmutated">
        <math xmlns="http://www.w3.org/1998/Math/MathML">
          <cn type="integer"> 0 </cn>
        </math>
      </assignmentRule>
      <assignmentRule variable="isClonePresent">
        <math xmlns="http://www.w3.org/1998/Math/MathML">
          <cn type="integer"> 1 </cn>
        </math>
      </assignmentRule>
      <assignmentRule variable="isEGFRmutated">
        <math xmlns="http://www.w3.org/1998/Math/MathML">
          <cn type="integer"> 0 </cn>
        </math>
      </assignmentRule>
      <assignmentRule variable="isHuman">
        <math xmlns="http://www.w3.org/1998/Math/MathML">
          <cn type="integer"> 0 </cn>
        </math>
      </assignmentRule>
      <assignmentRule variable="isImmuneSystem">
        <math xmlns="http://www.w3.org/1998/Math/MathML">
          <cn type="integer"> 0 </cn>
        </math>
      </assignmentRule>
      <assignmentRule variable="isKRASmutated">
        <math xmlns="http://www.w3.org/1998/Math/MathML">
          <cn type="integer"> 0 </cn>
        </math>
      </assignmentRule>
      <assignmentRule variable="isMETmutated">
        <math xmlns="http://www.w3.org/1998/Math/MathML">
          <cn type="integer"> 0 </cn>
        </math>
      </assignmentRule>
      <assignmentRule variable="isMale">
        <math xmlns="http://www.w3.org/1998/Math/MathML">
          <cn type="integer"> 1 </cn>
        </math>
      </assignmentRule>
      <assignmentRule variable="isNeoangiogenesis">
        <math xmlns="http://www.w3.org/1998/Math/MathML">
          <cn type="integer"> 0 </cn>
        </math>
      </assignmentRule>
      <assignmentRule variable="isPIK3CAmutated">
        <math xmlns="http://www.w3.org/1998/Math/MathML">
          <cn type="integer"> 0 </cn>
        </math>
      </assignmentRule>
      <assignmentRule variable="isPlacebo">
        <math xmlns="http://www.w3.org/1998/Math/MathML">
          <cn type="integer"> 0 </cn>
        </math>
      </assignmentRule>
      <assignmentRule variable="isResistanceMutation">
        <math xmlns="http://www.w3.org/1998/Math/MathML">
          <cn type="integer"> 1 </cn>
        </math>
      </assignmentRule>
      <assignmentRule variable="isXenograft">
        <math xmlns="http://www.w3.org/1998/Math/MathML">
          <cn type="integer"> 0 </cn>
        </math>
      </assignmentRule>
      <assignmentRule variable="kccTotalTumoralCells">
        <math xmlns="http://www.w3.org/1998/Math/MathML">
          <apply>
            <times/>
            <cn type="e-notation"> 1 <sep/> -12 </cn>
            <piecewise>
              <piece>
                <ci> LungVolumeInVitro </ci>
                <apply>
                  <geq/>
                  <ci> inVitro </ci>
                  <cn> 0.5 </cn>
                </apply>
              </piece>
              <otherwise>
                <apply>
                  <times/>
                  <piecewise>
                    <piece>
                      <ci> LungVolumeMice </ci>
                      <apply>
                        <geq/>
                        <ci> isXenograft </ci>
                        <cn> 0.5 </cn>
                      </apply>
                    </piece>
                    <otherwise>
                      <ci> maximalTumorVolumeHuman </ci>
                    </otherwise>
                  </piecewise>
                  <cn> 1000000000000 </cn>
                </apply>
              </otherwise>
            </piecewise>
            <ci> cancerCellDensity </ci>
          </apply>
        </math>
      </assignmentRule>
      <assignmentRule variable="kdCellsByIS">
        <math xmlns="http://www.w3.org/1998/Math/MathML">
          <apply>
            <times/>
            <ci> kdCellsByISRef </ci>
            <apply>
              <power/>
              <apply>
                <divide/>
                <ci> bodyWeight </ci>
                <apply>
                  <times/>
                  <cn> 52.33 </cn>
                  <cn type="integer"> 1 </cn>
                </apply>
              </apply>
              <cn> 0.75 </cn>
            </apply>
          </apply>
        </math>
      </assignmentRule>
      <assignmentRule variable="kdCellsByISRef">
        <math xmlns="http://www.w3.org/1998/Math/MathML">
          <piecewise>
            <piece>
              <cn type="integer"> 0 </cn>
              <apply>
                <eq/>
                <ci> inVitro </ci>
                <cn type="integer"> 1 </cn>
              </apply>
            </piece>
            <otherwise>
              <piecewise>
                <piece>
                  <apply>
                    <times/>
                    <apply>
                      <power/>
                      <cn type="integer"> 10 </cn>
                      <ci> logKdCellsByISMouse </ci>
                    </apply>
                    <cn type="integer"> 1 </cn>
                  </apply>
                  <apply>
                    <eq/>
                    <ci> isXenograft </ci>
                    <cn type="integer"> 1 </cn>
                  </apply>
                </piece>
                <otherwise>
                  <apply>
                    <times/>
                    <apply>
                      <power/>
                      <cn type="integer"> 10 </cn>
                      <ci> logKdCellsByISHuman </ci>
                    </apply>
                    <cn type="integer"> 1 </cn>
                  </apply>
                </otherwise>
              </piecewise>
            </otherwise>
          </piecewise>
        </math>
      </assignmentRule>
      <assignmentRule variable="kdDeathNecrosis">
        <math xmlns="http://www.w3.org/1998/Math/MathML">
          <apply>
            <times/>
            <ci> kdDeathNecrosisRef </ci>
            <apply>
              <power/>
              <apply>
                <divide/>
                <ci> bodyWeight </ci>
                <apply>
                  <times/>
                  <cn type="integer"> 70 </cn>
                  <cn type="integer"> 1 </cn>
                </apply>
              </apply>
              <apply>
                <minus/>
                <cn> 0.25 </cn>
              </apply>
            </apply>
          </apply>
        </math>
      </assignmentRule>
      <assignmentRule variable="kdDeathNecrosisRef">
        <math xmlns="http://www.w3.org/1998/Math/MathML">
          <cn> 0.435 </cn>
        </math>
      </assignmentRule>
      <assignmentRule variable="kgProliferatingCells">
        <math xmlns="http://www.w3.org/1998/Math/MathML">
          <apply>
            <times/>
            <ci> kgProliferatingCellsRef </ci>
            <apply>
              <power/>
              <apply>
                <divide/>
                <ci> bodyWeight </ci>
                <apply>
                  <times/>
                  <cn type="integer"> 70 </cn>
                  <cn type="integer"> 1 </cn>
                </apply>
              </apply>
              <apply>
                <minus/>
                <cn> 0.25 </cn>
              </apply>
            </apply>
          </apply>
        </math>
      </assignmentRule>
      <assignmentRule variable="kgProliferatingCellsRef">
        <math xmlns="http://www.w3.org/1998/Math/MathML">
          <cn> 0.0751 </cn>
        </math>
      </assignmentRule>
      <assignmentRule variable="kiBarrierCellThickness">
        <math xmlns="http://www.w3.org/1998/Math/MathML">
          <apply>
            <times/>
            <ci> kiBarrierCellThicknessRef </ci>
            <apply>
              <divide/>
              <ci> bodyWeight </ci>
              <apply>
                <times/>
                <cn> 52.33 </cn>
                <cn type="integer"> 1 </cn>
              </apply>
            </apply>
          </apply>
        </math>
      </assignmentRule>
      <assignmentRule variable="kiBarrierCellThicknessRef">
        <math xmlns="http://www.w3.org/1998/Math/MathML">
          <piecewise>
            <piece>
              <cn type="integer"> 0 </cn>
              <apply>
                <eq/>
                <ci> inVitro </ci>
                <cn type="integer"> 1 </cn>
              </apply>
            </piece>
            <otherwise>
              <piecewise>
                <piece>
                  <apply>
                    <times/>
                    <apply>
                      <power/>
                      <cn type="integer"> 10 </cn>
                      <ci> logKiBarrierCellThicknessMouse </ci>
                    </apply>
                    <cn type="integer"> 1 </cn>
                  </apply>
                  <apply>
                    <eq/>
                    <ci> isXenograft </ci>
                    <cn type="integer"> 1 </cn>
                  </apply>
                </piece>
                <otherwise>
                  <apply>
                    <times/>
                    <apply>
                      <power/>
                      <cn type="integer"> 10 </cn>
                      <ci> logKiBarrierCellThicknessHuman </ci>
                    </apply>
                    <cn type="integer"> 1 </cn>
                  </apply>
                </otherwise>
              </piecewise>
            </otherwise>
          </piecewise>
        </math>
      </assignmentRule>
      <assignmentRule variable="kmKillingCellsByIS">
        <math xmlns="http://www.w3.org/1998/Math/MathML">
          <apply>
            <times/>
            <ci> kmKillingCellsByISRef </ci>
            <apply>
              <divide/>
              <ci> bodyWeight </ci>
              <apply>
                <times/>
                <cn> 52.33 </cn>
                <cn type="integer"> 1 </cn>
              </apply>
            </apply>
          </apply>
        </math>
      </assignmentRule>
      <assignmentRule variable="kmKillingCellsByISRef">
        <math xmlns="http://www.w3.org/1998/Math/MathML">
          <piecewise>
            <piece>
              <cn type="integer"> 0 </cn>
              <apply>
                <eq/>
                <ci> inVitro </ci>
                <cn type="integer"> 1 </cn>
              </apply>
            </piece>
            <otherwise>
              <piecewise>
                <piece>
                  <apply>
                    <times/>
                    <ci> kmKillingCellsByISSmallMouse </ci>
                    <cn> 10000000000 </cn>
                  </apply>
                  <apply>
                    <eq/>
                    <ci> isXenograft </ci>
                    <cn type="integer"> 1 </cn>
                  </apply>
                </piece>
                <otherwise>
                  <apply>
                    <times/>
                    <ci> kmKillingCellsByISSmallHuman </ci>
                    <cn> 10000000000 </cn>
                  </apply>
                </otherwise>
              </piecewise>
            </otherwise>
          </piecewise>
        </math>
      </assignmentRule>
      <assignmentRule variable="kmKillingCellsByISSmallHuman">
        <math xmlns="http://www.w3.org/1998/Math/MathML">
          <cn> 6.51 </cn>
        </math>
      </assignmentRule>
      <assignmentRule variable="kmKillingCellsByISSmallMouse">
        <math xmlns="http://www.w3.org/1998/Math/MathML">
          <cn> 7.393 </cn>
        </math>
      </assignmentRule>
      <assignmentRule variable="livingCellsRemovalByISRate">
        <math xmlns="http://www.w3.org/1998/Math/MathML">
          <apply>
            <times/>
            <apply>
              <divide/>
              <apply>
                <times/>
                <ci> LivingTumoralCells </ci>
                <ci> isImmuneSystem </ci>
                <ci> kdCellsByIS </ci>
              </apply>
              <apply>
                <plus/>
                <ci> totalLivingTumoralCells </ci>
                <ci> kmKillingCellsByIS </ci>
              </apply>
            </apply>
            <apply>
              <minus/>
              <cn type="integer"> 1 </cn>
              <apply>
                <times/>
                <ci> maxCellDeathInhibEq </ci>
                <apply>
                  <divide/>
                  <apply>
                    <power/>
                    <ci> cellDeathInhibEqProliferating </ci>
                    <ci> gammaCellDeathInhibEq </ci>
                  </apply>
                  <apply>
                    <plus/>
                    <apply>
                      <power/>
                      <ci> cellDeathInhibEqProliferating </ci>
                      <ci> gammaCellDeathInhibEq </ci>
                    </apply>
                    <apply>
                      <power/>
                      <ci> deltaCellDeathInhibEq </ci>
                      <ci> gammaCellDeathInhibEq </ci>
                    </apply>
                  </apply>
                </apply>
              </apply>
            </apply>
          </apply>
        </math>
      </assignmentRule>
      <assignmentRule variable="livingLength">
        <math xmlns="http://www.w3.org/1998/Math/MathML">
          <apply>
            <minus/>
            <ci> tumorRadius </ci>
            <ci> deadRadius </ci>
          </apply>
        </math>
      </assignmentRule>
      <assignmentRule variable="livingProlifFraction">
        <math xmlns="http://www.w3.org/1998/Math/MathML">
          <cn> 4.52 </cn>
        </math>
      </assignmentRule>
      <assignmentRule variable="livingProlifFractionSpheroid">
        <math xmlns="http://www.w3.org/1998/Math/MathML">
          <cn> 4.52 </cn>
        </math>
      </assignmentRule>
      <assignmentRule variable="livingVolume">
        <math xmlns="http://www.w3.org/1998/Math/MathML">
          <apply>
            <minus/>
            <ci> tumorVolume </ci>
            <ci> deadVolume </ci>
          </apply>
        </math>
      </assignmentRule>
      <assignmentRule variable="logExtraLivingCellsWithAngio">
        <math xmlns="http://www.w3.org/1998/Math/MathML">
          <cn> 11.15186 </cn>
        </math>
      </assignmentRule>
      <assignmentRule variable="logKdCellsByISHuman">
        <math xmlns="http://www.w3.org/1998/Math/MathML">
          <cn> 9.421277 </cn>
        </math>
      </assignmentRule>
      <assignmentRule variable="logKdCellsByISMouse">
        <math xmlns="http://www.w3.org/1998/Math/MathML">
          <cn> 9.68 </cn>
        </math>
      </assignmentRule>
      <assignmentRule variable="logKiBarrierCellThicknessHuman">
        <math xmlns="http://www.w3.org/1998/Math/MathML">
          <cn> 8.49289 </cn>
        </math>
      </assignmentRule>
      <assignmentRule variable="logKiBarrierCellThicknessMouse">
        <math xmlns="http://www.w3.org/1998/Math/MathML">
          <cn> 9.27 </cn>
        </math>
      </assignmentRule>
      <assignmentRule variable="maxLivingCellDepth">
        <math xmlns="http://www.w3.org/1998/Math/MathML">
          <cn> 111.8 </cn>
        </math>
      </assignmentRule>
      <assignmentRule variable="maxLivingCellsWithAngio">
        <math xmlns="http://www.w3.org/1998/Math/MathML">
          <ci> extraLivingCellsWithAngio </ci>
        </math>
      </assignmentRule>
      <assignmentRule variable="maxLivingCellsWithDiffusion">
        <math xmlns="http://www.w3.org/1998/Math/MathML">
          <piecewise>
            <piece>
              <ci> LivingTumoralCells </ci>
              <apply>
                <geq/>
                <apply>
                  <divide/>
                  <apply>
                    <times/>
                    <cn> 4.18879020478639 </cn>
                    <apply>
                      <minus/>
                      <apply>
                        <power/>
                        <ci> tumorRadius </ci>
                        <cn type="integer"> 3 </cn>
                      </apply>
                      <apply>
                        <power/>
                        <apply>
                          <minus/>
                          <ci> tumorRadius </ci>
                          <apply>
                            <times/>
                            <ci> maxLivingCellDepth </ci>
                            <cn> 0.0001 </cn>
                          </apply>
                        </apply>
                        <cn type="integer"> 3 </cn>
                      </apply>
                    </apply>
                    <ci> cancerCellDensity </ci>
                    <ci> LivingTumoralCells </ci>
                  </apply>
                  <ci> totalLivingTumoralCells </ci>
                </apply>
                <ci> LivingTumoralCells </ci>
              </apply>
            </piece>
            <otherwise>
              <apply>
                <divide/>
                <apply>
                  <times/>
                  <cn> 4.18879020478639 </cn>
                  <apply>
                    <minus/>
                    <apply>
                      <power/>
                      <ci> tumorRadius </ci>
                      <cn type="integer"> 3 </cn>
                    </apply>
                    <apply>
                      <power/>
                      <apply>
                        <minus/>
                        <ci> tumorRadius </ci>
                        <apply>
                          <times/>
                          <ci> maxLivingCellDepth </ci>
                          <cn> 0.0001 </cn>
                        </apply>
                      </apply>
                      <cn type="integer"> 3 </cn>
                    </apply>
                  </apply>
                  <ci> cancerCellDensity </ci>
                  <ci> LivingTumoralCells </ci>
                </apply>
                <ci> totalLivingTumoralCells </ci>
              </apply>
            </otherwise>
          </piecewise>
        </math>
      </assignmentRule>
      <assignmentRule variable="maxLivingCellsWithoutAngio">
        <math xmlns="http://www.w3.org/1998/Math/MathML">
          <apply>
            <times/>
            <cn> 4.18879020478639 </cn>
            <apply>
              <minus/>
              <apply>
                <power/>
                <ci> tumorInitRad </ci>
                <cn type="integer"> 3 </cn>
              </apply>
              <apply>
                <power/>
                <apply>
                  <minus/>
                  <ci> tumorInitRad </ci>
                  <apply>
                    <times/>
                    <ci> maxLivingCellDepth </ci>
                    <cn> 0.0001 </cn>
                  </apply>
                </apply>
                <cn type="integer"> 3 </cn>
              </apply>
            </apply>
            <ci> cancerCellDensity </ci>
          </apply>
        </math>
      </assignmentRule>
      <assignmentRule variable="maxProlifCellDepth">
        <math xmlns="http://www.w3.org/1998/Math/MathML">
          <apply>
            <minus/>
            <ci> maxRadiusSpheroid </ci>
            <apply>
              <times/>
              <apply>
                <power/>
                <apply>
                  <divide/>
                  <apply>
                    <minus/>
                    <apply>
                      <power/>
                      <ci> maxRadiusSpheroid </ci>
                      <cn type="integer"> 3 </cn>
                    </apply>
                    <apply>
                      <divide/>
                      <apply>
                        <minus/>
                        <apply>
                          <power/>
                          <ci> maxRadiusSpheroid </ci>
                          <cn type="integer"> 3 </cn>
                        </apply>
                        <apply>
                          <power/>
                          <apply>
                            <minus/>
                            <ci> maxRadiusSpheroid </ci>
                            <ci> maxLivingCellDepth </ci>
                          </apply>
                          <cn type="integer"> 3 </cn>
                        </apply>
                      </apply>
                      <ci> livingProlifFractionSpheroid </ci>
                    </apply>
                  </apply>
                  <apply>
                    <times/>
                    <apply>
                      <power/>
                      <cn type="integer"> 1 </cn>
                      <cn type="integer"> 2 </cn>
                    </apply>
                    <cn type="integer"> 1 </cn>
                  </apply>
                </apply>
                <cn> 0.333333333333333 </cn>
              </apply>
              <cn type="integer"> 1 </cn>
            </apply>
          </apply>
        </math>
      </assignmentRule>
      <assignmentRule variable="maxProlifCellsWithAngio">
        <math xmlns="http://www.w3.org/1998/Math/MathML">
          <apply>
            <divide/>
            <ci> extraLivingCellsWithAngio </ci>
            <ci> livingProlifFraction </ci>
          </apply>
        </math>
      </assignmentRule>
      <assignmentRule variable="maxProlifCellsWithDiffusion">
        <math xmlns="http://www.w3.org/1998/Math/MathML">
          <apply>
            <divide/>
            <ci> maxLivingCellsWithDiffusion </ci>
            <ci> livingProlifFraction </ci>
          </apply>
        </math>
      </assignmentRule>
      <assignmentRule variable="maxRadiusSpheroid">
        <math xmlns="http://www.w3.org/1998/Math/MathML">
          <cn> 508.3 </cn>
        </math>
      </assignmentRule>
      <assignmentRule variable="maximalTumorVolumeHuman">
        <math xmlns="http://www.w3.org/1998/Math/MathML">
          <apply>
            <times/>
            <ci> maximalTumorVolumeHumanRef </ci>
            <apply>
              <divide/>
              <ci> bodyWeight </ci>
              <apply>
                <times/>
                <cn type="integer"> 70 </cn>
                <cn type="integer"> 1 </cn>
              </apply>
            </apply>
          </apply>
        </math>
      </assignmentRule>
      <assignmentRule variable="maximalTumorVolumeHumanRef">
        <math xmlns="http://www.w3.org/1998/Math/MathML">
          <cn type="integer"> 3250 </cn>
        </math>
      </assignmentRule>
      <assignmentRule variable="metastasisStatus">
        <math xmlns="http://www.w3.org/1998/Math/MathML">
          <ci> initialTNM </ci>
        </math>
      </assignmentRule>
      <assignmentRule variable="mutEGFR">
        <math xmlns="http://www.w3.org/1998/Math/MathML">
          <cn type="integer"> 21 </cn>
        </math>
      </assignmentRule>
      <assignmentRule variable="nClones">
        <math xmlns="http://www.w3.org/1998/Math/MathML">
          <cn type="integer"> 1 </cn>
        </math>
      </assignmentRule>
      <assignmentRule variable="nodalStatus">
        <math xmlns="http://www.w3.org/1998/Math/MathML">
          <apply>
            <floor/>
            <apply>
              <divide/>
              <ci> initialTNM </ci>
              <cn type="integer"> 10 </cn>
            </apply>
          </apply>
        </math>
      </assignmentRule>
      <assignmentRule variable="patientIdVpop">
        <math xmlns="http://www.w3.org/1998/Math/MathML">
          <cn type="integer"> 0 </cn>
        </math>
      </assignmentRule>
      <assignmentRule variable="patientRankMaemondo">
        <math xmlns="http://www.w3.org/1998/Math/MathML">
          <cn type="integer"> 0 </cn>
        </math>
      </assignmentRule>
      <assignmentRule variable="proliferatingFraction">
        <math xmlns="http://www.w3.org/1998/Math/MathML">
          <piecewise>
            <piece>
              <cn type="integer"> 0 </cn>
              <apply>
                <eq/>
                <ci> livingVolume </ci>
                <cn type="integer"> 0 </cn>
              </apply>
            </piece>
            <otherwise>
              <piecewise>
                <piece>
                  <ci> LivingTumoralCells </ci>
                  <apply>
                    <geq/>
                    <apply>
                      <divide/>
                      <apply>
                        <times/>
                        <piecewise>
                          <piece>
                            <ci> maxProlifCellsWithAngio </ci>
                            <apply>
                              <geq/>
                              <ci> isNeoangiogenesis </ci>
                              <cn> 0.5 </cn>
                            </apply>
                          </piece>
                          <otherwise>
                            <ci> maxProlifCellsWithDiffusion </ci>
                          </otherwise>
                        </piecewise>
                        <ci> LivingTumoralCells </ci>
                      </apply>
                      <ci> totalLivingTumoralCells </ci>
                    </apply>
                    <ci> LivingTumoralCells </ci>
                  </apply>
                </piece>
                <otherwise>
                  <apply>
                    <divide/>
                    <apply>
                      <times/>
                      <piecewise>
                        <piece>
                          <ci> maxProlifCellsWithAngio </ci>
                          <apply>
                            <geq/>
                            <ci> isNeoangiogenesis </ci>
                            <cn> 0.5 </cn>
                          </apply>
                        </piece>
                        <otherwise>
                          <ci> maxProlifCellsWithDiffusion </ci>
                        </otherwise>
                      </piecewise>
                      <ci> LivingTumoralCells </ci>
                    </apply>
                    <ci> totalLivingTumoralCells </ci>
                  </apply>
                </otherwise>
              </piecewise>
            </otherwise>
          </piecewise>
        </math>
      </assignmentRule>
      <assignmentRule variable="proliferationRate">
        <math xmlns="http://www.w3.org/1998/Math/MathML">
          <apply>
            <times/>
            <apply>
              <divide/>
              <apply>
                <power/>
                <ci> cellProlifEqProliferating </ci>
                <ci> gammaCellProlifEq </ci>
              </apply>
              <apply>
                <plus/>
                <apply>
                  <power/>
                  <ci> cellProlifEqProliferating </ci>
                  <ci> gammaCellProlifEq </ci>
                </apply>
                <apply>
                  <power/>
                  <ci> deltaCellProlifEq </ci>
                  <ci> gammaCellProlifEq </ci>
                </apply>
              </apply>
            </apply>
            <ci> kgProliferatingCells </ci>
            <ci> proliferatingFraction </ci>
            <apply>
              <minus/>
              <cn type="integer"> 1 </cn>
              <ci> cellOccupancy </ci>
            </apply>
          </apply>
        </math>
      </assignmentRule>
      <assignmentRule variable="scenario__weight">
        <math xmlns="http://www.w3.org/1998/Math/MathML">
          <cn type="integer"> 1 </cn>
        </math>
      </assignmentRule>
      <assignmentRule variable="sizeHelper">
        <math xmlns="http://www.w3.org/1998/Math/MathML">
          <cn> 0.5 </cn>
        </math>
      </assignmentRule>
      <assignmentRule variable="smokingStatus">
        <math xmlns="http://www.w3.org/1998/Math/MathML">
          <cn type="integer"> 0 </cn>
        </math>
      </assignmentRule>
      <assignmentRule variable="tFirstDrugAdmin">
        <math xmlns="http://www.w3.org/1998/Math/MathML">
          <cn type="integer"> 1 </cn>
        </math>
      </assignmentRule>
      <assignmentRule variable="totalLivingTumoralCells">
        <math xmlns="http://www.w3.org/1998/Math/MathML">
          <ci> LivingTumoralCells </ci>
        </math>
      </assignmentRule>
      <assignmentRule variable="totalTumoralCells">
        <math xmlns="http://www.w3.org/1998/Math/MathML">
          <apply>
            <plus/>
            <ci> DeadTumoralCells </ci>
            <ci> totalLivingTumoralCells </ci>
          </apply>
        </math>
      </assignmentRule>
      <assignmentRule variable="treatmentInducedAlteration">
        <math xmlns="http://www.w3.org/1998/Math/MathML">
          <cn type="integer"> 0 </cn>
        </math>
      </assignmentRule>
      <assignmentRule variable="tumorInitCells">
        <math xmlns="http://www.w3.org/1998/Math/MathML">
          <apply>
            <times/>
            <cn> 4.18866666666667 </cn>
            <apply>
              <power/>
              <ci> tumorInitRad </ci>
              <cn type="integer"> 2 </cn>
            </apply>
            <ci> tumorInitRad </ci>
            <ci> cancerCellDensity </ci>
          </apply>
        </math>
      </assignmentRule>
      <assignmentRule variable="tumorInitRad">
        <math xmlns="http://www.w3.org/1998/Math/MathML">
          <cn> 0.0155 </cn>
        </math>
      </assignmentRule>
      <assignmentRule variable="tumorRadius">
        <math xmlns="http://www.w3.org/1998/Math/MathML">
          <apply>
            <divide/>
            <apply>
              <times/>
              <apply>
                <power/>
                <apply>
                  <times/>
                  <cn> 0.238732414637843 </cn>
                  <apply>
                    <divide/>
                    <ci> tumorVolume </ci>
                    <cn type="integer"> 1 </cn>
                  </apply>
                </apply>
                <cn> 0.333333333333333 </cn>
              </apply>
              <cn type="integer"> 1 </cn>
            </apply>
            <cn> 0.1 </cn>
          </apply>
        </math>
      </assignmentRule>
      <assignmentRule variable="tumorVolume">
        <math xmlns="http://www.w3.org/1998/Math/MathML">
          <apply>
            <times/>
            <cn> 0.001 </cn>
            <apply>
              <divide/>
              <ci> totalTumoralCells </ci>
              <ci> cancerCellDensity </ci>
            </apply>
          </apply>
        </math>
      </assignmentRule>
      <rateRule metaid="rate_DeadTumoralCells" variable="DeadTumoralCells">
        <math xmlns="http://www.w3.org/1998/Math/MathML">
          <apply>
            <times/>
            <apply>
              <plus/>
              <apply>
                <times/>
                <cn type="e-notation"> 1.15740740740741 <sep/> -5 </cn>
                <ci> deathRateNecrosis </ci>
              </apply>
              <apply>
                <times/>
                <cn type="e-notation"> 1.15740740740741 <sep/> -5 </cn>
                <apply>
                  <minus/>
                  <ci> deadCellsRemovalByISRate </ci>
                </apply>
              </apply>
              <cn type="integer"> 0 </cn>
            </apply>
            <ci> DeadTumoralCells__filter </ci>
          </apply>
        </math>
      </rateRule>
      <rateRule metaid="rate_LivingTumoralCells" variable="LivingTumoralCells">
        <math xmlns="http://www.w3.org/1998/Math/MathML">
          <apply>
            <times/>
            <apply>
              <plus/>
              <apply>
                <times/>
                <cn type="e-notation"> 1.15740740740741 <sep/> -5 </cn>
                <ci> proliferationRate </ci>
              </apply>
              <apply>
                <times/>
                <cn type="e-notation"> 1.15740740740741 <sep/> -5 </cn>
                <apply>
                  <minus/>
                  <ci> deathRateNecrosis </ci>
                </apply>
              </apply>
              <apply>
                <times/>
                <cn type="e-notation"> 1.15740740740741 <sep/> -5 </cn>
                <apply>
                  <minus/>
                  <ci> livingCellsRemovalByISRate </ci>
                </apply>
              </apply>
              <cn type="integer"> 0 </cn>
            </apply>
            <ci> LivingTumoralCells__filter </ci>
          </apply>
        </math>
      </rateRule>
    </listOfRules>
    <listOfEvents>
      <event metaid="event_removeClone" id="removeClone" useValuesFromTriggerTime="true">
        <annotation>
          <rdf:RDF xmlns:rdf="http://www.w3.org/1999/02/22-rdf-syntax-ns#" xmlns:dcterms="http://purl.org/dc/terms/" xmlns:vCard="http://www.w3.org/2001/vcard-rdf/3.0#" xmlns:vCard4="http://www.w3.org/2006/vcard/ns#" xmlns:bqbiol="http://biomodels.net/biology-qualifiers/" xmlns:bqmodel="http://biomodels.net/model-qualifiers/">
            <rdf:Description rdf:about="#event_removeClone">
              <bqbiol:isVersionOf>
                <rdf:Bag>
                  <rdf:li rdf:resource="http://identifiers.org/DefinedRationally"/>
                </rdf:Bag>
              </bqbiol:isVersionOf>
            </rdf:Description>
          </rdf:RDF>
        </annotation>
        <trigger initialValue="false" persistent="false">
          <math xmlns="http://www.w3.org/1998/Math/MathML">
            <apply>
              <lt/>
              <ci> LivingTumoralCells </ci>
              <apply>
                <times/>
                <cn type="integer"> 1 </cn>
                <cn type="integer"> 1 </cn>
              </apply>
            </apply>
          </math>
        </trigger>
        <listOfEventAssignments>
          <eventAssignment variable="LivingTumoralCells">
            <math xmlns="http://www.w3.org/1998/Math/MathML">
              <cn type="integer"> 0 </cn>
            </math>
          </eventAssignment>
        </listOfEventAssignments>
      </event>
      <event metaid="event_stopModel" id="stopModel" useValuesFromTriggerTime="true">
        <annotation>
          <rdf:RDF xmlns:rdf="http://www.w3.org/1999/02/22-rdf-syntax-ns#" xmlns:dcterms="http://purl.org/dc/terms/" xmlns:vCard="http://www.w3.org/2001/vcard-rdf/3.0#" xmlns:vCard4="http://www.w3.org/2006/vcard/ns#" xmlns:bqbiol="http://biomodels.net/biology-qualifiers/" xmlns:bqmodel="http://biomodels.net/model-qualifiers/">
            <rdf:Description rdf:about="#event_stopModel">
              <bqbiol:isVersionOf>
                <rdf:Bag>
                  <rdf:li rdf:resource="http://identifiers.org/DefinedRationally"/>
                </rdf:Bag>
              </bqbiol:isVersionOf>
            </rdf:Description>
          </rdf:RDF>
        </annotation>
        <trigger initialValue="false" persistent="false">
          <math xmlns="http://www.w3.org/1998/Math/MathML">
            <apply>
              <and/>
              <apply>
                <lt/>
                <ci> DeadTumoralCells </ci>
                <apply>
                  <times/>
                  <cn type="integer"> 1 </cn>
                  <cn type="integer"> 1 </cn>
                </apply>
              </apply>
              <apply>
                <lt/>
                <ci> totalLivingTumoralCells </ci>
                <apply>
                  <times/>
                  <cn type="integer"> 1 </cn>
                  <cn type="integer"> 1 </cn>
                </apply>
              </apply>
            </apply>
          </math>
        </trigger>
        <listOfEventAssignments>
          <eventAssignment variable="DeadTumoralCells">
            <math xmlns="http://www.w3.org/1998/Math/MathML">
              <cn type="integer"> 0 </cn>
            </math>
          </eventAssignment>
        </listOfEventAssignments>
      </event>
    </listOfEvents>
  </model>
</sbml>
