# Supplementary material for: Knowledge-based mechanistic modeling accurately predicts disease progression with gefitinib in EGFR-mutant lung adenocarcinoma
Source: NPJ Syst Biol Appl. 2023 Jul 31;9:37. doi: 10.1038/s41540-023-00292-7 (PMC10390488; doi:10.1038/s41540-023-00292-7)
Supplement: Supplementary file 3 — Supplementary material - source files [file 41540_2023_292_MOESM3_ESM.zip › Sumodels sources/TumorGrowth.xlsx]

## Sheet: sbml
level	3
version	2

## Sheet: modelAttrs
timeUnits	second

## Sheet: unitDefs
id	units
Perday	kind=second, exp=-1.0, scale=0, mult=86400.0
centimeter	kind=metre, exp=1.0, scale=-2, mult=1.0
centimeterCube	kind=metre, exp=3.0, scale=-2, mult=1.0
micrometer	kind=metre, exp=1.0, scale=-6, mult=1.0
micrometerCube	kind=metre, exp=3.0, scale=-6, mult=1.0
substance__count	kind=avogadro, exp=1.0, scale=0, mult=1.66053906717385e-24
substance__countPercentimeterCube	kind=metre, exp=-3.0, scale=-2, mult=1.0; kind=avogadro, exp=1.0, scale=0, mult=1.66053906717385e-24
substance__countPerday	kind=second, exp=-1.0, scale=0, mult=86400.0; kind=avogadro, exp=1.0, scale=0, mult=1.66053906717385e-24
year	kind=second, exp=1.0, scale=0, mult=31556925.9747

## Sheet: compartments
id	metaid	miriamAnnotation	spatialDimension	units	constant
LungVolumeInVitro	compartment_LungVolumeInVitro	bqbiol:isVersionOf, https://pubmed.ncbi.nlm.nih.gov/3708582/	3	micrometerCube	FALSE
LungVolumeMice	compartment_LungVolumeMice	bqbiol:isVersionOf, https://pubmed.ncbi.nlm.nih.gov/3708582/	3	centimeterCube	FALSE

## Sheet: parameters
id	units	constant	metaid	miriamAnnotation	value
Clone0_00000058isClonePresent	dimensionless	FALSE
Clone10_00000058isClonePresent	dimensionless	FALSE
Clone11_00000058isClonePresent	dimensionless	FALSE
Clone12_00000058isClonePresent	dimensionless	FALSE
Clone13_00000058isClonePresent	dimensionless	FALSE
Clone14_00000058isClonePresent	dimensionless	FALSE
Clone15_00000058isClonePresent	dimensionless	FALSE
Clone1_00000058isClonePresent	dimensionless	FALSE
Clone2_00000058isClonePresent	dimensionless	FALSE
Clone3_00000058isClonePresent	dimensionless	FALSE
Clone4_00000058isClonePresent	dimensionless	FALSE
Clone5_00000058isClonePresent	dimensionless	FALSE
Clone6_00000058isClonePresent	dimensionless	FALSE
Clone7_00000058isClonePresent	dimensionless	FALSE
Clone8_00000058isClonePresent	dimensionless	FALSE
Clone9_00000058isClonePresent	dimensionless	FALSE
DeadTumoralCells	substance__count	FALSE	parameter_DeadTumoralCells	bqbiol:isVersionOf, DefinedRationally
DeadTumoralCells__filter	dimensionless	TRUE
LivingTumoralCells	substance__count	FALSE	parameter_LivingTumoralCells	bqbiol:isVersionOf, DefinedRationally
LivingTumoralCells__filter	dimensionless	TRUE
LungVolumeMiceRef	centimeterCube	FALSE	parameter_LungVolumeMiceRef	bqbiol:isVersionOf, https://pubmed.ncbi.nlm.nih.gov/3708582/
age	year	FALSE	parameter_age	bqbiol:isVersionOf, Arbitrary
ageSquare	dimensionless	FALSE	parameter_ageSquare	bqbiol:isVersionOf, None
bodyWeight	gram	FALSE	parameter_bodyWeight	bqbiol:isVersionOf, http://dx.doi.org/10.1007/s40262-016-0422-3
bodyWeightHuman	gram	FALSE	parameter_bodyWeightHuman	bqbiol:isVersionOf, http://dx.doi.org/10.1007/s40262-016-0422-3
bodyWeightHumanAsian	gram	FALSE	parameter_bodyWeightHumanAsian	bqbiol:isVersionOf, Calibrated
bodyWeightHumanNonAsian	gram	FALSE	parameter_bodyWeightHumanNonAsian	bqbiol:isVersionOf, http://dx.doi.org/10.1007/s40262-016-0422-3
bodyWeightInVitro	gram	FALSE	parameter_bodyWeightInVitro	bqbiol:isVersionOf, https://doi.org/10.1073/pnas.012579799
bodyWeightMouse	gram	FALSE	parameter_bodyWeightMouse	bqbiol:isVersionOf, http://web.jhu.edu/animalcare/procedures/mouse.html
calibPatientId	dimensionless	FALSE	parameter_calibPatientId	bqbiol:isVersionOf, Arbitrary
cancerCellDensity	substance__countPercentimeterCube	FALSE	parameter_cancerCellDensity	bqbiol:isVersionOf, https://doi.org/10.1158/0008-5472.CAN-18-3652
cellDeathInhibEqProliferating	dimensionless	FALSE
cellOccupancy	dimensionless	FALSE	parameter_cellOccupancy	bqbiol:isVersionOf, https://doi.org/10.1158/0008-5472.CAN-11-1399
cellProlifEqProliferating	dimensionless	FALSE
dTumoralCells	substance__countPerday	FALSE
deadCellsRemovalByISRate	substance__countPerday	FALSE	parameter_deadCellsRemovalByISRate	bqbiol:isVersionOf, Calibrated
deadRadius	centimeter	FALSE	parameter_deadRadius	bqbiol:isVersionOf, Calibrated
deadVolume	litre	FALSE	parameter_deadVolume	bqbiol:isVersionOf, Calibrated
deathRateNecrosis	substance__countPerday	FALSE	parameter_deathRateNecrosis	bqbiol:isVersionOf, Calibrated
deltaCellDeathInhibEq	dimensionless	FALSE	parameter_deltaCellDeathInhibEq	bqbiol:isVersionOf, Calibrated	0.0728671
deltaCellProlifEq	dimensionless	FALSE	parameter_deltaCellProlifEq	bqbiol:isVersionOf, Calibrated	0.506768
distribId	dimensionless	FALSE	parameter_distribId	bqbiol:isVersionOf, Arbitrary
ethnicity	dimensionless	FALSE	parameter_ethnicity	bqbiol:isVersionOf, Arbitrary
extraLivingCellsWithAngio	substance__count	FALSE	parameter_extraLivingCellsWithAngio	bqbiol:isVersionOf, Calibrated
extraLivingCellsWithAngioRef	substance__count	FALSE	parameter_extraLivingCellsWithAngioRef	bqbiol:isVersionOf, Calibrated
gammaCellDeathInhibEq	dimensionless	FALSE	parameter_gammaCellDeathInhibEq	bqbiol:isVersionOf, Calibrated
gammaCellProlifEq	dimensionless	FALSE	parameter_gammaCellProlifEq	bqbiol:isVersionOf, Calibrated
inVitro	dimensionless	FALSE	parameter_inVitro	bqbiol:isVersionOf, Arbitrary
inVitroScale	substance__count	FALSE
inVivoScale	substance__count	FALSE
initialTNM	dimensionless	FALSE	parameter_initialTNM	bqbiol:isVersionOf, https://doi.org/10.1007/978-3-319-40618-3
isBRAFmutated	dimensionless	FALSE	parameter_isBRAFmutated	bqbiol:isVersionOf, ForScenario
isClonePresent	dimensionless	FALSE
isEGFRmutated	dimensionless	FALSE	parameter_isEGFRmutated	bqbiol:isVersionOf, ForScenario
isHuman	dimensionless	FALSE	parameter_isHuman	bqbiol:isVersionOf, ForScenario
isImmuneSystem	dimensionless	FALSE	parameter_isImmuneSystem	bqbiol:isVersionOf, Arbitrary
isKRASmutated	dimensionless	FALSE	parameter_isKRASmutated	bqbiol:isVersionOf, ForScenario
isMETmutated	dimensionless	FALSE	parameter_isMETmutated	bqbiol:isVersionOf, ForScenario
isMale	dimensionless	FALSE	parameter_isMale	bqbiol:isVersionOf, Abitrary
isNeoangiogenesis	dimensionless	FALSE	parameter_isNeoangiogenesis	bqbiol:isVersionOf, Arbitrary
isPIK3CAmutated	dimensionless	FALSE	parameter_isPIK3CAmutated	bqbiol:isVersionOf, ForScenario
isPlacebo	dimensionless	FALSE	parameter_isPlacebo	bqbiol:isVersionOf, Arbitrary
isResistanceMutation	dimensionless	FALSE	parameter_isResistanceMutation	bqbiol:isVersionOf, ForScenario
isXenograft	dimensionless	FALSE	parameter_isXenograft	bqbiol:isVersionOf, ForScenario
kccTotalTumoralCells	substance__count	FALSE	parameter_kccTotalTumoralCells	bqbiol:isVersionOf, DefinedRationally
kdCellsByIS	substance__countPerday	FALSE	parameter_kdCellsByIS	bqbiol:isVersionOf, Calibrated
kdCellsByISRef	substance__countPerday	FALSE	parameter_kdCellsByISRef	bqbiol:isVersionOf, Calibrated
kdDeathNecrosis	Perday	FALSE	parameter_kdDeathNecrosis	bqbiol:isVersionOf, Calibrated
kdDeathNecrosisRef	Perday	FALSE	parameter_kdDeathNecrosisRef	bqbiol:isVersionOf, Calibrated
kgProliferatingCells	Perday	FALSE	parameter_kgProliferatingCells	bqbiol:isVersionOf, Calibrated
kgProliferatingCellsRef	Perday	FALSE	parameter_kgProliferatingCellsRef	bqbiol:isVersionOf, Calibrated
kiBarrierCellThickness	substance__count	FALSE	parameter_kiBarrierCellThickness	bqbiol:isVersionOf, Calibrated
kiBarrierCellThicknessRef	substance__count	FALSE	parameter_kiBarrierCellThicknessRef	bqbiol:isVersionOf, Calibrated
kmKillingCellsByIS	substance__count	FALSE	parameter_kmKillingCellsByIS	bqbiol:isVersionOf, Calibrated
kmKillingCellsByISRef	substance__count	FALSE	parameter_kmKillingCellsByISRef	bqbiol:isVersionOf, Calibrated
kmKillingCellsByISSmallHuman	substance__count	FALSE	parameter_kmKillingCellsByISSmallHuman	bqbiol:isVersionOf, Calibrated
kmKillingCellsByISSmallMouse	substance__count	FALSE	parameter_kmKillingCellsByISSmallMouse	bqbiol:isVersionOf, Calibrated
livingCellsRemovalByISRate	substance__countPerday	FALSE	parameter_livingCellsRemovalByISRate	bqbiol:isVersionOf, https://doi.org/10.1159/000487057, https://doi.org/10.1016/j.cell.2017.04.014
livingLength	centimeter	FALSE	parameter_livingLength	bqbiol:isVersionOf, https://doi.org/10.1002/bit.26845
livingProlifFraction	dimensionless	FALSE	parameter_livingProlifFraction	bqbiol:isVersionOf, Calibrated
livingProlifFractionSpheroid	dimensionless	FALSE	parameter_livingProlifFractionSpheroid	bqbiol:isVersionOf, Calibrated
livingVolume	litre	FALSE	parameter_livingVolume	bqbiol:isVersionOf, Calibrated
logExtraLivingCellsWithAngio	dimensionless	FALSE	parameter_logExtraLivingCellsWithAngio	bqbiol:isVersionOf, Calibrated
logKdCellsByISHuman	dimensionless	FALSE	parameter_logKdCellsByISHuman	bqbiol:isVersionOf, Calibrated
logKdCellsByISMouse	dimensionless	FALSE	parameter_logKdCellsByISMouse	bqbiol:isVersionOf, Calibrated
logKiBarrierCellThicknessHuman	dimensionless	FALSE	parameter_logKiBarrierCellThicknessHuman	bqbiol:isVersionOf, Calibrated
logKiBarrierCellThicknessMouse	dimensionless	FALSE	parameter_logKiBarrierCellThicknessMouse	bqbiol:isVersionOf, Calibrated
maxCellDeathInhibEq	dimensionless	FALSE	parameter_maxCellDeathInhibEq	bqbiol:isVersionOf, Calibrated	0.844402
maxLivingCellDepth	micrometer	FALSE	parameter_maxLivingCellDepth	bqbiol:isVersionOf, https://pubmed.ncbi.nlm.nih.gov/3708582/
maxLivingCellsWithAngio	substance__count	FALSE	parameter_maxLivingCellsWithAngio	bqbiol:isVersionOf, DefinedRationally
maxLivingCellsWithDiffusion	substance__count	FALSE	parameter_maxLivingCellsWithDiffusion	bqbiol:isVersionOf, Calibrated
maxLivingCellsWithoutAngio	substance__count	FALSE	parameter_maxLivingCellsWithoutAngio	bqbiol:isVersionOf, DefinedRationally
maxProlifCellDepth	micrometer	FALSE	parameter_maxProlifCellDepth	bqbiol:isVersionOf, Calibrated
maxProlifCellsWithAngio	substance__count	FALSE	parameter_maxProlifCellsWithAngio	bqbiol:isVersionOf, DefinedRationally
maxProlifCellsWithDiffusion	substance__count	FALSE	parameter_maxProlifCellsWithDiffusion	bqbiol:isVersionOf, Calibrated
maxRadiusSpheroid	micrometer	FALSE	parameter_maxRadiusSpheroid	bqbiol:isVersionOf, Calibrated
maximalTumorVolumeHuman	centimeterCube	FALSE	parameter_maximalTumorVolumeHuman	bqbiol:isVersionOf,http://dx.doi.org/10.1183/09031936.95.08030492, http://dx.doi.org/10.1186/1471-2342-14-25
maximalTumorVolumeHumanRef	centimeterCube	FALSE	parameter_maximalTumorVolumeHumanRef	bqbiol:isVersionOf,http://dx.doi.org/10.1183/09031936.95.08030492, http://dx.doi.org/10.1186/1471-2342-14-25
metastasisStatus	dimensionless	FALSE	parameter_metastasisStatus	bqbiol:isVersionOf, https://doi.org/10.1007/978-3-319-40618-3
mutEGFR	dimensionless	FALSE	parameter_mutEGFR	bqbiol:isVersionOf, ForScenario
nClones	dimensionless	FALSE	parameter_nClones	bqbiol:isVersionOf, https://doi.org/10.1056/nejmoa1616288
nodalStatus	dimensionless	FALSE	parameter_nodalStatus	bqbiol:isVersionOf, https://doi.org/10.1007/978-3-319-40618-3
patientIdVpop	dimensionless	FALSE	parameter_patientIdVpop	bqbiol:isVersionOf, Arbitrary
patientRankMaemondo	dimensionless	FALSE	parameter_patientRankMaemondo	bqbiol:isVersionOf, Arbitrary
proliferatingFraction	substance__count	FALSE	parameter_proliferatingFraction	bqbiol:isVersionOf, Calibrated
proliferationRate	substance__countPerday	FALSE	parameter_proliferationRate	bqbiol:isVersionOf, Calibrated
scenario__weight	dimensionless	FALSE
sizeHelper	dimensionless	FALSE
smokingStatus	dimensionless	FALSE	parameter_smokingStatus	bqbiol:isVersionOf, Arbitrary
tFirstDrugAdmin	second	FALSE	parameter_tFirstDrugAdmin	bqbiol:isVersionOf, Arbitrary
totalLivingTumoralCells	substance__count	FALSE
totalTumoralCells	substance__count	FALSE	parameter_totalTumoralCells	bqbiol:isVersionOf, Calibrated
treatmentInducedAlteration	dimensionless	FALSE	parameter_treatmentInducedAlteration	bqbiol:isVersionOf, ForScenario
tumorInitCells	substance__count	FALSE
tumorInitRad	centimeter	FALSE	parameter_tumorInitRad	bqbiol:isVersionOf, https://doi.org/10.1007/978-3-319-40618-3
tumorRadius	centimeter	FALSE	parameter_tumorRadius	bqbiol:isVersionOf, Calibrated
tumorVolume	litre	FALSE	parameter_tumorVolume	bqbiol:isVersionOf, Calibrated

## Sheet: initAssign
symbol	math
DeadTumoralCells	tumorInitCells - piecewise(piecewise(maxLivingCellsWithAngio, tumorInitCells >= maxLivingCellsWithAngio, tumorInitCells), isNeoangiogenesis >= 0.5, piecewise(maxLivingCellsWithoutAngio, tumorInitCells >= maxLivingCellsWithoutAngio, tumorInitCells))
DeadTumoralCells__filter	piecewise(1, isClonePresent > 0.5, 0)
LivingTumoralCells	piecewise(piecewise(maxLivingCellsWithAngio, tumorInitCells >= maxLivingCellsWithAngio, tumorInitCells), isNeoangiogenesis >= 0.5, piecewise(4.18879020478639 * (tumorInitRad^3 - (tumorInitRad - maxLivingCellDepth * 0.0001)^3) * cancerCellDensity, tumorInitCells >= (4.18879020478639 * (tumorInitRad^3 - (tumorInitRad - maxLivingCellDepth * 0.0001)^3) * cancerCellDensity), tumorInitCells)) / nClones
LivingTumoralCells__filter	piecewise(1, isClonePresent > 0.5, 0)

## Sheet: rules
rule	variable	math	metaid	miriamAnnotation
AssignmentRule	Clone0_00000058isClonePresent	1
AssignmentRule	Clone10_00000058isClonePresent	piecewise(1, nClones > 10.5, 0)
AssignmentRule	Clone11_00000058isClonePresent	piecewise(1, nClones > 11.5, 0)
AssignmentRule	Clone12_00000058isClonePresent	piecewise(1, nClones > 12.5, 0)
AssignmentRule	Clone13_00000058isClonePresent	piecewise(1, nClones > 13.5, 0)
AssignmentRule	Clone14_00000058isClonePresent	piecewise(1, nClones > 14.5, 0)
AssignmentRule	Clone15_00000058isClonePresent	piecewise(1, nClones > 15.5, 0)
AssignmentRule	Clone1_00000058isClonePresent	piecewise(1, nClones > 1.5, 0)
AssignmentRule	Clone2_00000058isClonePresent	piecewise(1, nClones > 2.5, 0)
AssignmentRule	Clone3_00000058isClonePresent	piecewise(1, nClones > 3.5, 0)
AssignmentRule	Clone4_00000058isClonePresent	piecewise(1, nClones > 4.5, 0)
AssignmentRule	Clone5_00000058isClonePresent	piecewise(1, nClones > 5.5, 0)
AssignmentRule	Clone6_00000058isClonePresent	piecewise(1, nClones > 6.5, 0)
AssignmentRule	Clone7_00000058isClonePresent	piecewise(1, nClones > 7.5, 0)
AssignmentRule	Clone8_00000058isClonePresent	piecewise(1, nClones > 8.5, 0)
AssignmentRule	Clone9_00000058isClonePresent	piecewise(1, nClones > 9.5, 0)
AssignmentRule	LungVolumeInVitro	550000000 * 1
AssignmentRule	LungVolumeMice	1000 * LungVolumeMiceRef * (bodyWeight / (20 * 1))
AssignmentRule	LungVolumeMiceRef	20
AssignmentRule	age	60
AssignmentRule	ageSquare	age * age / 1^2
AssignmentRule	bodyWeight	piecewise(bodyWeightInVitro, inVitro >= 0.5, piecewise(bodyWeightMouse, isXenograft == 1, bodyWeightHuman * 1000)) / 1000
AssignmentRule	bodyWeightHuman	piecewise(bodyWeightHumanAsian, ethnicity < 1.5, bodyWeightHumanNonAsian)
AssignmentRule	bodyWeightHumanAsian	piecewise((-0.003 * ageSquare + 0.237 * age / 1 + 58.65) * 1, isMale > 0.5, (-0.008 * ageSquare + 0.748 * age / 1 + 36.36) * 1)
AssignmentRule	bodyWeightHumanNonAsian	piecewise((-0.004 * ageSquare + 0.301 * age / 1 + 67.51) * 1, isMale > 0.5, (-0.009 * ageSquare + 0.952 * age / 1 + 39.8) * 1)
AssignmentRule	bodyWeightInVitro	2.63
AssignmentRule	bodyWeightMouse	23
AssignmentRule	calibPatientId	0
AssignmentRule	cancerCellDensity	280000000
AssignmentRule	cellDeathInhibEqProliferating	0
AssignmentRule	cellOccupancy	totalTumoralCells / kccTotalTumoralCells
AssignmentRule	cellProlifEqProliferating	1
AssignmentRule	dTumoralCells	proliferationRate - livingCellsRemovalByISRate - deadCellsRemovalByISRate
AssignmentRule	deadCellsRemovalByISRate	piecewise(0, DeadTumoralCells < 1, isImmuneSystem * kdCellsByIS * DeadTumoralCells / ((DeadTumoralCells + kmKillingCellsByIS) * (totalLivingTumoralCells / kiBarrierCellThickness + 1)))
AssignmentRule	deadRadius	(0.238732414637843 * (deadVolume / 1))^0.333333333333333 * 1 / 0.1
AssignmentRule	deadVolume	0.001 * (DeadTumoralCells / cancerCellDensity)
AssignmentRule	deathRateNecrosis	piecewise(0, (tumorRadius == 0) || (totalLivingTumoralCells == 0), piecewise(0, 0 >= kdDeathNecrosis * LivingTumoralCells * (1 - piecewise(maxLivingCellsWithAngio, isNeoangiogenesis >= 0.5, maxLivingCellsWithDiffusion) / totalLivingTumoralCells),kdDeathNecrosis * LivingTumoralCells * (1 - piecewise(maxLivingCellsWithAngio, isNeoangiogenesis >= 0.5, maxLivingCellsWithDiffusion) / totalLivingTumora…	piecewise(a,a<b,b)
AssignmentRule	distribId	0
AssignmentRule	ethnicity	1
AssignmentRule	extraLivingCellsWithAngio	extraLivingCellsWithAngioRef * (bodyWeight / (52.33 * 1))
AssignmentRule	extraLivingCellsWithAngioRef	10^logExtraLivingCellsWithAngio * 1
AssignmentRule	gammaCellDeathInhibEq	26.3
AssignmentRule	gammaCellProlifEq	2.95
AssignmentRule	inVitro	1
AssignmentRule	inVitroScale	1e-12
AssignmentRule	inVivoScale	0.1
AssignmentRule	initialTNM	300
AssignmentRule	isBRAFmutated	0
AssignmentRule	isClonePresent	1
AssignmentRule	isEGFRmutated	0
AssignmentRule	isHuman	0
AssignmentRule	isImmuneSystem	0
AssignmentRule	isKRASmutated	0
AssignmentRule	isMETmutated	0
AssignmentRule	isMale	1
AssignmentRule	isNeoangiogenesis	0
AssignmentRule	isPIK3CAmutated	0
AssignmentRule	isPlacebo	0
AssignmentRule	isResistanceMutation	1
AssignmentRule	isXenograft	0
AssignmentRule	kccTotalTumoralCells	1e-12 * piecewise(LungVolumeInVitro, inVitro >= 0.5, piecewise(LungVolumeMice, isXenograft >= 0.5, maximalTumorVolumeHuman) * 1000000000000) * cancerCellDensity
AssignmentRule	kdCellsByIS	kdCellsByISRef * (bodyWeight / (52.33 * 1))^0.75
AssignmentRule	kdCellsByISRef	piecewise(0, inVitro == 1, piecewise(10^logKdCellsByISMouse * 1, isXenograft == 1, 10^logKdCellsByISHuman * 1))
AssignmentRule	kdDeathNecrosis	kdDeathNecrosisRef * (bodyWeight / (70 * 1))^-0.25
AssignmentRule	kdDeathNecrosisRef	0.435
AssignmentRule	kgProliferatingCells	kgProliferatingCellsRef * (bodyWeight / (70 * 1))^-0.25
AssignmentRule	kgProliferatingCellsRef	0.0751
AssignmentRule	kiBarrierCellThickness	kiBarrierCellThicknessRef * (bodyWeight / (52.33 * 1))
AssignmentRule	kiBarrierCellThicknessRef	piecewise(0, inVitro == 1, piecewise(10^logKiBarrierCellThicknessMouse * 1, isXenograft == 1, 10^logKiBarrierCellThicknessHuman * 1))
AssignmentRule	kmKillingCellsByIS	kmKillingCellsByISRef * (bodyWeight / (52.33 * 1))
AssignmentRule	kmKillingCellsByISRef	piecewise(0, inVitro == 1, piecewise(kmKillingCellsByISSmallMouse * 10000000000, isXenograft == 1, kmKillingCellsByISSmallHuman * 10000000000))
AssignmentRule	kmKillingCellsByISSmallHuman	6.51
AssignmentRule	kmKillingCellsByISSmallMouse	7.393
AssignmentRule	livingCellsRemovalByISRate	(LivingTumoralCells * isImmuneSystem * kdCellsByIS / (totalLivingTumoralCells + kmKillingCellsByIS)) * (1 - maxCellDeathInhibEq * (cellDeathInhibEqProliferating^gammaCellDeathInhibEq / (cellDeathInhibEqProliferating^gammaCellDeathInhibEq + deltaCellDeathInhibEq^gammaCellDeathInhibEq)))
AssignmentRule	livingLength	tumorRadius - deadRadius
AssignmentRule	livingProlifFraction	4.52
AssignmentRule	livingProlifFractionSpheroid	4.52
AssignmentRule	livingVolume	tumorVolume - deadVolume
AssignmentRule	logExtraLivingCellsWithAngio	11.15186
AssignmentRule	logKdCellsByISHuman	9.421277
AssignmentRule	logKdCellsByISMouse	9.68
AssignmentRule	logKiBarrierCellThicknessHuman	8.49289
AssignmentRule	logKiBarrierCellThicknessMouse	9.27
AssignmentRule	maxLivingCellDepth	111.8
AssignmentRule	maxLivingCellsWithAngio	extraLivingCellsWithAngio
AssignmentRule	maxLivingCellsWithDiffusion	piecewise(LivingTumoralCells, 4.18879020478639 * (tumorRadius^3 - (tumorRadius - maxLivingCellDepth * 0.0001)^3) * cancerCellDensity * LivingTumoralCells / totalLivingTumoralCells>=LivingTumoralCells, 4.18879020478639 * (tumorRadius^3 - (tumorRadius - maxLivingCellDepth * 0.0001)^3) * cancerCellDensity * LivingTumoralCells / totalLivingTumoralCells)		piecewise(LivingTumoralCells, 4.18879020478639 * (tumorRadius^3 - (tumorRadius - maxLivingCellDepth * 0.0001)^3) * cancerCellDensity * LivingTumoralCells / totalLivingTumoralCells)>=LivingTumoralCells, 4.18879020478639 * (tumorRadius^3 - (tumorRadius - maxLivingCellDepth * 0.0001)^3) * cancerCellDensity * LivingTumoralCells / totalLivingTumoralCells))
AssignmentRule	maxLivingCellsWithoutAngio	4.18879020478639 * (tumorInitRad^3 - (tumorInitRad - maxLivingCellDepth * 0.0001)^3) * cancerCellDensity
AssignmentRule	maxProlifCellDepth	maxRadiusSpheroid - ((maxRadiusSpheroid^3 - (maxRadiusSpheroid^3 - (maxRadiusSpheroid - maxLivingCellDepth)^3) / livingProlifFractionSpheroid) / (1^2 * 1))^0.333333333333333 * 1
AssignmentRule	maxProlifCellsWithAngio	extraLivingCellsWithAngio / livingProlifFraction
AssignmentRule	maxProlifCellsWithDiffusion	maxLivingCellsWithDiffusion / livingProlifFraction
AssignmentRule	maxRadiusSpheroid	508.3
AssignmentRule	maximalTumorVolumeHuman	maximalTumorVolumeHumanRef * (bodyWeight / (70 * 1))
AssignmentRule	maximalTumorVolumeHumanRef	3250
AssignmentRule	metastasisStatus	initialTNM− floor(initialTNM÷10)×10
AssignmentRule	mutEGFR	21
AssignmentRule	nClones	1
AssignmentRule	nodalStatus	floor(initialTNM / 10)− floor(floor(initialTNM / 10)÷10)×10
AssignmentRule	patientIdVpop	0
AssignmentRule	patientRankMaemondo	0
AssignmentRule	proliferatingFraction	piecewise(0, livingVolume == 0, piecewise(LivingTumoralCells, piecewise(maxProlifCellsWithAngio, isNeoangiogenesis >= 0.5, maxProlifCellsWithDiffusion) * LivingTumoralCells / totalLivingTumoralCells>=LivingTumoralCells,piecewise(maxProlifCellsWithAngio, isNeoangiogenesis >= 0.5, maxProlifCellsWithDiffusion) * LivingTumoralCells / totalLivingTumoralCells))
AssignmentRule	proliferationRate	(cellProlifEqProliferating^gammaCellProlifEq / (cellProlifEqProliferating^gammaCellProlifEq + deltaCellProlifEq^gammaCellProlifEq)) * kgProliferatingCells * proliferatingFraction * (1 - cellOccupancy)
AssignmentRule	scenario__weight	1
AssignmentRule	sizeHelper	0.5
AssignmentRule	smokingStatus	0
AssignmentRule	tFirstDrugAdmin	1
AssignmentRule	totalLivingTumoralCells	LivingTumoralCells
AssignmentRule	totalTumoralCells	DeadTumoralCells + totalLivingTumoralCells
AssignmentRule	treatmentInducedAlteration	0
AssignmentRule	tumorInitCells	4.18866666666667 * tumorInitRad^2 * tumorInitRad * cancerCellDensity
AssignmentRule	tumorInitRad	0.0155
AssignmentRule	tumorRadius	(0.238732414637843 * (tumorVolume / 1))^0.333333333333333 * 1 / 0.1
AssignmentRule	tumorVolume	0.001 * (totalTumoralCells / cancerCellDensity)
RateRule	DeadTumoralCells	(1.15740740740741e-5 * deathRateNecrosis + 1.15740740740741e-5 * -deadCellsRemovalByISRate + 0) * DeadTumoralCells__filter	rate_DeadTumoralCells
RateRule	LivingTumoralCells	(1.15740740740741e-5 * proliferationRate + 1.15740740740741e-5 * -deathRateNecrosis + 1.15740740740741e-5 * -livingCellsRemovalByISRate + 0) * LivingTumoralCells__filter	rate_LivingTumoralCells

## Sheet: events
id	metaid	miriamAnnotation	valFromTriggerTime	triggerInitVal	triggerPersistent	triggerMath	eventAssign
removeClone	event_removeClone	bqbiol:isVersionOf, DefinedRationally	TRUE	FALSE	FALSE	LivingTumoralCells < (1 * 1)	variable=LivingTumoralCells, math=0
stopModel	event_stopModel	bqbiol:isVersionOf, DefinedRationally	TRUE	FALSE	FALSE	(DeadTumoralCells < (1 * 1)) && (totalLivingTumoralCells < (1 * 1))	variable=DeadTumoralCells, math=0
