# Supplementary material for: Knowledge-based mechanistic modeling accurately predicts disease progression with gefitinib in EGFR-mutant lung adenocarcinoma
Source: NPJ Syst Biol Appl. 2023 Jul 31;9:37. doi: 10.1038/s41540-023-00292-7 (PMC10390488; doi:10.1038/s41540-023-00292-7)
Supplement: Supplementary file 3 — Supplementary material - source files [file 41540_2023_292_MOESM3_ESM.zip › Sumodels sources/Clinical.ant]

// Created by libAntimony v2.13.2
model *doc0()

  // Assignment Rules:
  dTumoralCells := 1;
  isPlacebo := 0;
  tumorRadius := tumorInitRad + 1.5*1*(time/(time + 8640000*1));
  radialCTresolution := 1;
  tFirstDrugAdmin := 1;
  Clone0_00000058isClonePresent := 1;
  Clone10_00000058isClonePresent := piecewise(1, nClones > 10.5, 0);
  nClones := 1;
  Clone11_00000058isClonePresent := piecewise(1, nClones > 11.5, 0);
  Clone12_00000058isClonePresent := piecewise(1, nClones > 12.5, 0);
  Clone13_00000058isClonePresent := piecewise(1, nClones > 13.5, 0);
  Clone14_00000058isClonePresent := piecewise(1, nClones > 14.5, 0);
  Clone15_00000058isClonePresent := piecewise(1, nClones > 15.5, 0);
  Clone1_00000058isClonePresent := piecewise(1, nClones > 1.5, 0);
  Clone2_00000058isClonePresent := piecewise(1, nClones > 2.5, 0);
  Clone3_00000058isClonePresent := piecewise(1, nClones > 3.5, 0);
  Clone4_00000058isClonePresent := piecewise(1, nClones > 4.5, 0);
  Clone5_00000058isClonePresent := piecewise(1, nClones > 5.5, 0);
  Clone6_00000058isClonePresent := piecewise(1, nClones > 6.5, 0);
  Clone7_00000058isClonePresent := piecewise(1, nClones > 7.5, 0);
  Clone8_00000058isClonePresent := piecewise(1, nClones > 8.5, 0);
  Clone9_00000058isClonePresent := piecewise(1, nClones > 9.5, 0);
  tumorInitRad := piecewise(0, initialTNM <= 99, piecewise(sizeHelper*3, initialTNM <= 199, piecewise(3 + sizeHelper*2, initialTNM <= 299, piecewise(5 + sizeHelper*2, initialTNM <= 399, 7 + sizeHelper*3))))*1/2;
  absoluteTimeToProgression := IntermediateAbsoluteTimeToProgression*TreatmentEffective;
  age := 60;
  ageSquare := age*age/1^2;
  bodyWeight := piecewise(bodyWeightInVitro, inVitro >= 0.5, piecewise(bodyWeightMouse, isXenograft == 1, bodyWeightHuman*1000))/1000;
  bodyWeightInVitro := 2.63;
  inVitro := 0;
  bodyWeightMouse := 23;
  isXenograft := 0;
  bodyWeightHuman := piecewise(bodyWeightHumanAsian, ethnicity < 1.5, bodyWeightHumanNonAsian);
  bodyWeightHumanAsian := piecewise((-0.003*ageSquare + 0.237*age/1 + 58.65)*1, isMale > 0.5, (-0.008*ageSquare + 0.748*age/1 + 36.36)*1);
  ethnicity := 1;
  bodyWeightHumanNonAsian := piecewise((-0.004*ageSquare + 0.301*age/1 + 67.51)*1, isMale > 0.5, (-0.009*ageSquare + 0.952*age/1 + 39.8)*1);
  isMale := 1;
  calibPatientId := 0;
  cancerCellDensity := 280000000;
  clinicalStage := piecewise(40, metastasisStatus == 1, piecewise(0, tumorCategory == 0, piecewise(piecewise(11, nodalStatus == 0, piecewise(22, nodalStatus == 1, piecewise(31, nodalStatus == 2, 32))), tumorCategory <= 13, piecewise(piecewise(piecewise(12, tumorCategory == 21, 21), nodalStatus == 0, piecewise(22, nodalStatus == 1, piecewise(31, nodalStatus == 2, 32))), tumorCategory <= 22, piecewise(piecewise(22, nodalStatus == 0, piecewise(31, nodalStatus == 1, piecewise(32, nodalStatus == 2, 33))), tumorCategory == 30, piecewise(31, nodalStatus <= 1, piecewise(32, nodalStatus == 2, 33)))))));
  metastasisStatus := initialTNM - 10*floor(initialTNM/10);
  tumorCategory := piecewise(0, tumorRadius == 0, piecewise(11, (2*tumorRadius) <= 1, piecewise(12, (2*tumorRadius) <= (2*1), piecewise(13, (2*tumorRadius) <= (3*1), piecewise(21, (2*tumorRadius) <= (4*1), piecewise(22, (2*tumorRadius) <= (5*1), piecewise(30, (2*tumorRadius) <= (7*1), 40)))))));
  nodalStatus := floor(initialTNM/10) - 10*floor(floor(initialTNM/10)/10);
  distribId := 0;
  inVitroScale := 1e-12;
  inVivoScale := 0.1;
  initialTNM := 300;
  isClonePresent := 1;
  isNeoangiogenesis := 1;
  isResistanceMutation := 1;
  measurableTimeToProgression := IntermediateMeasurableTimeToProgression;
  patientIdVpop := 0;
  patientRankMaemondo := 0;
  patientResponse := piecewise(1, tumorRadius <= (radialCTresolution*0.1), piecewise(-1, (tumorRadius >= (0.12*piecewise(MinimalTumorRadius, MinimalTumorRadius <= (tumorInitRad*10), tumorInitRad*10))) && (tumorRadius >= ((piecewise(MinimalTumorRadius, MinimalTumorRadius <= (tumorInitRad*10), tumorInitRad*10) + 2.5*1)*0.1)), piecewise(0.5, tumorRadius <= (0.7*tumorInitRad), 0)));
  scenario__weight := 1;
  sizeHelper := 0.5;
  smokingStatus := 0;
  timeToClinicalProgression := IntermediateTimeToClinicalProgression;

  // Rate Rules:
  IntermediateAbsoluteTimeToProgression' = AbsoluteTtpHelper*MeasurableTtpHelper/86400;
  IntermediateMeasurableTimeToProgression' = MeasurableTtpHelper/86400;
  IntermediateTimeToClinicalProgression' = TtcpHelper/86400;

  // Events:
  clinicalProgressionIsObserved: at (TtcpHelper == 1) && (dTumoralCells > 0) && (isPlacebo < 0.5) && (tumorRadius >= (1.2*MinimalTumorRadius*0.1)) && (tumorRadius >= ((MinimalTumorRadius + 0.25*1*10)*0.1)), t0=false, persistent=false: TtcpHelper = 0, CensoredStatus = 2;
  progressionIsMeasurable: at (MeasurableTtpHelper == 1) && (dTumoralCells > 0) && (isPlacebo < 0.5) && (tumorRadius >= (piecewise(MinimalTumorRadius + radialCTresolution, MinimalTumorRadius >= radialCTresolution, 2*radialCTresolution)*0.1)), t0=false, persistent=false: MeasurableTtpHelper = 0;
  treatmentHasStarted: at (time > tFirstDrugAdmin) && (isPlacebo < 0.5), t0=false, persistent=false: TtcpHelper = 1, MeasurableTtpHelper = 1, AbsoluteTtpHelper = 1;
  treatmentIsEffective: at (MeasurableTtpHelper == 1) && (isPlacebo < 0.5) && (dTumoralCells < 0) && ((time - tFirstDrugAdmin) <= (1*2629743.831225)), t0=false, persistent=false: TreatmentEffective = 1;
  treatmentIsNoMoreEffective: at (MeasurableTtpHelper == 1) && (TreatmentEffective > 0.5) && (dTumoralCells > 0) && (isPlacebo < 0.5), t0=false, persistent=false: MinimalTumorRadius = 10*tumorRadius, AbsoluteTtpHelper = 0;

  // Variable initializations:
  TtcpHelper = 0;
  TtcpHelper has dimensionless;
  dTumoralCells has substance__countPerday;
  isPlacebo has dimensionless;
  tumorRadius has centimeter;
  MinimalTumorRadius = 10*tumorInitRad;
  MinimalTumorRadius has millimeter;
  CensoredStatus = 1;
  CensoredStatus has dimensionless;
  MeasurableTtpHelper = 0;
  MeasurableTtpHelper has dimensionless;
  radialCTresolution has millimeter;
  tFirstDrugAdmin has second;
  AbsoluteTtpHelper = 0;
  AbsoluteTtpHelper has dimensionless;
  TreatmentEffective = 0;
  TreatmentEffective has dimensionless;
  Clone0_00000058isClonePresent has dimensionless;
  Clone10_00000058isClonePresent has dimensionless;
  nClones has item;
  Clone11_00000058isClonePresent has dimensionless;
  Clone12_00000058isClonePresent has dimensionless;
  Clone13_00000058isClonePresent has dimensionless;
  Clone14_00000058isClonePresent has dimensionless;
  Clone15_00000058isClonePresent has dimensionless;
  Clone1_00000058isClonePresent has dimensionless;
  Clone2_00000058isClonePresent has dimensionless;
  Clone3_00000058isClonePresent has dimensionless;
  Clone4_00000058isClonePresent has dimensionless;
  Clone5_00000058isClonePresent has dimensionless;
  Clone6_00000058isClonePresent has dimensionless;
  Clone7_00000058isClonePresent has dimensionless;
  Clone8_00000058isClonePresent has dimensionless;
  Clone9_00000058isClonePresent has dimensionless;
  IntermediateAbsoluteTimeToProgression = 0;
  IntermediateAbsoluteTimeToProgression has day;
  IntermediateMeasurableTimeToProgression = 0;
  IntermediateMeasurableTimeToProgression has day;
  IntermediateTimeToClinicalProgression = 0;
  IntermediateTimeToClinicalProgression has day;
  tumorInitRad has centimeter;
  absoluteTimeToProgression has day;
  age has year;
  ageSquare has dimensionless;
  bodyWeight has gram;
  bodyWeightInVitro has gram;
  inVitro has dimensionless;
  bodyWeightMouse has gram;
  isXenograft has dimensionless;
  bodyWeightHuman has gram;
  bodyWeightHumanAsian has gram;
  ethnicity has dimensionless;
  bodyWeightHumanNonAsian has gram;
  isMale has dimensionless;
  calibPatientId has dimensionless;
  cancerCellDensity has substance__countPercentimeterCube;
  clinicalStage has dimensionless;
  metastasisStatus has dimensionless;
  tumorCategory has dimensionless;
  nodalStatus has dimensionless;
  distribId has dimensionless;
  inVitroScale has substance__count;
  inVivoScale has substance__count;
  initialTNM has dimensionless;
  isClonePresent has dimensionless;
  isNeoangiogenesis has dimensionless;
  isResistanceMutation has dimensionless;
  measurableTimeToProgression has day;
  patientIdVpop has dimensionless;
  patientRankMaemondo has dimensionless;
  patientResponse has dimensionless;
  scenario__weight has dimensionless;
  sizeHelper has dimensionless;
  smokingStatus has dimensionless;
  timeToClinicalProgression has day;

  // Other declarations:
  var TtcpHelper, dTumoralCells, isPlacebo, tumorRadius, MinimalTumorRadius;
  var CensoredStatus, MeasurableTtpHelper, radialCTresolution, tFirstDrugAdmin;
  var AbsoluteTtpHelper, TreatmentEffective, Clone0_00000058isClonePresent;
  var Clone10_00000058isClonePresent, nClones, Clone11_00000058isClonePresent;
  var Clone12_00000058isClonePresent, Clone13_00000058isClonePresent, Clone14_00000058isClonePresent;
  var Clone15_00000058isClonePresent, Clone1_00000058isClonePresent, Clone2_00000058isClonePresent;
  var Clone3_00000058isClonePresent, Clone4_00000058isClonePresent, Clone5_00000058isClonePresent;
  var Clone6_00000058isClonePresent, Clone7_00000058isClonePresent, Clone8_00000058isClonePresent;
  var Clone9_00000058isClonePresent, IntermediateAbsoluteTimeToProgression;
  var IntermediateMeasurableTimeToProgression, IntermediateTimeToClinicalProgression;
  var tumorInitRad, absoluteTimeToProgression, age, ageSquare, bodyWeight;
  var bodyWeightInVitro, inVitro, bodyWeightMouse, isXenograft, bodyWeightHuman;
  var bodyWeightHumanAsian, ethnicity, bodyWeightHumanNonAsian, isMale, calibPatientId;
  var cancerCellDensity, clinicalStage, metastasisStatus, tumorCategory, nodalStatus;
  var distribId, inVitroScale, inVivoScale, initialTNM, isClonePresent, isNeoangiogenesis;
  var isResistanceMutation, measurableTimeToProgression, patientIdVpop, patientRankMaemondo;
  var patientResponse, scenario__weight, sizeHelper, smokingStatus, timeToClinicalProgression;

  // Unit definitions:
  unit centimeter = 1e-2 metre;
  unit day = 86400 second;
  unit millimeter = 1e-3 metre;
  unit substance__count = 1.66054e-24 avogadro;
  unit substance__countPercentimeterCube = 1.66054e-24 avogadro / (1e-2 metre)^3;
  unit substance__countPerday = 1.66054e-24 avogadro / 86400 second;
  unit year = 3.15569e+07 second;
  unit time_unit = second;

  // CV terms:
  TtcpHelper hypernym "http://identifiers.org/DefinedRationally"
  isPlacebo hypernym "http://identifiers.org/Arbitrary"
  MinimalTumorRadius hypernym "http://identifiers.org/DefinedRationally"
  CensoredStatus hypernym "http://identifiers.org/DefinedRationally"
  MeasurableTtpHelper hypernym "http://identifiers.org/DefinedRationally"
  radialCTresolution hypernym "https://doi.org/10.1097/RTI.0000000000000140"
  tFirstDrugAdmin hypernym "http://identifiers.org/Arbitrary"
  AbsoluteTtpHelper hypernym "http://identifiers.org/DefinedRationally"
  TreatmentEffective hypernym "http://identifiers.org/DefinedRationally"
  nClones hypernym "https://doi.org/10.1056/nejmoa1616288"
  IntermediateAbsoluteTimeToProgression hypernym "http://identifiers.org/DefinedRationally"
  IntermediateMeasurableTimeToProgression hypernym "http://identifiers.org/DefinedRationally"
  IntermediateTimeToClinicalProgression hypernym "http://identifiers.org/DefinedRationally"
  tumorInitRad hypernym "https://doi.org/10.1007/978-3-319-40618-3"
  absoluteTimeToProgression hypernym "http://identifiers.org/DefinedRationally"
  age hypernym "http://identifiers.org/Arbitrary"
  ageSquare hypernym "http://identifiers.org/None"
  bodyWeight hypernym "https://doi.org/10.1007/s40262-016-0422-3"
  bodyWeightInVitro hypernym "https://doi.org/10.1073/pnas.012579799"
  inVitro hypernym "http://identifiers.org/Arbitrary"
  bodyWeightMouse hypernym "http://web.jhu.edu/animalcare/procedures/mouse.html"
  isXenograft hypernym "http://identifiers.org/Arbitrary"
  bodyWeightHuman hypernym "https://doi.org/10.1007/s40262-016-0422-3"
  bodyWeightHumanAsian hypernym "http://identifiers.org/Abitrary"
  ethnicity hypernym "http://identifiers.org/Arbitrary"
  bodyWeightHumanNonAsian hypernym "https://doi.org/10.1007/s40262-016-0422-3"
  isMale hypernym "http://identifiers.org/Abitrary"
  calibPatientId hypernym "http://identifiers.org/Arbitrary"
  cancerCellDensity hypernym "https://doi.org/10.1158/0008-5472.can-18-3652"
  clinicalStage hypernym "https://doi.org/10.1007/978-3-319-40618-3"
  metastasisStatus hypernym "https://doi.org/10.1007/978-3-319-40618-3"
  tumorCategory hypernym "https://doi.org/10.1007/978-3-319-40618-3"
  nodalStatus hypernym "https://doi.org/10.1007/978-3-319-40618-3"
  distribId hypernym "http://identifiers.org/Arbitrary"
  initialTNM hypernym "https://doi.org/10.1007/978-3-319-40618-3"
  isNeoangiogenesis hypernym "http://identifiers.org/Arbitrary"
  isResistanceMutation hypernym "http://identifiers.org/ForScenario"
  measurableTimeToProgression hypernym "http://identifiers.org/DefinedRationally"
  patientIdVpop hypernym "http://identifiers.org/Arbitrary"
  patientRankMaemondo hypernym "http://identifiers.org/Arbitrary"
  patientResponse hypernym "https://doi.org/10.1016/j.ejca.2008.10.026"
  smokingStatus hypernym "http://identifiers.org/Arbitrary"
  timeToClinicalProgression hypernym "http://identifiers.org/DefinedRationally"
end
