# Supplementary material for: Knowledge-based mechanistic modeling accurately predicts disease progression with gefitinib in EGFR-mutant lung adenocarcinoma
Source: NPJ Syst Biol Appl. 2023 Jul 31;9:37. doi: 10.1038/s41540-023-00292-7 (PMC10390488; doi:10.1038/s41540-023-00292-7)
Supplement: Supplementary file 3 — Supplementary material - source files [file 41540_2023_292_MOESM3_ESM.zip › Sumodels sources/Gefitinib.xml]

<?xml version="1.0" encoding="UTF-8"?>
<!-- Created by sbmlxdf version 0.2.7 on 2023-04-21 14:02 with libSBML version 5.19.7. -->
<sbml xmlns="http://www.sbml.org/sbml/level3/version2/core" level="3" version="2">
  <model timeUnits="second">
    <listOfUnitDefinitions>
      <unitDefinition id="Perhour">
        <listOfUnits>
          <unit kind="second" exponent="-1" scale="0" multiplier="3600"/>
        </listOfUnits>
      </unitDefinition>
      <unitDefinition id="centimeter">
        <listOfUnits>
          <unit kind="metre" exponent="1" scale="-2" multiplier="1"/>
        </listOfUnits>
      </unitDefinition>
      <unitDefinition id="dimensionlessmilligramhourPerliter">
        <listOfUnits>
          <unit kind="dimensionless" exponent="1" scale="0" multiplier="1"/>
          <unit kind="gram" exponent="1" scale="-3" multiplier="1"/>
          <unit kind="second" exponent="1" scale="0" multiplier="3600"/>
          <unit kind="litre" exponent="-1" scale="0" multiplier="1"/>
        </listOfUnits>
      </unitDefinition>
      <unitDefinition id="gramPermole">
        <listOfUnits>
          <unit kind="gram" exponent="1" scale="0" multiplier="1"/>
          <unit kind="avogadro" exponent="-1" scale="0" multiplier="1"/>
        </listOfUnits>
      </unitDefinition>
      <unitDefinition id="hour">
        <listOfUnits>
          <unit kind="second" exponent="1" scale="0" multiplier="3600"/>
        </listOfUnits>
      </unitDefinition>
      <unitDefinition id="literPerhour">
        <listOfUnits>
          <unit kind="second" exponent="-1" scale="0" multiplier="3600"/>
          <unit kind="litre" exponent="1" scale="0" multiplier="1"/>
        </listOfUnits>
      </unitDefinition>
      <unitDefinition id="microgramPermilliliter">
        <listOfUnits>
          <unit kind="gram" exponent="1" scale="-6" multiplier="1"/>
          <unit kind="litre" exponent="-1" scale="-3" multiplier="1"/>
        </listOfUnits>
      </unitDefinition>
      <unitDefinition id="micromolePermilliliter">
        <listOfUnits>
          <unit kind="litre" exponent="-1" scale="-3" multiplier="1"/>
          <unit kind="avogadro" exponent="1" scale="-6" multiplier="1"/>
        </listOfUnits>
      </unitDefinition>
      <unitDefinition id="milligram">
        <listOfUnits>
          <unit kind="gram" exponent="1" scale="-3" multiplier="1"/>
        </listOfUnits>
      </unitDefinition>
      <unitDefinition id="milligramPerkilogram">
        <listOfUnits>
          <unit kind="gram" exponent="-1" scale="3" multiplier="1"/>
          <unit kind="gram" exponent="1" scale="-3" multiplier="1"/>
        </listOfUnits>
      </unitDefinition>
      <unitDefinition id="substance__count">
        <listOfUnits>
          <unit kind="avogadro" exponent="1" scale="0" multiplier="1.66053906717385e-24"/>
        </listOfUnits>
      </unitDefinition>
      <unitDefinition id="substance__countPercentimeterCube">
        <listOfUnits>
          <unit kind="metre" exponent="-3" scale="-2" multiplier="1"/>
          <unit kind="avogadro" exponent="1" scale="0" multiplier="1.66053906717385e-24"/>
        </listOfUnits>
      </unitDefinition>
      <unitDefinition id="year">
        <listOfUnits>
          <unit kind="second" exponent="1" scale="0" multiplier="31556925.9747"/>
        </listOfUnits>
      </unitDefinition>
    </listOfUnitDefinitions>
    <listOfCompartments>
      <compartment metaid="compartment_TumorTissue" id="TumorTissue" spatialDimensions="3" units="litre" constant="false">
        <annotation>
          <rdf:RDF xmlns:rdf="http://www.w3.org/1999/02/22-rdf-syntax-ns#" xmlns:dcterms="http://purl.org/dc/terms/" xmlns:vCard="http://www.w3.org/2001/vcard-rdf/3.0#" xmlns:vCard4="http://www.w3.org/2006/vcard/ns#" xmlns:bqbiol="http://biomodels.net/biology-qualifiers/" xmlns:bqmodel="http://biomodels.net/model-qualifiers/">
            <rdf:Description rdf:about="#compartment_TumorTissue">
              <bqbiol:isVersionOf>
                <rdf:Bag>
                  <rdf:li rdf:resource="https://doi.org/10.1158/0008-5472.CAN-18-3652"/>
                </rdf:Bag>
              </bqbiol:isVersionOf>
            </rdf:Description>
          </rdf:RDF>
        </annotation>
      </compartment>
    </listOfCompartments>
    <listOfSpecies>
      <species id="TumorTissue_DOT_Gefitinib" compartment="TumorTissue" initialAmount="0" substanceUnits="mole" hasOnlySubstanceUnits="true" boundaryCondition="false" constant="false"/>
    </listOfSpecies>
    <listOfParameters>
      <parameter id="Clone0_00000058isClonePresent" units="dimensionless" constant="false"/>
      <parameter id="Clone10_00000058isClonePresent" units="dimensionless" constant="false"/>
      <parameter id="Clone11_00000058isClonePresent" units="dimensionless" constant="false"/>
      <parameter id="Clone12_00000058isClonePresent" units="dimensionless" constant="false"/>
      <parameter id="Clone13_00000058isClonePresent" units="dimensionless" constant="false"/>
      <parameter id="Clone14_00000058isClonePresent" units="dimensionless" constant="false"/>
      <parameter id="Clone15_00000058isClonePresent" units="dimensionless" constant="false"/>
      <parameter id="Clone1_00000058isClonePresent" units="dimensionless" constant="false"/>
      <parameter id="Clone2_00000058isClonePresent" units="dimensionless" constant="false"/>
      <parameter id="Clone3_00000058isClonePresent" units="dimensionless" constant="false"/>
      <parameter id="Clone4_00000058isClonePresent" units="dimensionless" constant="false"/>
      <parameter id="Clone5_00000058isClonePresent" units="dimensionless" constant="false"/>
      <parameter id="Clone6_00000058isClonePresent" units="dimensionless" constant="false"/>
      <parameter id="Clone7_00000058isClonePresent" units="dimensionless" constant="false"/>
      <parameter id="Clone8_00000058isClonePresent" units="dimensionless" constant="false"/>
      <parameter id="Clone9_00000058isClonePresent" units="dimensionless" constant="false"/>
      <parameter id="administeredDose" units="milligram" constant="false"/>
      <parameter metaid="parameter_administeredDoseHuman" id="administeredDoseHuman" units="milligram" constant="false">
        <annotation>
          <rdf:RDF xmlns:rdf="http://www.w3.org/1999/02/22-rdf-syntax-ns#" xmlns:dcterms="http://purl.org/dc/terms/" xmlns:vCard="http://www.w3.org/2001/vcard-rdf/3.0#" xmlns:vCard4="http://www.w3.org/2006/vcard/ns#" xmlns:bqbiol="http://biomodels.net/biology-qualifiers/" xmlns:bqmodel="http://biomodels.net/model-qualifiers/">
            <rdf:Description rdf:about="#parameter_administeredDoseHuman">
              <bqbiol:isVersionOf>
                <rdf:Bag>
                  <rdf:li rdf:resource="http://identifiers.org/Calibrated"/>
                </rdf:Bag>
              </bqbiol:isVersionOf>
            </rdf:Description>
          </rdf:RDF>
        </annotation>
      </parameter>
      <parameter metaid="parameter_administeredDoseXenograft" id="administeredDoseXenograft" units="milligram" constant="false">
        <annotation>
          <rdf:RDF xmlns:rdf="http://www.w3.org/1999/02/22-rdf-syntax-ns#" xmlns:dcterms="http://purl.org/dc/terms/" xmlns:vCard="http://www.w3.org/2001/vcard-rdf/3.0#" xmlns:vCard4="http://www.w3.org/2006/vcard/ns#" xmlns:bqbiol="http://biomodels.net/biology-qualifiers/" xmlns:bqmodel="http://biomodels.net/model-qualifiers/">
            <rdf:Description rdf:about="#parameter_administeredDoseXenograft">
              <bqbiol:isVersionOf>
                <rdf:Bag>
                  <rdf:li rdf:resource="http://identifiers.org/DefinedRationally"/>
                </rdf:Bag>
              </bqbiol:isVersionOf>
            </rdf:Description>
          </rdf:RDF>
        </annotation>
      </parameter>
      <parameter id="administeredDoseXenograftPerKg" units="milligramPerkilogram" constant="false"/>
      <parameter metaid="parameter_age" id="age" units="year" constant="false">
        <annotation>
          <rdf:RDF xmlns:rdf="http://www.w3.org/1999/02/22-rdf-syntax-ns#" xmlns:dcterms="http://purl.org/dc/terms/" xmlns:vCard="http://www.w3.org/2001/vcard-rdf/3.0#" xmlns:vCard4="http://www.w3.org/2006/vcard/ns#" xmlns:bqbiol="http://biomodels.net/biology-qualifiers/" xmlns:bqmodel="http://biomodels.net/model-qualifiers/">
            <rdf:Description rdf:about="#parameter_age">
              <bqbiol:isVersionOf>
                <rdf:Bag>
                  <rdf:li rdf:resource="http://identifiers.org/Arbitrary"/>
                </rdf:Bag>
              </bqbiol:isVersionOf>
            </rdf:Description>
          </rdf:RDF>
        </annotation>
      </parameter>
      <parameter metaid="parameter_ageSquare" id="ageSquare" units="dimensionless" constant="false">
        <annotation>
          <rdf:RDF xmlns:rdf="http://www.w3.org/1999/02/22-rdf-syntax-ns#" xmlns:dcterms="http://purl.org/dc/terms/" xmlns:vCard="http://www.w3.org/2001/vcard-rdf/3.0#" xmlns:vCard4="http://www.w3.org/2006/vcard/ns#" xmlns:bqbiol="http://biomodels.net/biology-qualifiers/" xmlns:bqmodel="http://biomodels.net/model-qualifiers/">
            <rdf:Description rdf:about="#parameter_ageSquare">
              <bqbiol:isVersionOf>
                <rdf:Bag>
                  <rdf:li rdf:resource="http://identifiers.org/None"/>
                </rdf:Bag>
              </bqbiol:isVersionOf>
            </rdf:Description>
          </rdf:RDF>
        </annotation>
      </parameter>
      <parameter metaid="parameter_agp" id="agp" units="dimensionless" constant="false">
        <annotation>
          <rdf:RDF xmlns:rdf="http://www.w3.org/1999/02/22-rdf-syntax-ns#" xmlns:dcterms="http://purl.org/dc/terms/" xmlns:vCard="http://www.w3.org/2001/vcard-rdf/3.0#" xmlns:vCard4="http://www.w3.org/2006/vcard/ns#" xmlns:bqbiol="http://biomodels.net/biology-qualifiers/" xmlns:bqmodel="http://biomodels.net/model-qualifiers/">
            <rdf:Description rdf:about="#parameter_agp">
              <bqbiol:isVersionOf>
                <rdf:Bag>
                  <rdf:li rdf:resource="https://doi.org/10.1007/s00280-019-03788-4"/>
                </rdf:Bag>
              </bqbiol:isVersionOf>
            </rdf:Description>
          </rdf:RDF>
        </annotation>
      </parameter>
      <parameter id="appVGefitinib" units="litre" constant="false"/>
      <parameter metaid="parameter_appVGefitinibHuman" id="appVGefitinibHuman" units="litre" constant="false">
        <annotation>
          <rdf:RDF xmlns:rdf="http://www.w3.org/1999/02/22-rdf-syntax-ns#" xmlns:dcterms="http://purl.org/dc/terms/" xmlns:vCard="http://www.w3.org/2001/vcard-rdf/3.0#" xmlns:vCard4="http://www.w3.org/2006/vcard/ns#" xmlns:bqbiol="http://biomodels.net/biology-qualifiers/" xmlns:bqmodel="http://biomodels.net/model-qualifiers/">
            <rdf:Description rdf:about="#parameter_appVGefitinibHuman">
              <bqbiol:isVersionOf>
                <rdf:Bag>
                  <rdf:li rdf:resource="https://doi.org/10.1007/s00280-019-03788-4"/>
                </rdf:Bag>
              </bqbiol:isVersionOf>
            </rdf:Description>
          </rdf:RDF>
        </annotation>
      </parameter>
      <parameter metaid="parameter_appVGefitinibHumanBW" id="appVGefitinibHumanBW" units="litre" constant="false">
        <annotation>
          <rdf:RDF xmlns:rdf="http://www.w3.org/1999/02/22-rdf-syntax-ns#" xmlns:dcterms="http://purl.org/dc/terms/" xmlns:vCard="http://www.w3.org/2001/vcard-rdf/3.0#" xmlns:vCard4="http://www.w3.org/2006/vcard/ns#" xmlns:bqbiol="http://biomodels.net/biology-qualifiers/" xmlns:bqmodel="http://biomodels.net/model-qualifiers/">
            <rdf:Description rdf:about="#parameter_appVGefitinibHumanBW">
              <bqbiol:isVersionOf>
                <rdf:Bag>
                  <rdf:li rdf:resource="https://doi.org/10.1007/s00280-019-03788-4"/>
                </rdf:Bag>
              </bqbiol:isVersionOf>
            </rdf:Description>
          </rdf:RDF>
        </annotation>
      </parameter>
      <parameter metaid="parameter_appVGefitinibHumanBWRef" id="appVGefitinibHumanBWRef" units="litre" constant="false">
        <annotation>
          <rdf:RDF xmlns:rdf="http://www.w3.org/1999/02/22-rdf-syntax-ns#" xmlns:dcterms="http://purl.org/dc/terms/" xmlns:vCard="http://www.w3.org/2001/vcard-rdf/3.0#" xmlns:vCard4="http://www.w3.org/2006/vcard/ns#" xmlns:bqbiol="http://biomodels.net/biology-qualifiers/" xmlns:bqmodel="http://biomodels.net/model-qualifiers/">
            <rdf:Description rdf:about="#parameter_appVGefitinibHumanBWRef">
              <bqbiol:isVersionOf>
                <rdf:Bag>
                  <rdf:li rdf:resource="https://doi.org/10.1007/s00280-019-03788-4"/>
                </rdf:Bag>
              </bqbiol:isVersionOf>
            </rdf:Description>
          </rdf:RDF>
        </annotation>
      </parameter>
      <parameter metaid="parameter_appVGefitinibXenograft" id="appVGefitinibXenograft" units="litre" constant="false">
        <annotation>
          <rdf:RDF xmlns:rdf="http://www.w3.org/1999/02/22-rdf-syntax-ns#" xmlns:dcterms="http://purl.org/dc/terms/" xmlns:vCard="http://www.w3.org/2001/vcard-rdf/3.0#" xmlns:vCard4="http://www.w3.org/2006/vcard/ns#" xmlns:bqbiol="http://biomodels.net/biology-qualifiers/" xmlns:bqmodel="http://biomodels.net/model-qualifiers/">
            <rdf:Description rdf:about="#parameter_appVGefitinibXenograft">
              <bqbiol:isVersionOf>
                <rdf:Bag>
                  <rdf:li rdf:resource="http://identifiers.org/Calibrated"/>
                </rdf:Bag>
              </bqbiol:isVersionOf>
            </rdf:Description>
          </rdf:RDF>
        </annotation>
      </parameter>
      <parameter metaid="parameter_appVGefitinibXenograftRef" id="appVGefitinibXenograftRef" units="litre" constant="false">
        <annotation>
          <rdf:RDF xmlns:rdf="http://www.w3.org/1999/02/22-rdf-syntax-ns#" xmlns:dcterms="http://purl.org/dc/terms/" xmlns:vCard="http://www.w3.org/2001/vcard-rdf/3.0#" xmlns:vCard4="http://www.w3.org/2006/vcard/ns#" xmlns:bqbiol="http://biomodels.net/biology-qualifiers/" xmlns:bqmodel="http://biomodels.net/model-qualifiers/">
            <rdf:Description rdf:about="#parameter_appVGefitinibXenograftRef">
              <bqbiol:isVersionOf>
                <rdf:Bag>
                  <rdf:li rdf:resource="http://identifiers.org/Calibrated"/>
                </rdf:Bag>
              </bqbiol:isVersionOf>
            </rdf:Description>
          </rdf:RDF>
        </annotation>
      </parameter>
      <parameter metaid="parameter_aucSSAnalytic" id="aucSSAnalytic" units="dimensionlessmilligramhourPerliter" constant="false">
        <annotation>
          <rdf:RDF xmlns:rdf="http://www.w3.org/1999/02/22-rdf-syntax-ns#" xmlns:dcterms="http://purl.org/dc/terms/" xmlns:vCard="http://www.w3.org/2001/vcard-rdf/3.0#" xmlns:vCard4="http://www.w3.org/2006/vcard/ns#" xmlns:bqbiol="http://biomodels.net/biology-qualifiers/" xmlns:bqmodel="http://biomodels.net/model-qualifiers/">
            <rdf:Description rdf:about="#parameter_aucSSAnalytic">
              <bqbiol:isVersionOf>
                <rdf:Bag>
                  <rdf:li rdf:resource="http://identifiers.org/Calibrated"/>
                </rdf:Bag>
              </bqbiol:isVersionOf>
            </rdf:Description>
          </rdf:RDF>
        </annotation>
      </parameter>
      <parameter id="bioavailability" units="dimensionless" constant="false"/>
      <parameter metaid="parameter_bioavailabilityHuman" id="bioavailabilityHuman" units="dimensionless" constant="false">
        <annotation>
          <rdf:RDF xmlns:rdf="http://www.w3.org/1999/02/22-rdf-syntax-ns#" xmlns:dcterms="http://purl.org/dc/terms/" xmlns:vCard="http://www.w3.org/2001/vcard-rdf/3.0#" xmlns:vCard4="http://www.w3.org/2006/vcard/ns#" xmlns:bqbiol="http://biomodels.net/biology-qualifiers/" xmlns:bqmodel="http://biomodels.net/model-qualifiers/">
            <rdf:Description rdf:about="#parameter_bioavailabilityHuman">
              <bqbiol:isVersionOf>
                <rdf:Bag>
                  <rdf:li rdf:resource="https://doi.org/10.2165/00003088-200544110-00004"/>
                </rdf:Bag>
              </bqbiol:isVersionOf>
            </rdf:Description>
          </rdf:RDF>
        </annotation>
      </parameter>
      <parameter metaid="parameter_bioavailabilityXenograft" id="bioavailabilityXenograft" units="dimensionless" constant="false">
        <annotation>
          <rdf:RDF xmlns:rdf="http://www.w3.org/1999/02/22-rdf-syntax-ns#" xmlns:dcterms="http://purl.org/dc/terms/" xmlns:vCard="http://www.w3.org/2001/vcard-rdf/3.0#" xmlns:vCard4="http://www.w3.org/2006/vcard/ns#" xmlns:bqbiol="http://biomodels.net/biology-qualifiers/" xmlns:bqmodel="http://biomodels.net/model-qualifiers/">
            <rdf:Description rdf:about="#parameter_bioavailabilityXenograft">
              <bqbiol:isVersionOf>
                <rdf:Bag>
                  <rdf:li rdf:resource="http://identifiers.org/Calibrated"/>
                </rdf:Bag>
              </bqbiol:isVersionOf>
            </rdf:Description>
          </rdf:RDF>
        </annotation>
      </parameter>
      <parameter metaid="parameter_bodyWeight" id="bodyWeight" units="gram" constant="false">
        <annotation>
          <rdf:RDF xmlns:rdf="http://www.w3.org/1999/02/22-rdf-syntax-ns#" xmlns:dcterms="http://purl.org/dc/terms/" xmlns:vCard="http://www.w3.org/2001/vcard-rdf/3.0#" xmlns:vCard4="http://www.w3.org/2006/vcard/ns#" xmlns:bqbiol="http://biomodels.net/biology-qualifiers/" xmlns:bqmodel="http://biomodels.net/model-qualifiers/">
            <rdf:Description rdf:about="#parameter_bodyWeight">
              <bqbiol:isVersionOf>
                <rdf:Bag>
                  <rdf:li rdf:resource="https://doi.org/10.1007/s40262-016-0422-3"/>
                </rdf:Bag>
              </bqbiol:isVersionOf>
            </rdf:Description>
          </rdf:RDF>
        </annotation>
      </parameter>
      <parameter metaid="parameter_bodyWeightHuman" id="bodyWeightHuman" units="gram" constant="false">
        <annotation>
          <rdf:RDF xmlns:rdf="http://www.w3.org/1999/02/22-rdf-syntax-ns#" xmlns:dcterms="http://purl.org/dc/terms/" xmlns:vCard="http://www.w3.org/2001/vcard-rdf/3.0#" xmlns:vCard4="http://www.w3.org/2006/vcard/ns#" xmlns:bqbiol="http://biomodels.net/biology-qualifiers/" xmlns:bqmodel="http://biomodels.net/model-qualifiers/">
            <rdf:Description rdf:about="#parameter_bodyWeightHuman">
              <bqbiol:isVersionOf>
                <rdf:Bag>
                  <rdf:li rdf:resource="https://doi.org/10.1007/s40262-016-0422-3"/>
                </rdf:Bag>
              </bqbiol:isVersionOf>
            </rdf:Description>
          </rdf:RDF>
        </annotation>
      </parameter>
      <parameter metaid="parameter_bodyWeightHumanAsian" id="bodyWeightHumanAsian" units="gram" constant="false">
        <annotation>
          <rdf:RDF xmlns:rdf="http://www.w3.org/1999/02/22-rdf-syntax-ns#" xmlns:dcterms="http://purl.org/dc/terms/" xmlns:vCard="http://www.w3.org/2001/vcard-rdf/3.0#" xmlns:vCard4="http://www.w3.org/2006/vcard/ns#" xmlns:bqbiol="http://biomodels.net/biology-qualifiers/" xmlns:bqmodel="http://biomodels.net/model-qualifiers/">
            <rdf:Description rdf:about="#parameter_bodyWeightHumanAsian">
              <bqbiol:isVersionOf>
                <rdf:Bag>
                  <rdf:li rdf:resource="http://identifiers.org/Calibrated"/>
                </rdf:Bag>
              </bqbiol:isVersionOf>
            </rdf:Description>
          </rdf:RDF>
        </annotation>
      </parameter>
      <parameter metaid="parameter_bodyWeightHumanNonAsian" id="bodyWeightHumanNonAsian" units="gram" constant="false">
        <annotation>
          <rdf:RDF xmlns:rdf="http://www.w3.org/1999/02/22-rdf-syntax-ns#" xmlns:dcterms="http://purl.org/dc/terms/" xmlns:vCard="http://www.w3.org/2001/vcard-rdf/3.0#" xmlns:vCard4="http://www.w3.org/2006/vcard/ns#" xmlns:bqbiol="http://biomodels.net/biology-qualifiers/" xmlns:bqmodel="http://biomodels.net/model-qualifiers/">
            <rdf:Description rdf:about="#parameter_bodyWeightHumanNonAsian">
              <bqbiol:isVersionOf>
                <rdf:Bag>
                  <rdf:li rdf:resource="https://doi.org/10.1007/s40262-016-0422-3"/>
                </rdf:Bag>
              </bqbiol:isVersionOf>
            </rdf:Description>
          </rdf:RDF>
        </annotation>
      </parameter>
      <parameter metaid="parameter_bodyWeightInVitro" id="bodyWeightInVitro" units="gram" constant="false">
        <annotation>
          <rdf:RDF xmlns:rdf="http://www.w3.org/1999/02/22-rdf-syntax-ns#" xmlns:dcterms="http://purl.org/dc/terms/" xmlns:vCard="http://www.w3.org/2001/vcard-rdf/3.0#" xmlns:vCard4="http://www.w3.org/2006/vcard/ns#" xmlns:bqbiol="http://biomodels.net/biology-qualifiers/" xmlns:bqmodel="http://biomodels.net/model-qualifiers/">
            <rdf:Description rdf:about="#parameter_bodyWeightInVitro">
              <bqbiol:isVersionOf>
                <rdf:Bag>
                  <rdf:li rdf:resource="https://doi.org/10.1073/pnas.012579799"/>
                </rdf:Bag>
              </bqbiol:isVersionOf>
            </rdf:Description>
          </rdf:RDF>
        </annotation>
      </parameter>
      <parameter metaid="parameter_bodyWeightMouse" id="bodyWeightMouse" units="gram" constant="false">
        <annotation>
          <rdf:RDF xmlns:rdf="http://www.w3.org/1999/02/22-rdf-syntax-ns#" xmlns:dcterms="http://purl.org/dc/terms/" xmlns:vCard="http://www.w3.org/2001/vcard-rdf/3.0#" xmlns:vCard4="http://www.w3.org/2006/vcard/ns#" xmlns:bqbiol="http://biomodels.net/biology-qualifiers/" xmlns:bqmodel="http://biomodels.net/model-qualifiers/">
            <rdf:Description rdf:about="#parameter_bodyWeightMouse">
              <bqbiol:isVersionOf>
                <rdf:Bag>
                  <rdf:li rdf:resource="http://web.jhu.edu/animalcare/procedures/mouse.html"/>
                </rdf:Bag>
              </bqbiol:isVersionOf>
            </rdf:Description>
          </rdf:RDF>
        </annotation>
      </parameter>
      <parameter metaid="parameter_calibPatientId" id="calibPatientId" units="dimensionless" constant="false">
        <annotation>
          <rdf:RDF xmlns:rdf="http://www.w3.org/1999/02/22-rdf-syntax-ns#" xmlns:dcterms="http://purl.org/dc/terms/" xmlns:vCard="http://www.w3.org/2001/vcard-rdf/3.0#" xmlns:vCard4="http://www.w3.org/2006/vcard/ns#" xmlns:bqbiol="http://biomodels.net/biology-qualifiers/" xmlns:bqmodel="http://biomodels.net/model-qualifiers/">
            <rdf:Description rdf:about="#parameter_calibPatientId">
              <bqbiol:isVersionOf>
                <rdf:Bag>
                  <rdf:li rdf:resource="http://identifiers.org/Arbitrary"/>
                </rdf:Bag>
              </bqbiol:isVersionOf>
            </rdf:Description>
          </rdf:RDF>
        </annotation>
      </parameter>
      <parameter metaid="parameter_cancerCellDensity" id="cancerCellDensity" units="substance__countPercentimeterCube" constant="false">
        <annotation>
          <rdf:RDF xmlns:rdf="http://www.w3.org/1999/02/22-rdf-syntax-ns#" xmlns:dcterms="http://purl.org/dc/terms/" xmlns:vCard="http://www.w3.org/2001/vcard-rdf/3.0#" xmlns:vCard4="http://www.w3.org/2006/vcard/ns#" xmlns:bqbiol="http://biomodels.net/biology-qualifiers/" xmlns:bqmodel="http://biomodels.net/model-qualifiers/">
            <rdf:Description rdf:about="#parameter_cancerCellDensity">
              <bqbiol:isVersionOf>
                <rdf:Bag>
                  <rdf:li rdf:resource="https://doi.org/10.1158/0008-5472.CAN-18-3652"/>
                </rdf:Bag>
              </bqbiol:isVersionOf>
            </rdf:Description>
          </rdf:RDF>
        </annotation>
      </parameter>
      <parameter id="clGefitinib" units="literPerhour" constant="false"/>
      <parameter metaid="parameter_clGefitinibHuman" id="clGefitinibHuman" units="literPerhour" constant="false">
        <annotation>
          <rdf:RDF xmlns:rdf="http://www.w3.org/1999/02/22-rdf-syntax-ns#" xmlns:dcterms="http://purl.org/dc/terms/" xmlns:vCard="http://www.w3.org/2001/vcard-rdf/3.0#" xmlns:vCard4="http://www.w3.org/2006/vcard/ns#" xmlns:bqbiol="http://biomodels.net/biology-qualifiers/" xmlns:bqmodel="http://biomodels.net/model-qualifiers/">
            <rdf:Description rdf:about="#parameter_clGefitinibHuman">
              <bqbiol:isVersionOf>
                <rdf:Bag>
                  <rdf:li rdf:resource="https://doi.org/10.1007/s00280-019-03788-4"/>
                </rdf:Bag>
              </bqbiol:isVersionOf>
            </rdf:Description>
          </rdf:RDF>
        </annotation>
      </parameter>
      <parameter metaid="parameter_clGefitinibHumanBW" id="clGefitinibHumanBW" units="literPerhour" constant="false">
        <annotation>
          <rdf:RDF xmlns:rdf="http://www.w3.org/1999/02/22-rdf-syntax-ns#" xmlns:dcterms="http://purl.org/dc/terms/" xmlns:vCard="http://www.w3.org/2001/vcard-rdf/3.0#" xmlns:vCard4="http://www.w3.org/2006/vcard/ns#" xmlns:bqbiol="http://biomodels.net/biology-qualifiers/" xmlns:bqmodel="http://biomodels.net/model-qualifiers/">
            <rdf:Description rdf:about="#parameter_clGefitinibHumanBW">
              <bqbiol:isVersionOf>
                <rdf:Bag>
                  <rdf:li rdf:resource="https://doi.org/10.1007/s00280-019-03788-4"/>
                </rdf:Bag>
              </bqbiol:isVersionOf>
            </rdf:Description>
          </rdf:RDF>
        </annotation>
      </parameter>
      <parameter metaid="parameter_clGefitinibHumanBWRef" id="clGefitinibHumanBWRef" units="literPerhour" constant="false">
        <annotation>
          <rdf:RDF xmlns:rdf="http://www.w3.org/1999/02/22-rdf-syntax-ns#" xmlns:dcterms="http://purl.org/dc/terms/" xmlns:vCard="http://www.w3.org/2001/vcard-rdf/3.0#" xmlns:vCard4="http://www.w3.org/2006/vcard/ns#" xmlns:bqbiol="http://biomodels.net/biology-qualifiers/" xmlns:bqmodel="http://biomodels.net/model-qualifiers/">
            <rdf:Description rdf:about="#parameter_clGefitinibHumanBWRef">
              <bqbiol:isVersionOf>
                <rdf:Bag>
                  <rdf:li rdf:resource="https://doi.org/10.1007/s00280-019-03788-4"/>
                </rdf:Bag>
              </bqbiol:isVersionOf>
            </rdf:Description>
          </rdf:RDF>
        </annotation>
      </parameter>
      <parameter metaid="parameter_clGefitinibXenograft" id="clGefitinibXenograft" units="literPerhour" constant="false">
        <annotation>
          <rdf:RDF xmlns:rdf="http://www.w3.org/1999/02/22-rdf-syntax-ns#" xmlns:dcterms="http://purl.org/dc/terms/" xmlns:vCard="http://www.w3.org/2001/vcard-rdf/3.0#" xmlns:vCard4="http://www.w3.org/2006/vcard/ns#" xmlns:bqbiol="http://biomodels.net/biology-qualifiers/" xmlns:bqmodel="http://biomodels.net/model-qualifiers/">
            <rdf:Description rdf:about="#parameter_clGefitinibXenograft">
              <bqbiol:isVersionOf>
                <rdf:Bag>
                  <rdf:li rdf:resource="http://identifiers.org/Calibrated"/>
                </rdf:Bag>
              </bqbiol:isVersionOf>
            </rdf:Description>
          </rdf:RDF>
        </annotation>
      </parameter>
      <parameter metaid="parameter_clGefitinibXenograftRef" id="clGefitinibXenograftRef" units="literPerhour" constant="false">
        <annotation>
          <rdf:RDF xmlns:rdf="http://www.w3.org/1999/02/22-rdf-syntax-ns#" xmlns:dcterms="http://purl.org/dc/terms/" xmlns:vCard="http://www.w3.org/2001/vcard-rdf/3.0#" xmlns:vCard4="http://www.w3.org/2006/vcard/ns#" xmlns:bqbiol="http://biomodels.net/biology-qualifiers/" xmlns:bqmodel="http://biomodels.net/model-qualifiers/">
            <rdf:Description rdf:about="#parameter_clGefitinibXenograftRef">
              <bqbiol:isVersionOf>
                <rdf:Bag>
                  <rdf:li rdf:resource="http://identifiers.org/Calibrated"/>
                </rdf:Bag>
              </bqbiol:isVersionOf>
            </rdf:Description>
          </rdf:RDF>
        </annotation>
      </parameter>
      <parameter metaid="parameter_cmaxSSAnalytic" id="cmaxSSAnalytic" units="microgramPermilliliter" constant="false">
        <annotation>
          <rdf:RDF xmlns:rdf="http://www.w3.org/1999/02/22-rdf-syntax-ns#" xmlns:dcterms="http://purl.org/dc/terms/" xmlns:vCard="http://www.w3.org/2001/vcard-rdf/3.0#" xmlns:vCard4="http://www.w3.org/2006/vcard/ns#" xmlns:bqbiol="http://biomodels.net/biology-qualifiers/" xmlns:bqmodel="http://biomodels.net/model-qualifiers/">
            <rdf:Description rdf:about="#parameter_cmaxSSAnalytic">
              <bqbiol:isVersionOf>
                <rdf:Bag>
                  <rdf:li rdf:resource="http://identifiers.org/Calibrated"/>
                </rdf:Bag>
              </bqbiol:isVersionOf>
            </rdf:Description>
          </rdf:RDF>
        </annotation>
      </parameter>
      <parameter metaid="parameter_cmaxSingleAnalytic" id="cmaxSingleAnalytic" units="microgramPermilliliter" constant="false">
        <annotation>
          <rdf:RDF xmlns:rdf="http://www.w3.org/1999/02/22-rdf-syntax-ns#" xmlns:dcterms="http://purl.org/dc/terms/" xmlns:vCard="http://www.w3.org/2001/vcard-rdf/3.0#" xmlns:vCard4="http://www.w3.org/2006/vcard/ns#" xmlns:bqbiol="http://biomodels.net/biology-qualifiers/" xmlns:bqmodel="http://biomodels.net/model-qualifiers/">
            <rdf:Description rdf:about="#parameter_cmaxSingleAnalytic">
              <bqbiol:isVersionOf>
                <rdf:Bag>
                  <rdf:li rdf:resource="http://identifiers.org/Calibrated"/>
                </rdf:Bag>
              </bqbiol:isVersionOf>
            </rdf:Description>
          </rdf:RDF>
        </annotation>
      </parameter>
      <parameter metaid="parameter_cmeanSSAnalytic" id="cmeanSSAnalytic" units="microgramPermilliliter" constant="false">
        <annotation>
          <rdf:RDF xmlns:rdf="http://www.w3.org/1999/02/22-rdf-syntax-ns#" xmlns:dcterms="http://purl.org/dc/terms/" xmlns:vCard="http://www.w3.org/2001/vcard-rdf/3.0#" xmlns:vCard4="http://www.w3.org/2006/vcard/ns#" xmlns:bqbiol="http://biomodels.net/biology-qualifiers/" xmlns:bqmodel="http://biomodels.net/model-qualifiers/">
            <rdf:Description rdf:about="#parameter_cmeanSSAnalytic">
              <bqbiol:isVersionOf>
                <rdf:Bag>
                  <rdf:li rdf:resource="http://identifiers.org/Calibrated"/>
                </rdf:Bag>
              </bqbiol:isVersionOf>
            </rdf:Description>
          </rdf:RDF>
        </annotation>
      </parameter>
      <parameter metaid="parameter_cminSSAnalytic" id="cminSSAnalytic" units="microgramPermilliliter" constant="false">
        <annotation>
          <rdf:RDF xmlns:rdf="http://www.w3.org/1999/02/22-rdf-syntax-ns#" xmlns:dcterms="http://purl.org/dc/terms/" xmlns:vCard="http://www.w3.org/2001/vcard-rdf/3.0#" xmlns:vCard4="http://www.w3.org/2006/vcard/ns#" xmlns:bqbiol="http://biomodels.net/biology-qualifiers/" xmlns:bqmodel="http://biomodels.net/model-qualifiers/">
            <rdf:Description rdf:about="#parameter_cminSSAnalytic">
              <bqbiol:isVersionOf>
                <rdf:Bag>
                  <rdf:li rdf:resource="http://identifiers.org/Calibrated"/>
                </rdf:Bag>
              </bqbiol:isVersionOf>
            </rdf:Description>
          </rdf:RDF>
        </annotation>
      </parameter>
      <parameter metaid="parameter_distribId" id="distribId" units="dimensionless" constant="false">
        <annotation>
          <rdf:RDF xmlns:rdf="http://www.w3.org/1999/02/22-rdf-syntax-ns#" xmlns:dcterms="http://purl.org/dc/terms/" xmlns:vCard="http://www.w3.org/2001/vcard-rdf/3.0#" xmlns:vCard4="http://www.w3.org/2006/vcard/ns#" xmlns:bqbiol="http://biomodels.net/biology-qualifiers/" xmlns:bqmodel="http://biomodels.net/model-qualifiers/">
            <rdf:Description rdf:about="#parameter_distribId">
              <bqbiol:isVersionOf>
                <rdf:Bag>
                  <rdf:li rdf:resource="http://identifiers.org/Arbitrary"/>
                </rdf:Bag>
              </bqbiol:isVersionOf>
            </rdf:Description>
          </rdf:RDF>
        </annotation>
      </parameter>
      <parameter metaid="parameter_ethnicity" id="ethnicity" units="dimensionless" constant="false">
        <annotation>
          <rdf:RDF xmlns:rdf="http://www.w3.org/1999/02/22-rdf-syntax-ns#" xmlns:dcterms="http://purl.org/dc/terms/" xmlns:vCard="http://www.w3.org/2001/vcard-rdf/3.0#" xmlns:vCard4="http://www.w3.org/2006/vcard/ns#" xmlns:bqbiol="http://biomodels.net/biology-qualifiers/" xmlns:bqmodel="http://biomodels.net/model-qualifiers/">
            <rdf:Description rdf:about="#parameter_ethnicity">
              <bqbiol:isVersionOf>
                <rdf:Bag>
                  <rdf:li rdf:resource="http://identifiers.org/Arbitrary"/>
                </rdf:Bag>
              </bqbiol:isVersionOf>
            </rdf:Description>
          </rdf:RDF>
        </annotation>
      </parameter>
      <parameter id="funbound" units="dimensionless" constant="false"/>
      <parameter metaid="parameter_funboundHuman" id="funboundHuman" units="dimensionless" constant="false">
        <annotation>
          <rdf:RDF xmlns:rdf="http://www.w3.org/1999/02/22-rdf-syntax-ns#" xmlns:dcterms="http://purl.org/dc/terms/" xmlns:vCard="http://www.w3.org/2001/vcard-rdf/3.0#" xmlns:vCard4="http://www.w3.org/2006/vcard/ns#" xmlns:bqbiol="http://biomodels.net/biology-qualifiers/" xmlns:bqmodel="http://biomodels.net/model-qualifiers/">
            <rdf:Description rdf:about="#parameter_funboundHuman">
              <bqbiol:isVersionOf>
                <rdf:Bag>
                  <rdf:li rdf:resource="http://identifiers.org/Calibrated"/>
                </rdf:Bag>
              </bqbiol:isVersionOf>
            </rdf:Description>
          </rdf:RDF>
        </annotation>
      </parameter>
      <parameter metaid="parameter_funboundXenograft" id="funboundXenograft" units="dimensionless" constant="false">
        <annotation>
          <rdf:RDF xmlns:rdf="http://www.w3.org/1999/02/22-rdf-syntax-ns#" xmlns:dcterms="http://purl.org/dc/terms/" xmlns:vCard="http://www.w3.org/2001/vcard-rdf/3.0#" xmlns:vCard4="http://www.w3.org/2006/vcard/ns#" xmlns:bqbiol="http://biomodels.net/biology-qualifiers/" xmlns:bqmodel="http://biomodels.net/model-qualifiers/">
            <rdf:Description rdf:about="#parameter_funboundXenograft">
              <bqbiol:isVersionOf>
                <rdf:Bag>
                  <rdf:li rdf:resource="https://doi.org/10.1158/1535-7163.MCT-16-0076"/>
                </rdf:Bag>
              </bqbiol:isVersionOf>
            </rdf:Description>
          </rdf:RDF>
        </annotation>
      </parameter>
      <parameter metaid="parameter_funboundtt" id="funboundtt" units="dimensionless" constant="false">
        <annotation>
          <rdf:RDF xmlns:rdf="http://www.w3.org/1999/02/22-rdf-syntax-ns#" xmlns:dcterms="http://purl.org/dc/terms/" xmlns:vCard="http://www.w3.org/2001/vcard-rdf/3.0#" xmlns:vCard4="http://www.w3.org/2006/vcard/ns#" xmlns:bqbiol="http://biomodels.net/biology-qualifiers/" xmlns:bqmodel="http://biomodels.net/model-qualifiers/">
            <rdf:Description rdf:about="#parameter_funboundtt">
              <bqbiol:isVersionOf>
                <rdf:Bag>
                  <rdf:li rdf:resource="http://identifiers.org/DefinedRationally"/>
                </rdf:Bag>
              </bqbiol:isVersionOf>
            </rdf:Description>
          </rdf:RDF>
        </annotation>
      </parameter>
      <parameter metaid="parameter_inVitro" id="inVitro" units="dimensionless" constant="false">
        <annotation>
          <rdf:RDF xmlns:rdf="http://www.w3.org/1999/02/22-rdf-syntax-ns#" xmlns:dcterms="http://purl.org/dc/terms/" xmlns:vCard="http://www.w3.org/2001/vcard-rdf/3.0#" xmlns:vCard4="http://www.w3.org/2006/vcard/ns#" xmlns:bqbiol="http://biomodels.net/biology-qualifiers/" xmlns:bqmodel="http://biomodels.net/model-qualifiers/">
            <rdf:Description rdf:about="#parameter_inVitro">
              <bqbiol:isVersionOf>
                <rdf:Bag>
                  <rdf:li rdf:resource="http://identifiers.org/Arbitrary"/>
                </rdf:Bag>
              </bqbiol:isVersionOf>
            </rdf:Description>
          </rdf:RDF>
        </annotation>
      </parameter>
      <parameter id="inVitroScale" units="substance__count" constant="false"/>
      <parameter id="inVivoScale" units="substance__count" constant="false"/>
      <parameter metaid="parameter_initialTNM" id="initialTNM" units="dimensionless" constant="false">
        <annotation>
          <rdf:RDF xmlns:rdf="http://www.w3.org/1999/02/22-rdf-syntax-ns#" xmlns:dcterms="http://purl.org/dc/terms/" xmlns:vCard="http://www.w3.org/2001/vcard-rdf/3.0#" xmlns:vCard4="http://www.w3.org/2006/vcard/ns#" xmlns:bqbiol="http://biomodels.net/biology-qualifiers/" xmlns:bqmodel="http://biomodels.net/model-qualifiers/">
            <rdf:Description rdf:about="#parameter_initialTNM">
              <bqbiol:isVersionOf>
                <rdf:Bag>
                  <rdf:li rdf:resource="https://doi.org/10.1007/978-3-319-40618-3"/>
                </rdf:Bag>
              </bqbiol:isVersionOf>
            </rdf:Description>
          </rdf:RDF>
        </annotation>
      </parameter>
      <parameter metaid="parameter_isCYPInducer" id="isCYPInducer" units="dimensionless" constant="false">
        <annotation>
          <rdf:RDF xmlns:rdf="http://www.w3.org/1999/02/22-rdf-syntax-ns#" xmlns:dcterms="http://purl.org/dc/terms/" xmlns:vCard="http://www.w3.org/2001/vcard-rdf/3.0#" xmlns:vCard4="http://www.w3.org/2006/vcard/ns#" xmlns:bqbiol="http://biomodels.net/biology-qualifiers/" xmlns:bqmodel="http://biomodels.net/model-qualifiers/">
            <rdf:Description rdf:about="#parameter_isCYPInducer">
              <bqbiol:isVersionOf>
                <rdf:Bag>
                  <rdf:li rdf:resource="https://doi.org/10.1007/s00280-019-03788-4"/>
                </rdf:Bag>
              </bqbiol:isVersionOf>
            </rdf:Description>
          </rdf:RDF>
        </annotation>
      </parameter>
      <parameter id="isClonePresent" units="dimensionless" constant="false"/>
      <parameter metaid="parameter_isMale" id="isMale" units="dimensionless" constant="false">
        <annotation>
          <rdf:RDF xmlns:rdf="http://www.w3.org/1999/02/22-rdf-syntax-ns#" xmlns:dcterms="http://purl.org/dc/terms/" xmlns:vCard="http://www.w3.org/2001/vcard-rdf/3.0#" xmlns:vCard4="http://www.w3.org/2006/vcard/ns#" xmlns:bqbiol="http://biomodels.net/biology-qualifiers/" xmlns:bqmodel="http://biomodels.net/model-qualifiers/">
            <rdf:Description rdf:about="#parameter_isMale">
              <bqbiol:isVersionOf>
                <rdf:Bag>
                  <rdf:li rdf:resource="http://identifiers.org/Abitrary"/>
                </rdf:Bag>
              </bqbiol:isVersionOf>
            </rdf:Description>
          </rdf:RDF>
        </annotation>
      </parameter>
      <parameter metaid="parameter_isNeoangiogenesis" id="isNeoangiogenesis" units="dimensionless" constant="false">
        <annotation>
          <rdf:RDF xmlns:rdf="http://www.w3.org/1999/02/22-rdf-syntax-ns#" xmlns:dcterms="http://purl.org/dc/terms/" xmlns:vCard="http://www.w3.org/2001/vcard-rdf/3.0#" xmlns:vCard4="http://www.w3.org/2006/vcard/ns#" xmlns:bqbiol="http://biomodels.net/biology-qualifiers/" xmlns:bqmodel="http://biomodels.net/model-qualifiers/">
            <rdf:Description rdf:about="#parameter_isNeoangiogenesis">
              <bqbiol:isVersionOf>
                <rdf:Bag>
                  <rdf:li rdf:resource="http://identifiers.org/Arbitrary"/>
                </rdf:Bag>
              </bqbiol:isVersionOf>
            </rdf:Description>
          </rdf:RDF>
        </annotation>
      </parameter>
      <parameter metaid="parameter_isOld" id="isOld" units="dimensionless" constant="false">
        <annotation>
          <rdf:RDF xmlns:rdf="http://www.w3.org/1999/02/22-rdf-syntax-ns#" xmlns:dcterms="http://purl.org/dc/terms/" xmlns:vCard="http://www.w3.org/2001/vcard-rdf/3.0#" xmlns:vCard4="http://www.w3.org/2006/vcard/ns#" xmlns:bqbiol="http://biomodels.net/biology-qualifiers/" xmlns:bqmodel="http://biomodels.net/model-qualifiers/">
            <rdf:Description rdf:about="#parameter_isOld">
              <bqbiol:isVersionOf>
                <rdf:Bag>
                  <rdf:li rdf:resource="https://doi.org/10.1007/s00280-019-03788-4"/>
                </rdf:Bag>
              </bqbiol:isVersionOf>
            </rdf:Description>
          </rdf:RDF>
        </annotation>
      </parameter>
      <parameter metaid="parameter_isPlacebo" id="isPlacebo" units="dimensionless" constant="false">
        <annotation>
          <rdf:RDF xmlns:rdf="http://www.w3.org/1999/02/22-rdf-syntax-ns#" xmlns:dcterms="http://purl.org/dc/terms/" xmlns:vCard="http://www.w3.org/2001/vcard-rdf/3.0#" xmlns:vCard4="http://www.w3.org/2006/vcard/ns#" xmlns:bqbiol="http://biomodels.net/biology-qualifiers/" xmlns:bqmodel="http://biomodels.net/model-qualifiers/">
            <rdf:Description rdf:about="#parameter_isPlacebo">
              <bqbiol:isVersionOf>
                <rdf:Bag>
                  <rdf:li rdf:resource="http://identifiers.org/Arbitrary"/>
                </rdf:Bag>
              </bqbiol:isVersionOf>
            </rdf:Description>
          </rdf:RDF>
        </annotation>
      </parameter>
      <parameter metaid="parameter_isResistanceMutation" id="isResistanceMutation" units="dimensionless" constant="false">
        <annotation>
          <rdf:RDF xmlns:rdf="http://www.w3.org/1999/02/22-rdf-syntax-ns#" xmlns:dcterms="http://purl.org/dc/terms/" xmlns:vCard="http://www.w3.org/2001/vcard-rdf/3.0#" xmlns:vCard4="http://www.w3.org/2006/vcard/ns#" xmlns:bqbiol="http://biomodels.net/biology-qualifiers/" xmlns:bqmodel="http://biomodels.net/model-qualifiers/">
            <rdf:Description rdf:about="#parameter_isResistanceMutation">
              <bqbiol:isVersionOf>
                <rdf:Bag>
                  <rdf:li rdf:resource="http://identifiers.org/ForScenario"/>
                </rdf:Bag>
              </bqbiol:isVersionOf>
            </rdf:Description>
          </rdf:RDF>
        </annotation>
      </parameter>
      <parameter metaid="parameter_isXenograft" id="isXenograft" units="dimensionless" constant="false">
        <annotation>
          <rdf:RDF xmlns:rdf="http://www.w3.org/1999/02/22-rdf-syntax-ns#" xmlns:dcterms="http://purl.org/dc/terms/" xmlns:vCard="http://www.w3.org/2001/vcard-rdf/3.0#" xmlns:vCard4="http://www.w3.org/2006/vcard/ns#" xmlns:bqbiol="http://biomodels.net/biology-qualifiers/" xmlns:bqmodel="http://biomodels.net/model-qualifiers/">
            <rdf:Description rdf:about="#parameter_isXenograft">
              <bqbiol:isVersionOf>
                <rdf:Bag>
                  <rdf:li rdf:resource="http://identifiers.org/Arbitrary"/>
                </rdf:Bag>
              </bqbiol:isVersionOf>
            </rdf:Description>
          </rdf:RDF>
        </annotation>
      </parameter>
      <parameter id="k0eGefitinib" units="Perhour" constant="false"/>
      <parameter metaid="parameter_k0eGefitinibHuman" id="k0eGefitinibHuman" units="Perhour" constant="false">
        <annotation>
          <rdf:RDF xmlns:rdf="http://www.w3.org/1999/02/22-rdf-syntax-ns#" xmlns:dcterms="http://purl.org/dc/terms/" xmlns:vCard="http://www.w3.org/2001/vcard-rdf/3.0#" xmlns:vCard4="http://www.w3.org/2006/vcard/ns#" xmlns:bqbiol="http://biomodels.net/biology-qualifiers/" xmlns:bqmodel="http://biomodels.net/model-qualifiers/">
            <rdf:Description rdf:about="#parameter_k0eGefitinibHuman">
              <bqbiol:isVersionOf>
                <rdf:Bag>
                  <rdf:li rdf:resource="http://identifiers.org/Calibrated"/>
                </rdf:Bag>
              </bqbiol:isVersionOf>
            </rdf:Description>
          </rdf:RDF>
        </annotation>
      </parameter>
      <parameter metaid="parameter_k0eGefitinibHumanRef" id="k0eGefitinibHumanRef" units="Perhour" constant="false">
        <annotation>
          <rdf:RDF xmlns:rdf="http://www.w3.org/1999/02/22-rdf-syntax-ns#" xmlns:dcterms="http://purl.org/dc/terms/" xmlns:vCard="http://www.w3.org/2001/vcard-rdf/3.0#" xmlns:vCard4="http://www.w3.org/2006/vcard/ns#" xmlns:bqbiol="http://biomodels.net/biology-qualifiers/" xmlns:bqmodel="http://biomodels.net/model-qualifiers/">
            <rdf:Description rdf:about="#parameter_k0eGefitinibHumanRef">
              <bqbiol:isVersionOf>
                <rdf:Bag>
                  <rdf:li rdf:resource="http://identifiers.org/Calibrated"/>
                </rdf:Bag>
              </bqbiol:isVersionOf>
            </rdf:Description>
          </rdf:RDF>
        </annotation>
      </parameter>
      <parameter metaid="parameter_k0eGefitinibXenograft" id="k0eGefitinibXenograft" units="Perhour" constant="false">
        <annotation>
          <rdf:RDF xmlns:rdf="http://www.w3.org/1999/02/22-rdf-syntax-ns#" xmlns:dcterms="http://purl.org/dc/terms/" xmlns:vCard="http://www.w3.org/2001/vcard-rdf/3.0#" xmlns:vCard4="http://www.w3.org/2006/vcard/ns#" xmlns:bqbiol="http://biomodels.net/biology-qualifiers/" xmlns:bqmodel="http://biomodels.net/model-qualifiers/">
            <rdf:Description rdf:about="#parameter_k0eGefitinibXenograft">
              <bqbiol:isVersionOf>
                <rdf:Bag>
                  <rdf:li rdf:resource="http://identifiers.org/Calibrated"/>
                </rdf:Bag>
              </bqbiol:isVersionOf>
            </rdf:Description>
          </rdf:RDF>
        </annotation>
      </parameter>
      <parameter metaid="parameter_k0eGefitinibXenograftRef" id="k0eGefitinibXenograftRef" units="Perhour" constant="false">
        <annotation>
          <rdf:RDF xmlns:rdf="http://www.w3.org/1999/02/22-rdf-syntax-ns#" xmlns:dcterms="http://purl.org/dc/terms/" xmlns:vCard="http://www.w3.org/2001/vcard-rdf/3.0#" xmlns:vCard4="http://www.w3.org/2006/vcard/ns#" xmlns:bqbiol="http://biomodels.net/biology-qualifiers/" xmlns:bqmodel="http://biomodels.net/model-qualifiers/">
            <rdf:Description rdf:about="#parameter_k0eGefitinibXenograftRef">
              <bqbiol:isVersionOf>
                <rdf:Bag>
                  <rdf:li rdf:resource="http://identifiers.org/Calibrated"/>
                </rdf:Bag>
              </bqbiol:isVersionOf>
            </rdf:Description>
          </rdf:RDF>
        </annotation>
      </parameter>
      <parameter id="k1eGefitinib" units="Perhour" constant="false"/>
      <parameter metaid="parameter_k1eGefitinibHuman" id="k1eGefitinibHuman" units="Perhour" constant="false">
        <annotation>
          <rdf:RDF xmlns:rdf="http://www.w3.org/1999/02/22-rdf-syntax-ns#" xmlns:dcterms="http://purl.org/dc/terms/" xmlns:vCard="http://www.w3.org/2001/vcard-rdf/3.0#" xmlns:vCard4="http://www.w3.org/2006/vcard/ns#" xmlns:bqbiol="http://biomodels.net/biology-qualifiers/" xmlns:bqmodel="http://biomodels.net/model-qualifiers/">
            <rdf:Description rdf:about="#parameter_k1eGefitinibHuman">
              <bqbiol:isVersionOf>
                <rdf:Bag>
                  <rdf:li rdf:resource="http://identifiers.org/Calibrated"/>
                </rdf:Bag>
              </bqbiol:isVersionOf>
            </rdf:Description>
          </rdf:RDF>
        </annotation>
      </parameter>
      <parameter metaid="parameter_k1eGefitinibHumanRef" id="k1eGefitinibHumanRef" units="Perhour" constant="false">
        <annotation>
          <rdf:RDF xmlns:rdf="http://www.w3.org/1999/02/22-rdf-syntax-ns#" xmlns:dcterms="http://purl.org/dc/terms/" xmlns:vCard="http://www.w3.org/2001/vcard-rdf/3.0#" xmlns:vCard4="http://www.w3.org/2006/vcard/ns#" xmlns:bqbiol="http://biomodels.net/biology-qualifiers/" xmlns:bqmodel="http://biomodels.net/model-qualifiers/">
            <rdf:Description rdf:about="#parameter_k1eGefitinibHumanRef">
              <bqbiol:isVersionOf>
                <rdf:Bag>
                  <rdf:li rdf:resource="http://identifiers.org/Calibrated"/>
                </rdf:Bag>
              </bqbiol:isVersionOf>
            </rdf:Description>
          </rdf:RDF>
        </annotation>
      </parameter>
      <parameter metaid="parameter_k1eGefitinibXenograft" id="k1eGefitinibXenograft" units="Perhour" constant="false">
        <annotation>
          <rdf:RDF xmlns:rdf="http://www.w3.org/1999/02/22-rdf-syntax-ns#" xmlns:dcterms="http://purl.org/dc/terms/" xmlns:vCard="http://www.w3.org/2001/vcard-rdf/3.0#" xmlns:vCard4="http://www.w3.org/2006/vcard/ns#" xmlns:bqbiol="http://biomodels.net/biology-qualifiers/" xmlns:bqmodel="http://biomodels.net/model-qualifiers/">
            <rdf:Description rdf:about="#parameter_k1eGefitinibXenograft">
              <bqbiol:isVersionOf>
                <rdf:Bag>
                  <rdf:li rdf:resource="http://identifiers.org/Calibrated"/>
                </rdf:Bag>
              </bqbiol:isVersionOf>
            </rdf:Description>
          </rdf:RDF>
        </annotation>
      </parameter>
      <parameter metaid="parameter_k1eGefitinibXenograftRef" id="k1eGefitinibXenograftRef" units="Perhour" constant="false">
        <annotation>
          <rdf:RDF xmlns:rdf="http://www.w3.org/1999/02/22-rdf-syntax-ns#" xmlns:dcterms="http://purl.org/dc/terms/" xmlns:vCard="http://www.w3.org/2001/vcard-rdf/3.0#" xmlns:vCard4="http://www.w3.org/2006/vcard/ns#" xmlns:bqbiol="http://biomodels.net/biology-qualifiers/" xmlns:bqmodel="http://biomodels.net/model-qualifiers/">
            <rdf:Description rdf:about="#parameter_k1eGefitinibXenograftRef">
              <bqbiol:isVersionOf>
                <rdf:Bag>
                  <rdf:li rdf:resource="http://identifiers.org/Calibrated"/>
                </rdf:Bag>
              </bqbiol:isVersionOf>
            </rdf:Description>
          </rdf:RDF>
        </annotation>
      </parameter>
      <parameter id="kabGefitinib" units="Perhour" constant="false"/>
      <parameter metaid="parameter_kabGefitinibHuman" id="kabGefitinibHuman" units="Perhour" constant="false">
        <annotation>
          <rdf:RDF xmlns:rdf="http://www.w3.org/1999/02/22-rdf-syntax-ns#" xmlns:dcterms="http://purl.org/dc/terms/" xmlns:vCard="http://www.w3.org/2001/vcard-rdf/3.0#" xmlns:vCard4="http://www.w3.org/2006/vcard/ns#" xmlns:bqbiol="http://biomodels.net/biology-qualifiers/" xmlns:bqmodel="http://biomodels.net/model-qualifiers/">
            <rdf:Description rdf:about="#parameter_kabGefitinibHuman">
              <bqbiol:isVersionOf>
                <rdf:Bag>
                  <rdf:li rdf:resource="https://doi.org/10.1007/s00280-019-03788-4"/>
                </rdf:Bag>
              </bqbiol:isVersionOf>
            </rdf:Description>
          </rdf:RDF>
        </annotation>
      </parameter>
      <parameter metaid="parameter_kabGefitinibHumanRef" id="kabGefitinibHumanRef" units="Perhour" constant="false">
        <annotation>
          <rdf:RDF xmlns:rdf="http://www.w3.org/1999/02/22-rdf-syntax-ns#" xmlns:dcterms="http://purl.org/dc/terms/" xmlns:vCard="http://www.w3.org/2001/vcard-rdf/3.0#" xmlns:vCard4="http://www.w3.org/2006/vcard/ns#" xmlns:bqbiol="http://biomodels.net/biology-qualifiers/" xmlns:bqmodel="http://biomodels.net/model-qualifiers/">
            <rdf:Description rdf:about="#parameter_kabGefitinibHumanRef">
              <bqbiol:isVersionOf>
                <rdf:Bag>
                  <rdf:li rdf:resource="https://doi.org/10.1007/s00280-019-03788-4"/>
                </rdf:Bag>
              </bqbiol:isVersionOf>
            </rdf:Description>
          </rdf:RDF>
        </annotation>
      </parameter>
      <parameter metaid="parameter_kabGefitinibXenograft" id="kabGefitinibXenograft" units="Perhour" constant="false">
        <annotation>
          <rdf:RDF xmlns:rdf="http://www.w3.org/1999/02/22-rdf-syntax-ns#" xmlns:dcterms="http://purl.org/dc/terms/" xmlns:vCard="http://www.w3.org/2001/vcard-rdf/3.0#" xmlns:vCard4="http://www.w3.org/2006/vcard/ns#" xmlns:bqbiol="http://biomodels.net/biology-qualifiers/" xmlns:bqmodel="http://biomodels.net/model-qualifiers/">
            <rdf:Description rdf:about="#parameter_kabGefitinibXenograft">
              <bqbiol:isVersionOf>
                <rdf:Bag>
                  <rdf:li rdf:resource="http://identifiers.org/Calibrated"/>
                </rdf:Bag>
              </bqbiol:isVersionOf>
            </rdf:Description>
          </rdf:RDF>
        </annotation>
      </parameter>
      <parameter metaid="parameter_kabGefitinibXenograftRef" id="kabGefitinibXenograftRef" units="Perhour" constant="false">
        <annotation>
          <rdf:RDF xmlns:rdf="http://www.w3.org/1999/02/22-rdf-syntax-ns#" xmlns:dcterms="http://purl.org/dc/terms/" xmlns:vCard="http://www.w3.org/2001/vcard-rdf/3.0#" xmlns:vCard4="http://www.w3.org/2006/vcard/ns#" xmlns:bqbiol="http://biomodels.net/biology-qualifiers/" xmlns:bqmodel="http://biomodels.net/model-qualifiers/">
            <rdf:Description rdf:about="#parameter_kabGefitinibXenograftRef">
              <bqbiol:isVersionOf>
                <rdf:Bag>
                  <rdf:li rdf:resource="http://identifiers.org/Calibrated"/>
                </rdf:Bag>
              </bqbiol:isVersionOf>
            </rdf:Description>
          </rdf:RDF>
        </annotation>
      </parameter>
      <parameter id="keGefitinib" units="Perhour" constant="false"/>
      <parameter metaid="parameter_keGefitinibHuman" id="keGefitinibHuman" units="Perhour" constant="false">
        <annotation>
          <rdf:RDF xmlns:rdf="http://www.w3.org/1999/02/22-rdf-syntax-ns#" xmlns:dcterms="http://purl.org/dc/terms/" xmlns:vCard="http://www.w3.org/2001/vcard-rdf/3.0#" xmlns:vCard4="http://www.w3.org/2006/vcard/ns#" xmlns:bqbiol="http://biomodels.net/biology-qualifiers/" xmlns:bqmodel="http://biomodels.net/model-qualifiers/">
            <rdf:Description rdf:about="#parameter_keGefitinibHuman">
              <bqbiol:isVersionOf>
                <rdf:Bag>
                  <rdf:li rdf:resource="http://dx.doi.org/10.5772/61573"/>
                </rdf:Bag>
              </bqbiol:isVersionOf>
            </rdf:Description>
          </rdf:RDF>
        </annotation>
      </parameter>
      <parameter metaid="parameter_keGefitinibXenograft" id="keGefitinibXenograft" units="Perhour" constant="false">
        <annotation>
          <rdf:RDF xmlns:rdf="http://www.w3.org/1999/02/22-rdf-syntax-ns#" xmlns:dcterms="http://purl.org/dc/terms/" xmlns:vCard="http://www.w3.org/2001/vcard-rdf/3.0#" xmlns:vCard4="http://www.w3.org/2006/vcard/ns#" xmlns:bqbiol="http://biomodels.net/biology-qualifiers/" xmlns:bqmodel="http://biomodels.net/model-qualifiers/">
            <rdf:Description rdf:about="#parameter_keGefitinibXenograft">
              <bqbiol:isVersionOf>
                <rdf:Bag>
                  <rdf:li rdf:resource="http://dx.doi.org/10.5772/61573"/>
                </rdf:Bag>
              </bqbiol:isVersionOf>
            </rdf:Description>
          </rdf:RDF>
        </annotation>
      </parameter>
      <parameter metaid="parameter_metastasisStatus" id="metastasisStatus" units="dimensionless" constant="false">
        <annotation>
          <rdf:RDF xmlns:rdf="http://www.w3.org/1999/02/22-rdf-syntax-ns#" xmlns:dcterms="http://purl.org/dc/terms/" xmlns:vCard="http://www.w3.org/2001/vcard-rdf/3.0#" xmlns:vCard4="http://www.w3.org/2006/vcard/ns#" xmlns:bqbiol="http://biomodels.net/biology-qualifiers/" xmlns:bqmodel="http://biomodels.net/model-qualifiers/">
            <rdf:Description rdf:about="#parameter_metastasisStatus">
              <bqbiol:isVersionOf>
                <rdf:Bag>
                  <rdf:li rdf:resource="https://doi.org/10.1007/978-3-319-40618-3"/>
                </rdf:Bag>
              </bqbiol:isVersionOf>
            </rdf:Description>
          </rdf:RDF>
        </annotation>
      </parameter>
      <parameter metaid="parameter_mmGefitinib" id="mmGefitinib" units="gramPermole" constant="false">
        <annotation>
          <rdf:RDF xmlns:rdf="http://www.w3.org/1999/02/22-rdf-syntax-ns#" xmlns:dcterms="http://purl.org/dc/terms/" xmlns:vCard="http://www.w3.org/2001/vcard-rdf/3.0#" xmlns:vCard4="http://www.w3.org/2006/vcard/ns#" xmlns:bqbiol="http://biomodels.net/biology-qualifiers/" xmlns:bqmodel="http://biomodels.net/model-qualifiers/">
            <rdf:Description rdf:about="#parameter_mmGefitinib">
              <bqbiol:isVersionOf>
                <rdf:Bag>
                  <rdf:li rdf:resource="https://pubchem.ncbi.nlm.nih.gov/compound/Gefitinib"/>
                </rdf:Bag>
              </bqbiol:isVersionOf>
            </rdf:Description>
          </rdf:RDF>
        </annotation>
      </parameter>
      <parameter metaid="parameter_nClones" id="nClones" units="item" constant="false">
        <annotation>
          <rdf:RDF xmlns:rdf="http://www.w3.org/1999/02/22-rdf-syntax-ns#" xmlns:dcterms="http://purl.org/dc/terms/" xmlns:vCard="http://www.w3.org/2001/vcard-rdf/3.0#" xmlns:vCard4="http://www.w3.org/2006/vcard/ns#" xmlns:bqbiol="http://biomodels.net/biology-qualifiers/" xmlns:bqmodel="http://biomodels.net/model-qualifiers/">
            <rdf:Description rdf:about="#parameter_nClones">
              <bqbiol:isVersionOf>
                <rdf:Bag>
                  <rdf:li rdf:resource="https://doi.org/10.1056/nejmoa1616288"/>
                </rdf:Bag>
              </bqbiol:isVersionOf>
            </rdf:Description>
          </rdf:RDF>
        </annotation>
      </parameter>
      <parameter metaid="parameter_nDoses" id="nDoses" units="dimensionless" constant="false">
        <annotation>
          <rdf:RDF xmlns:rdf="http://www.w3.org/1999/02/22-rdf-syntax-ns#" xmlns:dcterms="http://purl.org/dc/terms/" xmlns:vCard="http://www.w3.org/2001/vcard-rdf/3.0#" xmlns:vCard4="http://www.w3.org/2006/vcard/ns#" xmlns:bqbiol="http://biomodels.net/biology-qualifiers/" xmlns:bqmodel="http://biomodels.net/model-qualifiers/">
            <rdf:Description rdf:about="#parameter_nDoses">
              <bqbiol:isVersionOf>
                <rdf:Bag>
                  <rdf:li rdf:resource="http://identifiers.org/DefinedRationally"/>
                </rdf:Bag>
              </bqbiol:isVersionOf>
            </rdf:Description>
          </rdf:RDF>
        </annotation>
      </parameter>
      <parameter metaid="parameter_nodalStatus" id="nodalStatus" units="dimensionless" constant="false">
        <annotation>
          <rdf:RDF xmlns:rdf="http://www.w3.org/1999/02/22-rdf-syntax-ns#" xmlns:dcterms="http://purl.org/dc/terms/" xmlns:vCard="http://www.w3.org/2001/vcard-rdf/3.0#" xmlns:vCard4="http://www.w3.org/2006/vcard/ns#" xmlns:bqbiol="http://biomodels.net/biology-qualifiers/" xmlns:bqmodel="http://biomodels.net/model-qualifiers/">
            <rdf:Description rdf:about="#parameter_nodalStatus">
              <bqbiol:isVersionOf>
                <rdf:Bag>
                  <rdf:li rdf:resource="https://doi.org/10.1007/978-3-319-40618-3"/>
                </rdf:Bag>
              </bqbiol:isVersionOf>
            </rdf:Description>
          </rdf:RDF>
        </annotation>
      </parameter>
      <parameter metaid="parameter_patientIdVpop" id="patientIdVpop" units="dimensionless" constant="false">
        <annotation>
          <rdf:RDF xmlns:rdf="http://www.w3.org/1999/02/22-rdf-syntax-ns#" xmlns:dcterms="http://purl.org/dc/terms/" xmlns:vCard="http://www.w3.org/2001/vcard-rdf/3.0#" xmlns:vCard4="http://www.w3.org/2006/vcard/ns#" xmlns:bqbiol="http://biomodels.net/biology-qualifiers/" xmlns:bqmodel="http://biomodels.net/model-qualifiers/">
            <rdf:Description rdf:about="#parameter_patientIdVpop">
              <bqbiol:isVersionOf>
                <rdf:Bag>
                  <rdf:li rdf:resource="http://identifiers.org/Arbitrary"/>
                </rdf:Bag>
              </bqbiol:isVersionOf>
            </rdf:Description>
          </rdf:RDF>
        </annotation>
      </parameter>
      <parameter metaid="parameter_patientRankMaemondo" id="patientRankMaemondo" units="dimensionless" constant="false">
        <annotation>
          <rdf:RDF xmlns:rdf="http://www.w3.org/1999/02/22-rdf-syntax-ns#" xmlns:dcterms="http://purl.org/dc/terms/" xmlns:vCard="http://www.w3.org/2001/vcard-rdf/3.0#" xmlns:vCard4="http://www.w3.org/2006/vcard/ns#" xmlns:bqbiol="http://biomodels.net/biology-qualifiers/" xmlns:bqmodel="http://biomodels.net/model-qualifiers/">
            <rdf:Description rdf:about="#parameter_patientRankMaemondo">
              <bqbiol:isVersionOf>
                <rdf:Bag>
                  <rdf:li rdf:resource="http://identifiers.org/Arbitrary"/>
                </rdf:Bag>
              </bqbiol:isVersionOf>
            </rdf:Description>
          </rdf:RDF>
        </annotation>
      </parameter>
      <parameter metaid="parameter_plasmaConcGefitinibAnalytic" id="plasmaConcGefitinibAnalytic" units="microgramPermilliliter" constant="false">
        <annotation>
          <rdf:RDF xmlns:rdf="http://www.w3.org/1999/02/22-rdf-syntax-ns#" xmlns:dcterms="http://purl.org/dc/terms/" xmlns:vCard="http://www.w3.org/2001/vcard-rdf/3.0#" xmlns:vCard4="http://www.w3.org/2006/vcard/ns#" xmlns:bqbiol="http://biomodels.net/biology-qualifiers/" xmlns:bqmodel="http://biomodels.net/model-qualifiers/">
            <rdf:Description rdf:about="#parameter_plasmaConcGefitinibAnalytic">
              <bqbiol:isVersionOf>
                <rdf:Bag>
                  <rdf:li rdf:resource="http://identifiers.org/Calibrated"/>
                </rdf:Bag>
              </bqbiol:isVersionOf>
            </rdf:Description>
          </rdf:RDF>
        </annotation>
      </parameter>
      <parameter metaid="parameter_relativeTime" id="relativeTime" units="second" constant="false">
        <annotation>
          <rdf:RDF xmlns:rdf="http://www.w3.org/1999/02/22-rdf-syntax-ns#" xmlns:dcterms="http://purl.org/dc/terms/" xmlns:vCard="http://www.w3.org/2001/vcard-rdf/3.0#" xmlns:vCard4="http://www.w3.org/2006/vcard/ns#" xmlns:bqbiol="http://biomodels.net/biology-qualifiers/" xmlns:bqmodel="http://biomodels.net/model-qualifiers/">
            <rdf:Description rdf:about="#parameter_relativeTime">
              <bqbiol:isVersionOf>
                <rdf:Bag>
                  <rdf:li rdf:resource="http://identifiers.org/DefinedRationally"/>
                </rdf:Bag>
              </bqbiol:isVersionOf>
            </rdf:Description>
          </rdf:RDF>
        </annotation>
      </parameter>
      <parameter id="scalingUnboundTumor" units="dimensionless" constant="false"/>
      <parameter metaid="parameter_scalingUnboundTumorHuman" id="scalingUnboundTumorHuman" units="dimensionless" constant="false">
        <annotation>
          <rdf:RDF xmlns:rdf="http://www.w3.org/1999/02/22-rdf-syntax-ns#" xmlns:dcterms="http://purl.org/dc/terms/" xmlns:vCard="http://www.w3.org/2001/vcard-rdf/3.0#" xmlns:vCard4="http://www.w3.org/2006/vcard/ns#" xmlns:bqbiol="http://biomodels.net/biology-qualifiers/" xmlns:bqmodel="http://biomodels.net/model-qualifiers/">
            <rdf:Description rdf:about="#parameter_scalingUnboundTumorHuman">
              <bqbiol:isVersionOf>
                <rdf:Bag>
                  <rdf:li rdf:resource="http://identifiers.org/Calibrated"/>
                </rdf:Bag>
              </bqbiol:isVersionOf>
            </rdf:Description>
          </rdf:RDF>
        </annotation>
      </parameter>
      <parameter metaid="parameter_scalingUnboundTumorXenograft" id="scalingUnboundTumorXenograft" units="dimensionless" constant="false">
        <annotation>
          <rdf:RDF xmlns:rdf="http://www.w3.org/1999/02/22-rdf-syntax-ns#" xmlns:dcterms="http://purl.org/dc/terms/" xmlns:vCard="http://www.w3.org/2001/vcard-rdf/3.0#" xmlns:vCard4="http://www.w3.org/2006/vcard/ns#" xmlns:bqbiol="http://biomodels.net/biology-qualifiers/" xmlns:bqmodel="http://biomodels.net/model-qualifiers/">
            <rdf:Description rdf:about="#parameter_scalingUnboundTumorXenograft">
              <bqbiol:isVersionOf>
                <rdf:Bag>
                  <rdf:li rdf:resource="http://identifiers.org/Calibrated"/>
                </rdf:Bag>
              </bqbiol:isVersionOf>
            </rdf:Description>
          </rdf:RDF>
        </annotation>
      </parameter>
      <parameter id="scenario__weight" units="dimensionless" constant="false"/>
      <parameter id="sizeHelper" units="dimensionless" constant="false"/>
      <parameter metaid="parameter_smokingStatus" id="smokingStatus" units="dimensionless" constant="false">
        <annotation>
          <rdf:RDF xmlns:rdf="http://www.w3.org/1999/02/22-rdf-syntax-ns#" xmlns:dcterms="http://purl.org/dc/terms/" xmlns:vCard="http://www.w3.org/2001/vcard-rdf/3.0#" xmlns:vCard4="http://www.w3.org/2006/vcard/ns#" xmlns:bqbiol="http://biomodels.net/biology-qualifiers/" xmlns:bqmodel="http://biomodels.net/model-qualifiers/">
            <rdf:Description rdf:about="#parameter_smokingStatus">
              <bqbiol:isVersionOf>
                <rdf:Bag>
                  <rdf:li rdf:resource="http://identifiers.org/Arbitrary"/>
                </rdf:Bag>
              </bqbiol:isVersionOf>
            </rdf:Description>
          </rdf:RDF>
        </annotation>
      </parameter>
      <parameter metaid="parameter_tDrugAdminFrequency" id="tDrugAdminFrequency" units="hour" constant="false">
        <annotation>
          <rdf:RDF xmlns:rdf="http://www.w3.org/1999/02/22-rdf-syntax-ns#" xmlns:dcterms="http://purl.org/dc/terms/" xmlns:vCard="http://www.w3.org/2001/vcard-rdf/3.0#" xmlns:vCard4="http://www.w3.org/2006/vcard/ns#" xmlns:bqbiol="http://biomodels.net/biology-qualifiers/" xmlns:bqmodel="http://biomodels.net/model-qualifiers/">
            <rdf:Description rdf:about="#parameter_tDrugAdminFrequency">
              <bqbiol:isVersionOf>
                <rdf:Bag>
                  <rdf:li rdf:resource="http://identifiers.org/Calibrated"/>
                </rdf:Bag>
              </bqbiol:isVersionOf>
            </rdf:Description>
          </rdf:RDF>
        </annotation>
      </parameter>
      <parameter metaid="parameter_tFirstDrugAdmin" id="tFirstDrugAdmin" units="second" constant="false">
        <annotation>
          <rdf:RDF xmlns:rdf="http://www.w3.org/1999/02/22-rdf-syntax-ns#" xmlns:dcterms="http://purl.org/dc/terms/" xmlns:vCard="http://www.w3.org/2001/vcard-rdf/3.0#" xmlns:vCard4="http://www.w3.org/2006/vcard/ns#" xmlns:bqbiol="http://biomodels.net/biology-qualifiers/" xmlns:bqmodel="http://biomodels.net/model-qualifiers/">
            <rdf:Description rdf:about="#parameter_tFirstDrugAdmin">
              <bqbiol:isVersionOf>
                <rdf:Bag>
                  <rdf:li rdf:resource="http://identifiers.org/Arbitrary"/>
                </rdf:Bag>
              </bqbiol:isVersionOf>
            </rdf:Description>
          </rdf:RDF>
        </annotation>
      </parameter>
      <parameter metaid="parameter_tmaxSSAnalytic" id="tmaxSSAnalytic" units="hour" constant="false">
        <annotation>
          <rdf:RDF xmlns:rdf="http://www.w3.org/1999/02/22-rdf-syntax-ns#" xmlns:dcterms="http://purl.org/dc/terms/" xmlns:vCard="http://www.w3.org/2001/vcard-rdf/3.0#" xmlns:vCard4="http://www.w3.org/2006/vcard/ns#" xmlns:bqbiol="http://biomodels.net/biology-qualifiers/" xmlns:bqmodel="http://biomodels.net/model-qualifiers/">
            <rdf:Description rdf:about="#parameter_tmaxSSAnalytic">
              <bqbiol:isVersionOf>
                <rdf:Bag>
                  <rdf:li rdf:resource="http://identifiers.org/Calibrated"/>
                </rdf:Bag>
              </bqbiol:isVersionOf>
            </rdf:Description>
          </rdf:RDF>
        </annotation>
      </parameter>
      <parameter metaid="parameter_tmaxSingleAnalytic" id="tmaxSingleAnalytic" units="hour" constant="false">
        <annotation>
          <rdf:RDF xmlns:rdf="http://www.w3.org/1999/02/22-rdf-syntax-ns#" xmlns:dcterms="http://purl.org/dc/terms/" xmlns:vCard="http://www.w3.org/2001/vcard-rdf/3.0#" xmlns:vCard4="http://www.w3.org/2006/vcard/ns#" xmlns:bqbiol="http://biomodels.net/biology-qualifiers/" xmlns:bqmodel="http://biomodels.net/model-qualifiers/">
            <rdf:Description rdf:about="#parameter_tmaxSingleAnalytic">
              <bqbiol:isVersionOf>
                <rdf:Bag>
                  <rdf:li rdf:resource="https://www.boomer.org/c/p4/c15/c15.pdf"/>
                </rdf:Bag>
              </bqbiol:isVersionOf>
            </rdf:Description>
          </rdf:RDF>
        </annotation>
      </parameter>
      <parameter metaid="parameter_tumorInitRad" id="tumorInitRad" units="centimeter" constant="false">
        <annotation>
          <rdf:RDF xmlns:rdf="http://www.w3.org/1999/02/22-rdf-syntax-ns#" xmlns:dcterms="http://purl.org/dc/terms/" xmlns:vCard="http://www.w3.org/2001/vcard-rdf/3.0#" xmlns:vCard4="http://www.w3.org/2006/vcard/ns#" xmlns:bqbiol="http://biomodels.net/biology-qualifiers/" xmlns:bqmodel="http://biomodels.net/model-qualifiers/">
            <rdf:Description rdf:about="#parameter_tumorInitRad">
              <bqbiol:isVersionOf>
                <rdf:Bag>
                  <rdf:li rdf:resource="https://doi.org/10.1007/978-3-319-40618-3"/>
                </rdf:Bag>
              </bqbiol:isVersionOf>
            </rdf:Description>
          </rdf:RDF>
        </annotation>
      </parameter>
      <parameter metaid="parameter_tumorTissueConcGefitinib" id="tumorTissueConcGefitinib" units="microgramPermilliliter" constant="false">
        <annotation>
          <rdf:RDF xmlns:rdf="http://www.w3.org/1999/02/22-rdf-syntax-ns#" xmlns:dcterms="http://purl.org/dc/terms/" xmlns:vCard="http://www.w3.org/2001/vcard-rdf/3.0#" xmlns:vCard4="http://www.w3.org/2006/vcard/ns#" xmlns:bqbiol="http://biomodels.net/biology-qualifiers/" xmlns:bqmodel="http://biomodels.net/model-qualifiers/">
            <rdf:Description rdf:about="#parameter_tumorTissueConcGefitinib">
              <bqbiol:isVersionOf>
                <rdf:Bag>
                  <rdf:li rdf:resource="http://identifiers.org/DefinedRationally"/>
                </rdf:Bag>
              </bqbiol:isVersionOf>
            </rdf:Description>
          </rdf:RDF>
        </annotation>
      </parameter>
      <parameter id="tumorTissueEquilibrium__filter" units="dimensionless" constant="true"/>
      <parameter metaid="parameter_uTumorTissueConcGefitinib" id="uTumorTissueConcGefitinib" units="micromolePermilliliter" constant="false">
        <annotation>
          <rdf:RDF xmlns:rdf="http://www.w3.org/1999/02/22-rdf-syntax-ns#" xmlns:dcterms="http://purl.org/dc/terms/" xmlns:vCard="http://www.w3.org/2001/vcard-rdf/3.0#" xmlns:vCard4="http://www.w3.org/2006/vcard/ns#" xmlns:bqbiol="http://biomodels.net/biology-qualifiers/" xmlns:bqmodel="http://biomodels.net/model-qualifiers/">
            <rdf:Description rdf:about="#parameter_uTumorTissueConcGefitinib">
              <bqbiol:isVersionOf>
                <rdf:Bag>
                  <rdf:li rdf:resource="http://identifiers.org/DefinedRationally"/>
                </rdf:Bag>
              </bqbiol:isVersionOf>
            </rdf:Description>
          </rdf:RDF>
        </annotation>
      </parameter>
    </listOfParameters>
    <listOfInitialAssignments>
      <initialAssignment symbol="tumorTissueEquilibrium__filter">
        <math xmlns="http://www.w3.org/1998/Math/MathML">
          <piecewise>
            <piece>
              <cn type="integer"> 1 </cn>
              <apply>
                <lt/>
                <ci> isPlacebo </ci>
                <cn> 0.5 </cn>
              </apply>
            </piece>
            <otherwise>
              <cn type="integer"> 0 </cn>
            </otherwise>
          </piecewise>
        </math>
      </initialAssignment>
    </listOfInitialAssignments>
    <listOfRules>
      <assignmentRule variable="Clone0_00000058isClonePresent">
        <math xmlns="http://www.w3.org/1998/Math/MathML">
          <cn type="integer"> 1 </cn>
        </math>
      </assignmentRule>
      <assignmentRule variable="Clone10_00000058isClonePresent">
        <math xmlns="http://www.w3.org/1998/Math/MathML">
          <piecewise>
            <piece>
              <cn type="integer"> 1 </cn>
              <apply>
                <gt/>
                <ci> nClones </ci>
                <cn> 10.5 </cn>
              </apply>
            </piece>
            <otherwise>
              <cn type="integer"> 0 </cn>
            </otherwise>
          </piecewise>
        </math>
      </assignmentRule>
      <assignmentRule variable="Clone11_00000058isClonePresent">
        <math xmlns="http://www.w3.org/1998/Math/MathML">
          <piecewise>
            <piece>
              <cn type="integer"> 1 </cn>
              <apply>
                <gt/>
                <ci> nClones </ci>
                <cn> 11.5 </cn>
              </apply>
            </piece>
            <otherwise>
              <cn type="integer"> 0 </cn>
            </otherwise>
          </piecewise>
        </math>
      </assignmentRule>
      <assignmentRule variable="Clone12_00000058isClonePresent">
        <math xmlns="http://www.w3.org/1998/Math/MathML">
          <piecewise>
            <piece>
              <cn type="integer"> 1 </cn>
              <apply>
                <gt/>
                <ci> nClones </ci>
                <cn> 12.5 </cn>
              </apply>
            </piece>
            <otherwise>
              <cn type="integer"> 0 </cn>
            </otherwise>
          </piecewise>
        </math>
      </assignmentRule>
      <assignmentRule variable="Clone13_00000058isClonePresent">
        <math xmlns="http://www.w3.org/1998/Math/MathML">
          <piecewise>
            <piece>
              <cn type="integer"> 1 </cn>
              <apply>
                <gt/>
                <ci> nClones </ci>
                <cn> 13.5 </cn>
              </apply>
            </piece>
            <otherwise>
              <cn type="integer"> 0 </cn>
            </otherwise>
          </piecewise>
        </math>
      </assignmentRule>
      <assignmentRule variable="Clone14_00000058isClonePresent">
        <math xmlns="http://www.w3.org/1998/Math/MathML">
          <piecewise>
            <piece>
              <cn type="integer"> 1 </cn>
              <apply>
                <gt/>
                <ci> nClones </ci>
                <cn> 14.5 </cn>
              </apply>
            </piece>
            <otherwise>
              <cn type="integer"> 0 </cn>
            </otherwise>
          </piecewise>
        </math>
      </assignmentRule>
      <assignmentRule variable="Clone15_00000058isClonePresent">
        <math xmlns="http://www.w3.org/1998/Math/MathML">
          <piecewise>
            <piece>
              <cn type="integer"> 1 </cn>
              <apply>
                <gt/>
                <ci> nClones </ci>
                <cn> 15.5 </cn>
              </apply>
            </piece>
            <otherwise>
              <cn type="integer"> 0 </cn>
            </otherwise>
          </piecewise>
        </math>
      </assignmentRule>
      <assignmentRule variable="Clone1_00000058isClonePresent">
        <math xmlns="http://www.w3.org/1998/Math/MathML">
          <piecewise>
            <piece>
              <cn type="integer"> 1 </cn>
              <apply>
                <gt/>
                <ci> nClones </ci>
                <cn> 1.5 </cn>
              </apply>
            </piece>
            <otherwise>
              <cn type="integer"> 0 </cn>
            </otherwise>
          </piecewise>
        </math>
      </assignmentRule>
      <assignmentRule variable="Clone2_00000058isClonePresent">
        <math xmlns="http://www.w3.org/1998/Math/MathML">
          <piecewise>
            <piece>
              <cn type="integer"> 1 </cn>
              <apply>
                <gt/>
                <ci> nClones </ci>
                <cn> 2.5 </cn>
              </apply>
            </piece>
            <otherwise>
              <cn type="integer"> 0 </cn>
            </otherwise>
          </piecewise>
        </math>
      </assignmentRule>
      <assignmentRule variable="Clone3_00000058isClonePresent">
        <math xmlns="http://www.w3.org/1998/Math/MathML">
          <piecewise>
            <piece>
              <cn type="integer"> 1 </cn>
              <apply>
                <gt/>
                <ci> nClones </ci>
                <cn> 3.5 </cn>
              </apply>
            </piece>
            <otherwise>
              <cn type="integer"> 0 </cn>
            </otherwise>
          </piecewise>
        </math>
      </assignmentRule>
      <assignmentRule variable="Clone4_00000058isClonePresent">
        <math xmlns="http://www.w3.org/1998/Math/MathML">
          <piecewise>
            <piece>
              <cn type="integer"> 1 </cn>
              <apply>
                <gt/>
                <ci> nClones </ci>
                <cn> 4.5 </cn>
              </apply>
            </piece>
            <otherwise>
              <cn type="integer"> 0 </cn>
            </otherwise>
          </piecewise>
        </math>
      </assignmentRule>
      <assignmentRule variable="Clone5_00000058isClonePresent">
        <math xmlns="http://www.w3.org/1998/Math/MathML">
          <piecewise>
            <piece>
              <cn type="integer"> 1 </cn>
              <apply>
                <gt/>
                <ci> nClones </ci>
                <cn> 5.5 </cn>
              </apply>
            </piece>
            <otherwise>
              <cn type="integer"> 0 </cn>
            </otherwise>
          </piecewise>
        </math>
      </assignmentRule>
      <assignmentRule variable="Clone6_00000058isClonePresent">
        <math xmlns="http://www.w3.org/1998/Math/MathML">
          <piecewise>
            <piece>
              <cn type="integer"> 1 </cn>
              <apply>
                <gt/>
                <ci> nClones </ci>
                <cn> 6.5 </cn>
              </apply>
            </piece>
            <otherwise>
              <cn type="integer"> 0 </cn>
            </otherwise>
          </piecewise>
        </math>
      </assignmentRule>
      <assignmentRule variable="Clone7_00000058isClonePresent">
        <math xmlns="http://www.w3.org/1998/Math/MathML">
          <piecewise>
            <piece>
              <cn type="integer"> 1 </cn>
              <apply>
                <gt/>
                <ci> nClones </ci>
                <cn> 7.5 </cn>
              </apply>
            </piece>
            <otherwise>
              <cn type="integer"> 0 </cn>
            </otherwise>
          </piecewise>
        </math>
      </assignmentRule>
      <assignmentRule variable="Clone8_00000058isClonePresent">
        <math xmlns="http://www.w3.org/1998/Math/MathML">
          <piecewise>
            <piece>
              <cn type="integer"> 1 </cn>
              <apply>
                <gt/>
                <ci> nClones </ci>
                <cn> 8.5 </cn>
              </apply>
            </piece>
            <otherwise>
              <cn type="integer"> 0 </cn>
            </otherwise>
          </piecewise>
        </math>
      </assignmentRule>
      <assignmentRule variable="Clone9_00000058isClonePresent">
        <math xmlns="http://www.w3.org/1998/Math/MathML">
          <piecewise>
            <piece>
              <cn type="integer"> 1 </cn>
              <apply>
                <gt/>
                <ci> nClones </ci>
                <cn> 9.5 </cn>
              </apply>
            </piece>
            <otherwise>
              <cn type="integer"> 0 </cn>
            </otherwise>
          </piecewise>
        </math>
      </assignmentRule>
      <assignmentRule variable="TumorTissue">
        <math xmlns="http://www.w3.org/1998/Math/MathML">
          <apply>
            <times/>
            <cn> 0.0251 </cn>
            <cn type="integer"> 1 </cn>
          </apply>
        </math>
      </assignmentRule>
      <assignmentRule variable="administeredDose">
        <math xmlns="http://www.w3.org/1998/Math/MathML">
          <piecewise>
            <piece>
              <ci> administeredDoseHuman </ci>
              <apply>
                <eq/>
                <ci> isXenograft </ci>
                <cn type="integer"> 0 </cn>
              </apply>
            </piece>
            <otherwise>
              <ci> administeredDoseXenograft </ci>
            </otherwise>
          </piecewise>
        </math>
      </assignmentRule>
      <assignmentRule variable="administeredDoseHuman">
        <math xmlns="http://www.w3.org/1998/Math/MathML">
          <apply>
            <times/>
            <cn type="integer"> 250 </cn>
            <cn type="integer"> 1 </cn>
          </apply>
        </math>
      </assignmentRule>
      <assignmentRule variable="administeredDoseXenograft">
        <math xmlns="http://www.w3.org/1998/Math/MathML">
          <apply>
            <times/>
            <ci> administeredDoseXenograftPerKg </ci>
            <ci> bodyWeight </ci>
          </apply>
        </math>
      </assignmentRule>
      <assignmentRule variable="administeredDoseXenograftPerKg">
        <math xmlns="http://www.w3.org/1998/Math/MathML">
          <apply>
            <times/>
            <cn type="integer"> 25 </cn>
            <cn type="integer"> 1 </cn>
          </apply>
        </math>
      </assignmentRule>
      <assignmentRule variable="age">
        <math xmlns="http://www.w3.org/1998/Math/MathML">
          <cn type="integer"> 60 </cn>
        </math>
      </assignmentRule>
      <assignmentRule variable="ageSquare">
        <math xmlns="http://www.w3.org/1998/Math/MathML">
          <apply>
            <divide/>
            <apply>
              <times/>
              <ci> age </ci>
              <ci> age </ci>
            </apply>
            <apply>
              <power/>
              <cn type="integer"> 1 </cn>
              <cn type="integer"> 2 </cn>
            </apply>
          </apply>
        </math>
      </assignmentRule>
      <assignmentRule variable="agp">
        <math xmlns="http://www.w3.org/1998/Math/MathML">
          <cn type="integer"> 121 </cn>
        </math>
      </assignmentRule>
      <assignmentRule variable="appVGefitinib">
        <math xmlns="http://www.w3.org/1998/Math/MathML">
          <piecewise>
            <piece>
              <ci> appVGefitinibHuman </ci>
              <apply>
                <eq/>
                <ci> isXenograft </ci>
                <cn type="integer"> 0 </cn>
              </apply>
            </piece>
            <otherwise>
              <ci> appVGefitinibXenograft </ci>
            </otherwise>
          </piecewise>
        </math>
      </assignmentRule>
      <assignmentRule variable="appVGefitinibHuman">
        <math xmlns="http://www.w3.org/1998/Math/MathML">
          <apply>
            <times/>
            <ci> appVGefitinibHumanBW </ci>
            <apply>
              <power/>
              <apply>
                <divide/>
                <ci> agp </ci>
                <cn type="integer"> 121 </cn>
              </apply>
              <apply>
                <minus/>
                <cn> 0.447 </cn>
              </apply>
            </apply>
          </apply>
        </math>
      </assignmentRule>
      <assignmentRule variable="appVGefitinibHumanBW">
        <math xmlns="http://www.w3.org/1998/Math/MathML">
          <apply>
            <times/>
            <ci> appVGefitinibHumanBWRef </ci>
            <apply>
              <power/>
              <apply>
                <divide/>
                <ci> bodyWeight </ci>
                <apply>
                  <times/>
                  <cn type="integer"> 70 </cn>
                  <cn type="integer"> 1 </cn>
                </apply>
              </apply>
              <cn> 0.75 </cn>
            </apply>
          </apply>
        </math>
      </assignmentRule>
      <assignmentRule variable="appVGefitinibHumanBWRef">
        <math xmlns="http://www.w3.org/1998/Math/MathML">
          <apply>
            <times/>
            <cn> 1845.3 </cn>
            <cn type="integer"> 1 </cn>
          </apply>
        </math>
      </assignmentRule>
      <assignmentRule variable="appVGefitinibXenograft">
        <math xmlns="http://www.w3.org/1998/Math/MathML">
          <apply>
            <times/>
            <ci> appVGefitinibXenograftRef </ci>
            <apply>
              <divide/>
              <ci> bodyWeight </ci>
              <apply>
                <times/>
                <cn> 0.023 </cn>
                <cn type="integer"> 1 </cn>
              </apply>
            </apply>
          </apply>
        </math>
      </assignmentRule>
      <assignmentRule variable="appVGefitinibXenograftRef">
        <math xmlns="http://www.w3.org/1998/Math/MathML">
          <apply>
            <times/>
            <cn> 0.24 </cn>
            <cn type="integer"> 1 </cn>
          </apply>
        </math>
      </assignmentRule>
      <assignmentRule variable="aucSSAnalytic">
        <math xmlns="http://www.w3.org/1998/Math/MathML">
          <apply>
            <divide/>
            <apply>
              <divide/>
              <apply>
                <times/>
                <ci> bioavailability </ci>
                <ci> administeredDose </ci>
              </apply>
              <ci> appVGefitinib </ci>
            </apply>
            <ci> keGefitinib </ci>
          </apply>
        </math>
      </assignmentRule>
      <assignmentRule variable="bioavailability">
        <math xmlns="http://www.w3.org/1998/Math/MathML">
          <piecewise>
            <piece>
              <ci> bioavailabilityHuman </ci>
              <apply>
                <eq/>
                <ci> isXenograft </ci>
                <cn type="integer"> 0 </cn>
              </apply>
            </piece>
            <otherwise>
              <ci> bioavailabilityXenograft </ci>
            </otherwise>
          </piecewise>
        </math>
      </assignmentRule>
      <assignmentRule variable="bioavailabilityHuman">
        <math xmlns="http://www.w3.org/1998/Math/MathML">
          <cn> 0.6 </cn>
        </math>
      </assignmentRule>
      <assignmentRule variable="bioavailabilityXenograft">
        <math xmlns="http://www.w3.org/1998/Math/MathML">
          <cn> 0.45 </cn>
        </math>
      </assignmentRule>
      <assignmentRule variable="bodyWeight">
        <math xmlns="http://www.w3.org/1998/Math/MathML">
          <apply>
            <divide/>
            <piecewise>
              <piece>
                <ci> bodyWeightInVitro </ci>
                <apply>
                  <geq/>
                  <ci> inVitro </ci>
                  <cn> 0.5 </cn>
                </apply>
              </piece>
              <otherwise>
                <piecewise>
                  <piece>
                    <ci> bodyWeightMouse </ci>
                    <apply>
                      <eq/>
                      <ci> isXenograft </ci>
                      <cn type="integer"> 1 </cn>
                    </apply>
                  </piece>
                  <otherwise>
                    <apply>
                      <times/>
                      <ci> bodyWeightHuman </ci>
                      <cn type="integer"> 1000 </cn>
                    </apply>
                  </otherwise>
                </piecewise>
              </otherwise>
            </piecewise>
            <cn type="integer"> 1000 </cn>
          </apply>
        </math>
      </assignmentRule>
      <assignmentRule variable="bodyWeightHuman">
        <math xmlns="http://www.w3.org/1998/Math/MathML">
          <piecewise>
            <piece>
              <ci> bodyWeightHumanAsian </ci>
              <apply>
                <lt/>
                <ci> ethnicity </ci>
                <cn> 1.5 </cn>
              </apply>
            </piece>
            <otherwise>
              <ci> bodyWeightHumanNonAsian </ci>
            </otherwise>
          </piecewise>
        </math>
      </assignmentRule>
      <assignmentRule variable="bodyWeightHumanAsian">
        <math xmlns="http://www.w3.org/1998/Math/MathML">
          <piecewise>
            <piece>
              <apply>
                <times/>
                <apply>
                  <plus/>
                  <apply>
                    <times/>
                    <apply>
                      <minus/>
                      <cn> 0.003 </cn>
                    </apply>
                    <ci> ageSquare </ci>
                  </apply>
                  <apply>
                    <divide/>
                    <apply>
                      <times/>
                      <cn> 0.237 </cn>
                      <ci> age </ci>
                    </apply>
                    <cn type="integer"> 1 </cn>
                  </apply>
                  <cn> 58.65 </cn>
                </apply>
                <cn type="integer"> 1 </cn>
              </apply>
              <apply>
                <gt/>
                <ci> isMale </ci>
                <cn> 0.5 </cn>
              </apply>
            </piece>
            <otherwise>
              <apply>
                <times/>
                <apply>
                  <plus/>
                  <apply>
                    <times/>
                    <apply>
                      <minus/>
                      <cn> 0.008 </cn>
                    </apply>
                    <ci> ageSquare </ci>
                  </apply>
                  <apply>
                    <divide/>
                    <apply>
                      <times/>
                      <cn> 0.748 </cn>
                      <ci> age </ci>
                    </apply>
                    <cn type="integer"> 1 </cn>
                  </apply>
                  <cn> 36.36 </cn>
                </apply>
                <cn type="integer"> 1 </cn>
              </apply>
            </otherwise>
          </piecewise>
        </math>
      </assignmentRule>
      <assignmentRule variable="bodyWeightHumanNonAsian">
        <math xmlns="http://www.w3.org/1998/Math/MathML">
          <piecewise>
            <piece>
              <apply>
                <times/>
                <apply>
                  <plus/>
                  <apply>
                    <times/>
                    <apply>
                      <minus/>
                      <cn> 0.004 </cn>
                    </apply>
                    <ci> ageSquare </ci>
                  </apply>
                  <apply>
                    <divide/>
                    <apply>
                      <times/>
                      <cn> 0.301 </cn>
                      <ci> age </ci>
                    </apply>
                    <cn type="integer"> 1 </cn>
                  </apply>
                  <cn> 67.51 </cn>
                </apply>
                <cn type="integer"> 1 </cn>
              </apply>
              <apply>
                <gt/>
                <ci> isMale </ci>
                <cn> 0.5 </cn>
              </apply>
            </piece>
            <otherwise>
              <apply>
                <times/>
                <apply>
                  <plus/>
                  <apply>
                    <times/>
                    <apply>
                      <minus/>
                      <cn> 0.009 </cn>
                    </apply>
                    <ci> ageSquare </ci>
                  </apply>
                  <apply>
                    <divide/>
                    <apply>
                      <times/>
                      <cn> 0.952 </cn>
                      <ci> age </ci>
                    </apply>
                    <cn type="integer"> 1 </cn>
                  </apply>
                  <cn> 39.8 </cn>
                </apply>
                <cn type="integer"> 1 </cn>
              </apply>
            </otherwise>
          </piecewise>
        </math>
      </assignmentRule>
      <assignmentRule variable="bodyWeightInVitro">
        <math xmlns="http://www.w3.org/1998/Math/MathML">
          <cn> 2.63 </cn>
        </math>
      </assignmentRule>
      <assignmentRule variable="bodyWeightMouse">
        <math xmlns="http://www.w3.org/1998/Math/MathML">
          <cn type="integer"> 23 </cn>
        </math>
      </assignmentRule>
      <assignmentRule variable="calibPatientId">
        <math xmlns="http://www.w3.org/1998/Math/MathML">
          <cn type="integer"> 0 </cn>
        </math>
      </assignmentRule>
      <assignmentRule variable="cancerCellDensity">
        <math xmlns="http://www.w3.org/1998/Math/MathML">
          <cn type="integer"> 280000000 </cn>
        </math>
      </assignmentRule>
      <assignmentRule variable="clGefitinib">
        <math xmlns="http://www.w3.org/1998/Math/MathML">
          <piecewise>
            <piece>
              <ci> clGefitinibHuman </ci>
              <apply>
                <eq/>
                <ci> isXenograft </ci>
                <cn type="integer"> 0 </cn>
              </apply>
            </piece>
            <otherwise>
              <ci> clGefitinibXenograft </ci>
            </otherwise>
          </piecewise>
        </math>
      </assignmentRule>
      <assignmentRule variable="clGefitinibHuman">
        <math xmlns="http://www.w3.org/1998/Math/MathML">
          <apply>
            <times/>
            <ci> clGefitinibHumanBW </ci>
            <apply>
              <power/>
              <cn> 0.759 </cn>
              <ci> isOld </ci>
            </apply>
            <apply>
              <power/>
              <cn> 1.82 </cn>
              <ci> isCYPInducer </ci>
            </apply>
            <apply>
              <power/>
              <apply>
                <divide/>
                <ci> agp </ci>
                <cn type="integer"> 121 </cn>
              </apply>
              <apply>
                <minus/>
                <cn> 0.502 </cn>
              </apply>
            </apply>
          </apply>
        </math>
      </assignmentRule>
      <assignmentRule variable="clGefitinibHumanBW">
        <math xmlns="http://www.w3.org/1998/Math/MathML">
          <apply>
            <times/>
            <ci> clGefitinibHumanBWRef </ci>
            <apply>
              <power/>
              <apply>
                <divide/>
                <ci> bodyWeight </ci>
                <apply>
                  <times/>
                  <cn type="integer"> 70 </cn>
                  <cn type="integer"> 1 </cn>
                </apply>
              </apply>
              <cn> 0.5 </cn>
            </apply>
          </apply>
        </math>
      </assignmentRule>
      <assignmentRule variable="clGefitinibHumanBWRef">
        <math xmlns="http://www.w3.org/1998/Math/MathML">
          <apply>
            <times/>
            <cn> 32.119 </cn>
            <cn type="integer"> 1 </cn>
          </apply>
        </math>
      </assignmentRule>
      <assignmentRule variable="clGefitinibXenograft">
        <math xmlns="http://www.w3.org/1998/Math/MathML">
          <apply>
            <times/>
            <ci> clGefitinibXenograftRef </ci>
            <apply>
              <power/>
              <apply>
                <divide/>
                <ci> bodyWeight </ci>
                <apply>
                  <times/>
                  <cn> 0.023 </cn>
                  <cn type="integer"> 1 </cn>
                </apply>
              </apply>
              <cn> 0.75 </cn>
            </apply>
          </apply>
        </math>
      </assignmentRule>
      <assignmentRule variable="clGefitinibXenograftRef">
        <math xmlns="http://www.w3.org/1998/Math/MathML">
          <apply>
            <times/>
            <cn> 0.029 </cn>
            <cn type="integer"> 1 </cn>
          </apply>
        </math>
      </assignmentRule>
      <assignmentRule variable="cmaxSSAnalytic">
        <math xmlns="http://www.w3.org/1998/Math/MathML">
          <apply>
            <times/>
            <apply>
              <divide/>
              <apply>
                <times/>
                <apply>
                  <divide/>
                  <apply>
                    <times/>
                    <ci> bioavailability </ci>
                    <ci> administeredDose </ci>
                  </apply>
                  <ci> appVGefitinib </ci>
                </apply>
                <ci> kabGefitinib </ci>
              </apply>
              <apply>
                <minus/>
                <ci> kabGefitinib </ci>
                <ci> keGefitinib </ci>
              </apply>
            </apply>
            <apply>
              <minus/>
              <apply>
                <times/>
                <apply>
                  <divide/>
                  <apply>
                    <minus/>
                    <cn type="integer"> 1 </cn>
                    <apply>
                      <exp/>
                      <apply>
                        <minus/>
                        <apply>
                          <times/>
                          <ci> nDoses </ci>
                          <ci> keGefitinib </ci>
                          <ci> tDrugAdminFrequency </ci>
                        </apply>
                      </apply>
                    </apply>
                  </apply>
                  <apply>
                    <minus/>
                    <cn type="integer"> 1 </cn>
                    <apply>
                      <exp/>
                      <apply>
                        <minus/>
                        <apply>
                          <times/>
                          <ci> keGefitinib </ci>
                          <ci> tDrugAdminFrequency </ci>
                        </apply>
                      </apply>
                    </apply>
                  </apply>
                </apply>
                <apply>
                  <exp/>
                  <apply>
                    <minus/>
                    <apply>
                      <times/>
                      <ci> keGefitinib </ci>
                      <ci> tmaxSSAnalytic </ci>
                    </apply>
                  </apply>
                </apply>
              </apply>
              <apply>
                <times/>
                <apply>
                  <divide/>
                  <apply>
                    <minus/>
                    <cn type="integer"> 1 </cn>
                    <apply>
                      <exp/>
                      <apply>
                        <minus/>
                        <apply>
                          <times/>
                          <ci> nDoses </ci>
                          <ci> kabGefitinib </ci>
                          <ci> tDrugAdminFrequency </ci>
                        </apply>
                      </apply>
                    </apply>
                  </apply>
                  <apply>
                    <minus/>
                    <cn type="integer"> 1 </cn>
                    <apply>
                      <exp/>
                      <apply>
                        <minus/>
                        <apply>
                          <times/>
                          <ci> kabGefitinib </ci>
                          <ci> tDrugAdminFrequency </ci>
                        </apply>
                      </apply>
                    </apply>
                  </apply>
                </apply>
                <apply>
                  <exp/>
                  <apply>
                    <minus/>
                    <apply>
                      <times/>
                      <ci> kabGefitinib </ci>
                      <ci> tmaxSSAnalytic </ci>
                    </apply>
                  </apply>
                </apply>
              </apply>
            </apply>
          </apply>
        </math>
      </assignmentRule>
      <assignmentRule variable="cmaxSingleAnalytic">
        <math xmlns="http://www.w3.org/1998/Math/MathML">
          <apply>
            <times/>
            <apply>
              <divide/>
              <apply>
                <times/>
                <apply>
                  <divide/>
                  <apply>
                    <times/>
                    <ci> bioavailability </ci>
                    <ci> administeredDose </ci>
                  </apply>
                  <ci> appVGefitinib </ci>
                </apply>
                <ci> kabGefitinib </ci>
              </apply>
              <apply>
                <minus/>
                <ci> kabGefitinib </ci>
                <ci> keGefitinib </ci>
              </apply>
            </apply>
            <apply>
              <minus/>
              <apply>
                <exp/>
                <apply>
                  <minus/>
                  <apply>
                    <times/>
                    <ci> keGefitinib </ci>
                    <ci> tmaxSingleAnalytic </ci>
                  </apply>
                </apply>
              </apply>
              <apply>
                <exp/>
                <apply>
                  <minus/>
                  <apply>
                    <times/>
                    <ci> kabGefitinib </ci>
                    <ci> tmaxSingleAnalytic </ci>
                  </apply>
                </apply>
              </apply>
            </apply>
          </apply>
        </math>
      </assignmentRule>
      <assignmentRule variable="cmeanSSAnalytic">
        <math xmlns="http://www.w3.org/1998/Math/MathML">
          <apply>
            <divide/>
            <ci> aucSSAnalytic </ci>
            <ci> tDrugAdminFrequency </ci>
          </apply>
        </math>
      </assignmentRule>
      <assignmentRule variable="cminSSAnalytic">
        <math xmlns="http://www.w3.org/1998/Math/MathML">
          <apply>
            <times/>
            <apply>
              <divide/>
              <apply>
                <times/>
                <apply>
                  <divide/>
                  <apply>
                    <times/>
                    <ci> bioavailability </ci>
                    <ci> administeredDose </ci>
                  </apply>
                  <ci> appVGefitinib </ci>
                </apply>
                <ci> kabGefitinib </ci>
              </apply>
              <apply>
                <minus/>
                <ci> kabGefitinib </ci>
                <ci> keGefitinib </ci>
              </apply>
            </apply>
            <apply>
              <minus/>
              <apply>
                <power/>
                <apply>
                  <minus/>
                  <cn type="integer"> 1 </cn>
                  <apply>
                    <exp/>
                    <apply>
                      <minus/>
                      <apply>
                        <times/>
                        <ci> keGefitinib </ci>
                        <ci> tDrugAdminFrequency </ci>
                      </apply>
                    </apply>
                  </apply>
                </apply>
                <apply>
                  <minus/>
                  <cn type="integer"> 1 </cn>
                </apply>
              </apply>
              <apply>
                <power/>
                <apply>
                  <minus/>
                  <cn type="integer"> 1 </cn>
                  <apply>
                    <exp/>
                    <apply>
                      <minus/>
                      <apply>
                        <times/>
                        <ci> kabGefitinib </ci>
                        <ci> tDrugAdminFrequency </ci>
                      </apply>
                    </apply>
                  </apply>
                </apply>
                <apply>
                  <minus/>
                  <cn type="integer"> 1 </cn>
                </apply>
              </apply>
            </apply>
          </apply>
        </math>
      </assignmentRule>
      <assignmentRule variable="distribId">
        <math xmlns="http://www.w3.org/1998/Math/MathML">
          <cn type="integer"> 0 </cn>
        </math>
      </assignmentRule>
      <assignmentRule variable="ethnicity">
        <math xmlns="http://www.w3.org/1998/Math/MathML">
          <cn type="integer"> 1 </cn>
        </math>
      </assignmentRule>
      <assignmentRule variable="funbound">
        <math xmlns="http://www.w3.org/1998/Math/MathML">
          <piecewise>
            <piece>
              <ci> funboundHuman </ci>
              <apply>
                <eq/>
                <ci> isXenograft </ci>
                <cn type="integer"> 0 </cn>
              </apply>
            </piece>
            <otherwise>
              <ci> funboundXenograft </ci>
            </otherwise>
          </piecewise>
        </math>
      </assignmentRule>
      <assignmentRule variable="funboundHuman">
        <math xmlns="http://www.w3.org/1998/Math/MathML">
          <cn> 0.05 </cn>
        </math>
      </assignmentRule>
      <assignmentRule variable="funboundXenograft">
        <math xmlns="http://www.w3.org/1998/Math/MathML">
          <cn> 0.06 </cn>
        </math>
      </assignmentRule>
      <assignmentRule variable="funboundtt">
        <math xmlns="http://www.w3.org/1998/Math/MathML">
          <apply>
            <times/>
            <ci> funbound </ci>
            <ci> scalingUnboundTumor </ci>
          </apply>
        </math>
      </assignmentRule>
      <assignmentRule variable="inVitro">
        <math xmlns="http://www.w3.org/1998/Math/MathML">
          <cn type="integer"> 0 </cn>
        </math>
      </assignmentRule>
      <assignmentRule variable="inVitroScale">
        <math xmlns="http://www.w3.org/1998/Math/MathML">
          <cn type="e-notation"> 1 <sep/> -12 </cn>
        </math>
      </assignmentRule>
      <assignmentRule variable="inVivoScale">
        <math xmlns="http://www.w3.org/1998/Math/MathML">
          <cn> 0.1 </cn>
        </math>
      </assignmentRule>
      <assignmentRule variable="initialTNM">
        <math xmlns="http://www.w3.org/1998/Math/MathML">
          <cn type="integer"> 300 </cn>
        </math>
      </assignmentRule>
      <assignmentRule variable="isCYPInducer">
        <math xmlns="http://www.w3.org/1998/Math/MathML">
          <cn type="integer"> 0 </cn>
        </math>
      </assignmentRule>
      <assignmentRule variable="isClonePresent">
        <math xmlns="http://www.w3.org/1998/Math/MathML">
          <cn type="integer"> 1 </cn>
        </math>
      </assignmentRule>
      <assignmentRule variable="isMale">
        <math xmlns="http://www.w3.org/1998/Math/MathML">
          <cn type="integer"> 1 </cn>
        </math>
      </assignmentRule>
      <assignmentRule variable="isNeoangiogenesis">
        <math xmlns="http://www.w3.org/1998/Math/MathML">
          <cn type="integer"> 1 </cn>
        </math>
      </assignmentRule>
      <assignmentRule variable="isOld">
        <math xmlns="http://www.w3.org/1998/Math/MathML">
          <piecewise>
            <piece>
              <cn type="integer"> 1 </cn>
              <apply>
                <geq/>
                <ci> age </ci>
                <apply>
                  <times/>
                  <cn type="integer"> 65 </cn>
                  <cn type="integer"> 1 </cn>
                </apply>
              </apply>
            </piece>
            <otherwise>
              <cn type="integer"> 0 </cn>
            </otherwise>
          </piecewise>
        </math>
      </assignmentRule>
      <assignmentRule variable="isPlacebo">
        <math xmlns="http://www.w3.org/1998/Math/MathML">
          <cn type="integer"> 0 </cn>
        </math>
      </assignmentRule>
      <assignmentRule variable="isResistanceMutation">
        <math xmlns="http://www.w3.org/1998/Math/MathML">
          <cn type="integer"> 1 </cn>
        </math>
      </assignmentRule>
      <assignmentRule variable="isXenograft">
        <math xmlns="http://www.w3.org/1998/Math/MathML">
          <cn type="integer"> 0 </cn>
        </math>
      </assignmentRule>
      <assignmentRule variable="k0eGefitinib">
        <math xmlns="http://www.w3.org/1998/Math/MathML">
          <piecewise>
            <piece>
              <ci> k0eGefitinibHuman </ci>
              <apply>
                <eq/>
                <ci> isXenograft </ci>
                <cn type="integer"> 0 </cn>
              </apply>
            </piece>
            <otherwise>
              <ci> k0eGefitinibXenograft </ci>
            </otherwise>
          </piecewise>
        </math>
      </assignmentRule>
      <assignmentRule variable="k0eGefitinibHuman">
        <math xmlns="http://www.w3.org/1998/Math/MathML">
          <apply>
            <times/>
            <ci> k0eGefitinibHumanRef </ci>
            <apply>
              <power/>
              <apply>
                <divide/>
                <ci> bodyWeight </ci>
                <apply>
                  <times/>
                  <cn type="integer"> 70 </cn>
                  <cn type="integer"> 1 </cn>
                </apply>
              </apply>
              <apply>
                <minus/>
                <cn> 0.25 </cn>
              </apply>
            </apply>
          </apply>
        </math>
      </assignmentRule>
      <assignmentRule variable="k0eGefitinibHumanRef">
        <math xmlns="http://www.w3.org/1998/Math/MathML">
          <apply>
            <times/>
            <cn> 0.049 </cn>
            <cn type="integer"> 1 </cn>
          </apply>
        </math>
      </assignmentRule>
      <assignmentRule variable="k0eGefitinibXenograft">
        <math xmlns="http://www.w3.org/1998/Math/MathML">
          <apply>
            <times/>
            <ci> k0eGefitinibXenograftRef </ci>
            <apply>
              <power/>
              <apply>
                <divide/>
                <ci> bodyWeight </ci>
                <apply>
                  <times/>
                  <cn> 0.023 </cn>
                  <cn type="integer"> 1 </cn>
                </apply>
              </apply>
              <apply>
                <minus/>
                <cn> 0.25 </cn>
              </apply>
            </apply>
          </apply>
        </math>
      </assignmentRule>
      <assignmentRule variable="k0eGefitinibXenograftRef">
        <math xmlns="http://www.w3.org/1998/Math/MathML">
          <apply>
            <times/>
            <cn> 0.109 </cn>
            <cn type="integer"> 1 </cn>
          </apply>
        </math>
      </assignmentRule>
      <assignmentRule variable="k1eGefitinib">
        <math xmlns="http://www.w3.org/1998/Math/MathML">
          <piecewise>
            <piece>
              <ci> k1eGefitinibHuman </ci>
              <apply>
                <eq/>
                <ci> isXenograft </ci>
                <cn type="integer"> 0 </cn>
              </apply>
            </piece>
            <otherwise>
              <ci> k1eGefitinibXenograft </ci>
            </otherwise>
          </piecewise>
        </math>
      </assignmentRule>
      <assignmentRule variable="k1eGefitinibHuman">
        <math xmlns="http://www.w3.org/1998/Math/MathML">
          <apply>
            <times/>
            <ci> k1eGefitinibHumanRef </ci>
            <apply>
              <power/>
              <apply>
                <divide/>
                <ci> bodyWeight </ci>
                <apply>
                  <times/>
                  <cn type="integer"> 70 </cn>
                  <cn type="integer"> 1 </cn>
                </apply>
              </apply>
              <apply>
                <minus/>
                <cn> 0.25 </cn>
              </apply>
            </apply>
          </apply>
        </math>
      </assignmentRule>
      <assignmentRule variable="k1eGefitinibHumanRef">
        <math xmlns="http://www.w3.org/1998/Math/MathML">
          <apply>
            <times/>
            <cn type="e-notation"> 2.4 <sep/> -5 </cn>
            <cn type="integer"> 1 </cn>
          </apply>
        </math>
      </assignmentRule>
      <assignmentRule variable="k1eGefitinibXenograft">
        <math xmlns="http://www.w3.org/1998/Math/MathML">
          <apply>
            <times/>
            <ci> k1eGefitinibXenograftRef </ci>
            <apply>
              <power/>
              <apply>
                <divide/>
                <ci> bodyWeight </ci>
                <apply>
                  <times/>
                  <cn> 0.023 </cn>
                  <cn type="integer"> 1 </cn>
                </apply>
              </apply>
              <apply>
                <minus/>
                <cn> 0.25 </cn>
              </apply>
            </apply>
          </apply>
        </math>
      </assignmentRule>
      <assignmentRule variable="k1eGefitinibXenograftRef">
        <math xmlns="http://www.w3.org/1998/Math/MathML">
          <apply>
            <times/>
            <cn> 0.12 </cn>
            <cn type="integer"> 1 </cn>
          </apply>
        </math>
      </assignmentRule>
      <assignmentRule variable="kabGefitinib">
        <math xmlns="http://www.w3.org/1998/Math/MathML">
          <piecewise>
            <piece>
              <ci> kabGefitinibHuman </ci>
              <apply>
                <eq/>
                <ci> isXenograft </ci>
                <cn type="integer"> 0 </cn>
              </apply>
            </piece>
            <otherwise>
              <ci> kabGefitinibXenograft </ci>
            </otherwise>
          </piecewise>
        </math>
      </assignmentRule>
      <assignmentRule variable="kabGefitinibHuman">
        <math xmlns="http://www.w3.org/1998/Math/MathML">
          <apply>
            <times/>
            <ci> kabGefitinibHumanRef </ci>
            <apply>
              <power/>
              <apply>
                <divide/>
                <ci> bodyWeight </ci>
                <apply>
                  <times/>
                  <cn type="integer"> 70 </cn>
                  <cn type="integer"> 1 </cn>
                </apply>
              </apply>
              <apply>
                <minus/>
                <cn> 0.25 </cn>
              </apply>
            </apply>
          </apply>
        </math>
      </assignmentRule>
      <assignmentRule variable="kabGefitinibHumanRef">
        <math xmlns="http://www.w3.org/1998/Math/MathML">
          <apply>
            <times/>
            <cn> 0.773 </cn>
            <cn type="integer"> 1 </cn>
          </apply>
        </math>
      </assignmentRule>
      <assignmentRule variable="kabGefitinibXenograft">
        <math xmlns="http://www.w3.org/1998/Math/MathML">
          <apply>
            <times/>
            <ci> kabGefitinibXenograftRef </ci>
            <apply>
              <power/>
              <apply>
                <divide/>
                <ci> bodyWeight </ci>
                <apply>
                  <times/>
                  <cn> 0.023 </cn>
                  <cn type="integer"> 1 </cn>
                </apply>
              </apply>
              <apply>
                <minus/>
                <cn> 0.25 </cn>
              </apply>
            </apply>
          </apply>
        </math>
      </assignmentRule>
      <assignmentRule variable="kabGefitinibXenograftRef">
        <math xmlns="http://www.w3.org/1998/Math/MathML">
          <apply>
            <times/>
            <cn> 5.2 </cn>
            <cn type="integer"> 1 </cn>
          </apply>
        </math>
      </assignmentRule>
      <assignmentRule variable="keGefitinib">
        <math xmlns="http://www.w3.org/1998/Math/MathML">
          <piecewise>
            <piece>
              <ci> keGefitinibHuman </ci>
              <apply>
                <eq/>
                <ci> isXenograft </ci>
                <cn type="integer"> 0 </cn>
              </apply>
            </piece>
            <otherwise>
              <ci> keGefitinibXenograft </ci>
            </otherwise>
          </piecewise>
        </math>
      </assignmentRule>
      <assignmentRule variable="keGefitinibHuman">
        <math xmlns="http://www.w3.org/1998/Math/MathML">
          <apply>
            <divide/>
            <ci> clGefitinibHuman </ci>
            <ci> appVGefitinibHuman </ci>
          </apply>
        </math>
      </assignmentRule>
      <assignmentRule variable="keGefitinibXenograft">
        <math xmlns="http://www.w3.org/1998/Math/MathML">
          <apply>
            <divide/>
            <ci> clGefitinibXenograft </ci>
            <ci> appVGefitinibXenograft </ci>
          </apply>
        </math>
      </assignmentRule>
      <assignmentRule variable="metastasisStatus">
        <math xmlns="http://www.w3.org/1998/Math/MathML">
          <apply>
            <minus/>
            <ci> initialTNM </ci>
            <apply>
              <times/>
              <cn type="integer"> 10 </cn>
              <apply>
                <floor/>
                <apply>
                  <divide/>
                  <ci> initialTNM </ci>
                  <cn type="integer"> 10 </cn>
                </apply>
              </apply>
            </apply>
          </apply>
        </math>
      </assignmentRule>
      <assignmentRule variable="mmGefitinib">
        <math xmlns="http://www.w3.org/1998/Math/MathML">
          <apply>
            <times/>
            <cn> 446.9 </cn>
            <cn type="integer"> 1 </cn>
          </apply>
        </math>
      </assignmentRule>
      <assignmentRule variable="nClones">
        <math xmlns="http://www.w3.org/1998/Math/MathML">
          <cn type="integer"> 1 </cn>
        </math>
      </assignmentRule>
      <assignmentRule variable="nDoses">
        <math xmlns="http://www.w3.org/1998/Math/MathML">
          <apply>
            <plus/>
            <apply>
              <floor/>
              <apply>
                <times/>
                <apply>
                  <divide/>
                  <csymbol encoding="text" definitionURL="http://www.sbml.org/sbml/symbols/time"> time </csymbol>
                  <ci> tDrugAdminFrequency </ci>
                </apply>
                <cn> 0.000277777777777778 </cn>
              </apply>
            </apply>
            <cn type="integer"> 1 </cn>
          </apply>
        </math>
      </assignmentRule>
      <assignmentRule variable="nodalStatus">
        <math xmlns="http://www.w3.org/1998/Math/MathML">
          <apply>
            <minus/>
            <apply>
              <floor/>
              <apply>
                <divide/>
                <ci> initialTNM </ci>
                <cn type="integer"> 10 </cn>
              </apply>
            </apply>
            <apply>
              <times/>
              <cn type="integer"> 10 </cn>
              <apply>
                <floor/>
                <apply>
                  <divide/>
                  <apply>
                    <floor/>
                    <apply>
                      <divide/>
                      <ci> initialTNM </ci>
                      <cn type="integer"> 10 </cn>
                    </apply>
                  </apply>
                  <cn type="integer"> 10 </cn>
                </apply>
              </apply>
            </apply>
          </apply>
        </math>
      </assignmentRule>
      <assignmentRule variable="patientIdVpop">
        <math xmlns="http://www.w3.org/1998/Math/MathML">
          <cn type="integer"> 0 </cn>
        </math>
      </assignmentRule>
      <assignmentRule variable="patientRankMaemondo">
        <math xmlns="http://www.w3.org/1998/Math/MathML">
          <cn type="integer"> 0 </cn>
        </math>
      </assignmentRule>
      <assignmentRule variable="plasmaConcGefitinibAnalytic">
        <math xmlns="http://www.w3.org/1998/Math/MathML">
          <apply>
            <times/>
            <apply>
              <divide/>
              <apply>
                <times/>
                <apply>
                  <divide/>
                  <apply>
                    <times/>
                    <ci> bioavailability </ci>
                    <ci> administeredDose </ci>
                  </apply>
                  <ci> appVGefitinib </ci>
                </apply>
                <ci> kabGefitinib </ci>
              </apply>
              <apply>
                <minus/>
                <ci> kabGefitinib </ci>
                <ci> keGefitinib </ci>
              </apply>
            </apply>
            <apply>
              <minus/>
              <apply>
                <times/>
                <apply>
                  <divide/>
                  <apply>
                    <minus/>
                    <cn type="integer"> 1 </cn>
                    <apply>
                      <exp/>
                      <apply>
                        <minus/>
                        <apply>
                          <times/>
                          <ci> nDoses </ci>
                          <ci> keGefitinib </ci>
                          <ci> tDrugAdminFrequency </ci>
                        </apply>
                      </apply>
                    </apply>
                  </apply>
                  <apply>
                    <minus/>
                    <cn type="integer"> 1 </cn>
                    <apply>
                      <exp/>
                      <apply>
                        <minus/>
                        <apply>
                          <times/>
                          <ci> keGefitinib </ci>
                          <ci> tDrugAdminFrequency </ci>
                        </apply>
                      </apply>
                    </apply>
                  </apply>
                </apply>
                <apply>
                  <exp/>
                  <apply>
                    <times/>
                    <apply>
                      <minus/>
                      <apply>
                        <times/>
                        <ci> keGefitinib </ci>
                        <ci> relativeTime </ci>
                      </apply>
                    </apply>
                    <cn> 0.000277777777777778 </cn>
                  </apply>
                </apply>
              </apply>
              <apply>
                <times/>
                <apply>
                  <divide/>
                  <apply>
                    <minus/>
                    <cn type="integer"> 1 </cn>
                    <apply>
                      <exp/>
                      <apply>
                        <minus/>
                        <apply>
                          <times/>
                          <ci> nDoses </ci>
                          <ci> kabGefitinib </ci>
                          <ci> tDrugAdminFrequency </ci>
                        </apply>
                      </apply>
                    </apply>
                  </apply>
                  <apply>
                    <minus/>
                    <cn type="integer"> 1 </cn>
                    <apply>
                      <exp/>
                      <apply>
                        <minus/>
                        <apply>
                          <times/>
                          <ci> kabGefitinib </ci>
                          <ci> tDrugAdminFrequency </ci>
                        </apply>
                      </apply>
                    </apply>
                  </apply>
                </apply>
                <apply>
                  <exp/>
                  <apply>
                    <times/>
                    <apply>
                      <minus/>
                      <apply>
                        <times/>
                        <ci> kabGefitinib </ci>
                        <ci> relativeTime </ci>
                      </apply>
                    </apply>
                    <cn> 0.000277777777777778 </cn>
                  </apply>
                </apply>
              </apply>
            </apply>
          </apply>
        </math>
      </assignmentRule>
      <assignmentRule variable="relativeTime">
        <math xmlns="http://www.w3.org/1998/Math/MathML">
          <apply>
            <minus/>
            <csymbol encoding="text" definitionURL="http://www.sbml.org/sbml/symbols/time"> time </csymbol>
            <apply>
              <times/>
              <ci> tDrugAdminFrequency </ci>
              <apply>
                <minus/>
                <ci> nDoses </ci>
                <cn type="integer"> 1 </cn>
              </apply>
              <cn type="integer"> 3600 </cn>
            </apply>
          </apply>
        </math>
      </assignmentRule>
      <assignmentRule variable="scalingUnboundTumor">
        <math xmlns="http://www.w3.org/1998/Math/MathML">
          <piecewise>
            <piece>
              <ci> scalingUnboundTumorHuman </ci>
              <apply>
                <eq/>
                <ci> isXenograft </ci>
                <cn type="integer"> 0 </cn>
              </apply>
            </piece>
            <otherwise>
              <ci> scalingUnboundTumorXenograft </ci>
            </otherwise>
          </piecewise>
        </math>
      </assignmentRule>
      <assignmentRule variable="scalingUnboundTumorHuman">
        <math xmlns="http://www.w3.org/1998/Math/MathML">
          <cn> 0.75968176759654 </cn>
        </math>
      </assignmentRule>
      <assignmentRule variable="scalingUnboundTumorXenograft">
        <math xmlns="http://www.w3.org/1998/Math/MathML">
          <cn> 0.401 </cn>
        </math>
      </assignmentRule>
      <assignmentRule variable="scenario__weight">
        <math xmlns="http://www.w3.org/1998/Math/MathML">
          <cn type="integer"> 1 </cn>
        </math>
      </assignmentRule>
      <assignmentRule variable="sizeHelper">
        <math xmlns="http://www.w3.org/1998/Math/MathML">
          <cn> 0.5 </cn>
        </math>
      </assignmentRule>
      <assignmentRule variable="smokingStatus">
        <math xmlns="http://www.w3.org/1998/Math/MathML">
          <cn type="integer"> 0 </cn>
        </math>
      </assignmentRule>
      <assignmentRule variable="tDrugAdminFrequency">
        <math xmlns="http://www.w3.org/1998/Math/MathML">
          <cn type="integer"> 24 </cn>
        </math>
      </assignmentRule>
      <assignmentRule variable="tFirstDrugAdmin">
        <math xmlns="http://www.w3.org/1998/Math/MathML">
          <cn type="integer"> 1 </cn>
        </math>
      </assignmentRule>
      <assignmentRule variable="tmaxSSAnalytic">
        <math xmlns="http://www.w3.org/1998/Math/MathML">
          <apply>
            <divide/>
            <apply>
              <ln/>
              <apply>
                <divide/>
                <apply>
                  <divide/>
                  <apply>
                    <times/>
                    <ci> kabGefitinib </ci>
                    <apply>
                      <minus/>
                      <cn type="integer"> 1 </cn>
                      <apply>
                        <exp/>
                        <apply>
                          <minus/>
                          <apply>
                            <times/>
                            <ci> keGefitinib </ci>
                            <ci> tDrugAdminFrequency </ci>
                          </apply>
                        </apply>
                      </apply>
                    </apply>
                  </apply>
                  <ci> keGefitinib </ci>
                </apply>
                <apply>
                  <minus/>
                  <cn type="integer"> 1 </cn>
                  <apply>
                    <exp/>
                    <apply>
                      <minus/>
                      <apply>
                        <times/>
                        <ci> kabGefitinib </ci>
                        <ci> tDrugAdminFrequency </ci>
                      </apply>
                    </apply>
                  </apply>
                </apply>
              </apply>
            </apply>
            <apply>
              <minus/>
              <ci> kabGefitinib </ci>
              <ci> keGefitinib </ci>
            </apply>
          </apply>
        </math>
      </assignmentRule>
      <assignmentRule variable="tmaxSingleAnalytic">
        <math xmlns="http://www.w3.org/1998/Math/MathML">
          <apply>
            <divide/>
            <apply>
              <ln/>
              <apply>
                <divide/>
                <ci> kabGefitinib </ci>
                <ci> keGefitinib </ci>
              </apply>
            </apply>
            <apply>
              <minus/>
              <ci> kabGefitinib </ci>
              <ci> keGefitinib </ci>
            </apply>
          </apply>
        </math>
      </assignmentRule>
      <assignmentRule variable="tumorInitRad">
        <math xmlns="http://www.w3.org/1998/Math/MathML">
          <apply>
            <divide/>
            <apply>
              <times/>
              <piecewise>
                <piece>
                  <cn type="integer"> 0 </cn>
                  <apply>
                    <leq/>
                    <ci> initialTNM </ci>
                    <cn type="integer"> 99 </cn>
                  </apply>
                </piece>
                <otherwise>
                  <piecewise>
                    <piece>
                      <apply>
                        <times/>
                        <ci> sizeHelper </ci>
                        <cn type="integer"> 3 </cn>
                      </apply>
                      <apply>
                        <leq/>
                        <ci> initialTNM </ci>
                        <cn type="integer"> 199 </cn>
                      </apply>
                    </piece>
                    <otherwise>
                      <piecewise>
                        <piece>
                          <apply>
                            <plus/>
                            <cn type="integer"> 3 </cn>
                            <apply>
                              <times/>
                              <ci> sizeHelper </ci>
                              <cn type="integer"> 2 </cn>
                            </apply>
                          </apply>
                          <apply>
                            <leq/>
                            <ci> initialTNM </ci>
                            <cn type="integer"> 299 </cn>
                          </apply>
                        </piece>
                        <otherwise>
                          <piecewise>
                            <piece>
                              <apply>
                                <plus/>
                                <cn type="integer"> 5 </cn>
                                <apply>
                                  <times/>
                                  <ci> sizeHelper </ci>
                                  <cn type="integer"> 2 </cn>
                                </apply>
                              </apply>
                              <apply>
                                <leq/>
                                <ci> initialTNM </ci>
                                <cn type="integer"> 399 </cn>
                              </apply>
                            </piece>
                            <otherwise>
                              <apply>
                                <plus/>
                                <cn type="integer"> 7 </cn>
                                <apply>
                                  <times/>
                                  <ci> sizeHelper </ci>
                                  <cn type="integer"> 3 </cn>
                                </apply>
                              </apply>
                            </otherwise>
                          </piecewise>
                        </otherwise>
                      </piecewise>
                    </otherwise>
                  </piecewise>
                </otherwise>
              </piecewise>
              <cn type="integer"> 1 </cn>
            </apply>
            <cn type="integer"> 2 </cn>
          </apply>
        </math>
      </assignmentRule>
      <assignmentRule variable="tumorTissueConcGefitinib">
        <math xmlns="http://www.w3.org/1998/Math/MathML">
          <apply>
            <times/>
            <apply>
              <divide/>
              <ci> TumorTissue_DOT_Gefitinib </ci>
              <ci> TumorTissue </ci>
            </apply>
            <ci> mmGefitinib </ci>
            <cn type="integer"> 1000 </cn>
          </apply>
        </math>
      </assignmentRule>
      <assignmentRule variable="uTumorTissueConcGefitinib">
        <math xmlns="http://www.w3.org/1998/Math/MathML">
          <apply>
            <divide/>
            <apply>
              <times/>
              <ci> tumorTissueConcGefitinib </ci>
              <ci> funboundtt </ci>
            </apply>
            <ci> mmGefitinib </ci>
          </apply>
        </math>
      </assignmentRule>
    </listOfRules>
    <listOfReactions>
      <reaction metaid="reaction_tumorTissueEquilibrium" id="tumorTissueEquilibrium" reversible="true">
        <annotation>
          <rdf:RDF xmlns:rdf="http://www.w3.org/1999/02/22-rdf-syntax-ns#" xmlns:dcterms="http://purl.org/dc/terms/" xmlns:vCard="http://www.w3.org/2001/vcard-rdf/3.0#" xmlns:vCard4="http://www.w3.org/2006/vcard/ns#" xmlns:bqbiol="http://biomodels.net/biology-qualifiers/" xmlns:bqmodel="http://biomodels.net/model-qualifiers/">
            <rdf:Description rdf:about="#reaction_tumorTissueEquilibrium">
              <bqbiol:isVersionOf>
                <rdf:Bag>
                  <rdf:li rdf:resource="https://doi.org/10.1002/cpt.1198"/>
                </rdf:Bag>
              </bqbiol:isVersionOf>
            </rdf:Description>
          </rdf:RDF>
        </annotation>
        <listOfProducts>
          <speciesReference species="TumorTissue_DOT_Gefitinib" stoichiometry="1" constant="true"/>
        </listOfProducts>
        <kineticLaw>
          <math xmlns="http://www.w3.org/1998/Math/MathML">
            <apply>
              <times/>
              <apply>
                <minus/>
                <apply>
                  <times/>
                  <apply>
                    <divide/>
                    <apply>
                      <times/>
                      <ci> k1eGefitinib </ci>
                      <ci> plasmaConcGefitinibAnalytic </ci>
                      <ci> appVGefitinib </ci>
                    </apply>
                    <ci> mmGefitinib </ci>
                  </apply>
                  <cn type="e-notation"> 2.77777777777778 <sep/> -7 </cn>
                </apply>
                <apply>
                  <times/>
                  <ci> k0eGefitinib </ci>
                  <ci> TumorTissue_DOT_Gefitinib </ci>
                  <cn> 0.000277777777777778 </cn>
                </apply>
              </apply>
              <ci> tumorTissueEquilibrium__filter </ci>
            </apply>
          </math>
        </kineticLaw>
      </reaction>
    </listOfReactions>
  </model>
</sbml>
