# Supplementary material for: Knowledge-based mechanistic modeling accurately predicts disease progression with gefitinib in EGFR-mutant lung adenocarcinoma
Source: NPJ Syst Biol Appl. 2023 Jul 31;9:37. doi: 10.1038/s41540-023-00292-7 (PMC10390488; doi:10.1038/s41540-023-00292-7)
Supplement: Supplementary file 3 — Supplementary material - source files [file 41540_2023_292_MOESM3_ESM.zip › Sumodels sources/Gefitinib.xlsx]

## Sheet: sbml
level	3
version	2

## Sheet: modelAttrs
timeUnits	second

## Sheet: unitDefs
id	units
Perhour	kind=second, exp=-1.0, scale=0, mult=3600.0
centimeter	kind=metre, exp=1.0, scale=-2, mult=1.0
dimensionlessmilligramhourPerliter	kind=dimensionless, exp=1.0, scale=0, mult=1.0; kind=gram, exp=1.0, scale=-3, mult=1.0; kind=second, exp=1.0, scale=0, mult=3600.0; kind=litre, exp=-1.0, scale=0, mult=1.0
gramPermole	kind=gram, exp=1.0, scale=0, mult=1.0; kind=avogadro, exp=-1.0, scale=0, mult=1.0
hour	kind=second, exp=1.0, scale=0, mult=3600.0
literPerhour	kind=second, exp=-1.0, scale=0, mult=3600.0; kind=litre, exp=1.0, scale=0, mult=1.0
microgramPermilliliter	kind=gram, exp=1.0, scale=-6, mult=1.0; kind=litre, exp=-1.0, scale=-3, mult=1.0
micromolePermilliliter	kind=litre, exp=-1.0, scale=-3, mult=1.0; kind=avogadro, exp=1.0, scale=-6, mult=1.0
milligram	kind=gram, exp=1.0, scale=-3, mult=1.0
milligramPerkilogram	kind=gram, exp=-1.0, scale=3, mult=1.0; kind=gram, exp=1.0, scale=-3, mult=1.0
substance__count	kind=avogadro, exp=1.0, scale=0, mult=1.66053906717385e-24
substance__countPercentimeterCube	kind=metre, exp=-3.0, scale=-2, mult=1.0; kind=avogadro, exp=1.0, scale=0, mult=1.66053906717385e-24
year	kind=second, exp=1.0, scale=0, mult=31556925.9747

## Sheet: compartments
id	metaid	miriamAnnotation	spatialDimension	units	constant
TumorTissue	compartment_TumorTissue	bqbiol:isVersionOf, https://doi.org/10.1158/0008-5472.CAN-18-3652	3	litre	FALSE

## Sheet: species
id	compartment	initialAmount	substanceUnits	hasOnlySubstanceUnits	boundaryCondition	constant
TumorTissue_DOT_Gefitinib	TumorTissue	0	mole	TRUE	FALSE	FALSE

## Sheet: parameters
id	units	constant	metaid	miriamAnnotation
Clone0_00000058isClonePresent	dimensionless	FALSE
Clone10_00000058isClonePresent	dimensionless	FALSE
Clone11_00000058isClonePresent	dimensionless	FALSE
Clone12_00000058isClonePresent	dimensionless	FALSE
Clone13_00000058isClonePresent	dimensionless	FALSE
Clone14_00000058isClonePresent	dimensionless	FALSE
Clone15_00000058isClonePresent	dimensionless	FALSE
Clone1_00000058isClonePresent	dimensionless	FALSE
Clone2_00000058isClonePresent	dimensionless	FALSE
Clone3_00000058isClonePresent	dimensionless	FALSE
Clone4_00000058isClonePresent	dimensionless	FALSE
Clone5_00000058isClonePresent	dimensionless	FALSE
Clone6_00000058isClonePresent	dimensionless	FALSE
Clone7_00000058isClonePresent	dimensionless	FALSE
Clone8_00000058isClonePresent	dimensionless	FALSE
Clone9_00000058isClonePresent	dimensionless	FALSE
administeredDose	milligram	FALSE
administeredDoseHuman	milligram	FALSE	parameter_administeredDoseHuman	bqbiol:isVersionOf, Calibrated
administeredDoseXenograft	milligram	FALSE	parameter_administeredDoseXenograft	bqbiol:isVersionOf, DefinedRationally
administeredDoseXenograftPerKg	milligramPerkilogram	FALSE
age	year	FALSE	parameter_age	bqbiol:isVersionOf, Arbitrary
ageSquare	dimensionless	FALSE	parameter_ageSquare	bqbiol:isVersionOf, None
agp	dimensionless	FALSE	parameter_agp	bqbiol:isVersionOf, https://doi.org/10.1007/s00280-019-03788-4
appVGefitinib	litre	FALSE
appVGefitinibHuman	litre	FALSE	parameter_appVGefitinibHuman	bqbiol:isVersionOf, https://doi.org/10.1007/s00280-019-03788-4
appVGefitinibHumanBW	litre	FALSE	parameter_appVGefitinibHumanBW	bqbiol:isVersionOf, https://doi.org/10.1007/s00280-019-03788-4
appVGefitinibHumanBWRef	litre	FALSE	parameter_appVGefitinibHumanBWRef	bqbiol:isVersionOf, https://doi.org/10.1007/s00280-019-03788-4
appVGefitinibXenograft	litre	FALSE	parameter_appVGefitinibXenograft	bqbiol:isVersionOf, Calibrated
appVGefitinibXenograftRef	litre	FALSE	parameter_appVGefitinibXenograftRef	bqbiol:isVersionOf, Calibrated
aucSSAnalytic	dimensionlessmilligramhourPerliter	FALSE	parameter_aucSSAnalytic	bqbiol:isVersionOf, Calibrated
bioavailability	dimensionless	FALSE
bioavailabilityHuman	dimensionless	FALSE	parameter_bioavailabilityHuman	bqbiol:isVersionOf, https://doi.org/10.2165/00003088-200544110-00004
bioavailabilityXenograft	dimensionless	FALSE	parameter_bioavailabilityXenograft	bqbiol:isVersionOf, Calibrated
bodyWeight	gram	FALSE	parameter_bodyWeight	bqbiol:isVersionOf, https://doi.org/10.1007/s40262-016-0422-3
bodyWeightHuman	gram	FALSE	parameter_bodyWeightHuman	bqbiol:isVersionOf, https://doi.org/10.1007/s40262-016-0422-3
bodyWeightHumanAsian	gram	FALSE	parameter_bodyWeightHumanAsian	bqbiol:isVersionOf, Calibrated
bodyWeightHumanNonAsian	gram	FALSE	parameter_bodyWeightHumanNonAsian	bqbiol:isVersionOf,https://doi.org/10.1007/s40262-016-0422-3
bodyWeightInVitro	gram	FALSE	parameter_bodyWeightInVitro	bqbiol:isVersionOf,https://doi.org/10.1073/pnas.012579799
bodyWeightMouse	gram	FALSE	parameter_bodyWeightMouse	bqbiol:isVersionOf, http://web.jhu.edu/animalcare/procedures/mouse.html
calibPatientId	dimensionless	FALSE	parameter_calibPatientId	bqbiol:isVersionOf, Arbitrary
cancerCellDensity	substance__countPercentimeterCube	FALSE	parameter_cancerCellDensity	bqbiol:isVersionOf, https://doi.org/10.1158/0008-5472.CAN-18-3652
clGefitinib	literPerhour	FALSE
clGefitinibHuman	literPerhour	FALSE	parameter_clGefitinibHuman	bqbiol:isVersionOf, https://doi.org/10.1007/s00280-019-03788-4
clGefitinibHumanBW	literPerhour	FALSE	parameter_clGefitinibHumanBW	bqbiol:isVersionOf, https://doi.org/10.1007/s00280-019-03788-4
clGefitinibHumanBWRef	literPerhour	FALSE	parameter_clGefitinibHumanBWRef	bqbiol:isVersionOf, https://doi.org/10.1007/s00280-019-03788-4
clGefitinibXenograft	literPerhour	FALSE	parameter_clGefitinibXenograft	bqbiol:isVersionOf, Calibrated
clGefitinibXenograftRef	literPerhour	FALSE	parameter_clGefitinibXenograftRef	bqbiol:isVersionOf, Calibrated
cmaxSSAnalytic	microgramPermilliliter	FALSE	parameter_cmaxSSAnalytic	bqbiol:isVersionOf, Calibrated
cmaxSingleAnalytic	microgramPermilliliter	FALSE	parameter_cmaxSingleAnalytic	bqbiol:isVersionOf, Calibrated
cmeanSSAnalytic	microgramPermilliliter	FALSE	parameter_cmeanSSAnalytic	bqbiol:isVersionOf, Calibrated
cminSSAnalytic	microgramPermilliliter	FALSE	parameter_cminSSAnalytic	bqbiol:isVersionOf, Calibrated
distribId	dimensionless	FALSE	parameter_distribId	bqbiol:isVersionOf, Arbitrary
ethnicity	dimensionless	FALSE	parameter_ethnicity	bqbiol:isVersionOf, Arbitrary
funbound	dimensionless	FALSE
funboundHuman	dimensionless	FALSE	parameter_funboundHuman	bqbiol:isVersionOf, Calibrated
funboundXenograft	dimensionless	FALSE	parameter_funboundXenograft	bqbiol:isVersionOf, https://doi.org/10.1158/1535-7163.MCT-16-0076
funboundtt	dimensionless	FALSE	parameter_funboundtt	bqbiol:isVersionOf, DefinedRationally
inVitro	dimensionless	FALSE	parameter_inVitro	bqbiol:isVersionOf, Arbitrary
inVitroScale	substance__count	FALSE
inVivoScale	substance__count	FALSE
initialTNM	dimensionless	FALSE	parameter_initialTNM	bqbiol:isVersionOf, https://doi.org/10.1007/978-3-319-40618-3
isCYPInducer	dimensionless	FALSE	parameter_isCYPInducer	bqbiol:isVersionOf, https://doi.org/10.1007/s00280-019-03788-4
isClonePresent	dimensionless	FALSE
isMale	dimensionless	FALSE	parameter_isMale	bqbiol:isVersionOf, Abitrary
isNeoangiogenesis	dimensionless	FALSE	parameter_isNeoangiogenesis	bqbiol:isVersionOf, Arbitrary
isOld	dimensionless	FALSE	parameter_isOld	bqbiol:isVersionOf, https://doi.org/10.1007/s00280-019-03788-4
isPlacebo	dimensionless	FALSE	parameter_isPlacebo	bqbiol:isVersionOf, Arbitrary
isResistanceMutation	dimensionless	FALSE	parameter_isResistanceMutation	bqbiol:isVersionOf, ForScenario
isXenograft	dimensionless	FALSE	parameter_isXenograft	bqbiol:isVersionOf, Arbitrary
k0eGefitinib	Perhour	FALSE
k0eGefitinibHuman	Perhour	FALSE	parameter_k0eGefitinibHuman	bqbiol:isVersionOf, Calibrated
k0eGefitinibHumanRef	Perhour	FALSE	parameter_k0eGefitinibHumanRef	bqbiol:isVersionOf, Calibrated
k0eGefitinibXenograft	Perhour	FALSE	parameter_k0eGefitinibXenograft	bqbiol:isVersionOf, Calibrated
k0eGefitinibXenograftRef	Perhour	FALSE	parameter_k0eGefitinibXenograftRef	bqbiol:isVersionOf, Calibrated
k1eGefitinib	Perhour	FALSE
k1eGefitinibHuman	Perhour	FALSE	parameter_k1eGefitinibHuman	bqbiol:isVersionOf, Calibrated
k1eGefitinibHumanRef	Perhour	FALSE	parameter_k1eGefitinibHumanRef	bqbiol:isVersionOf, Calibrated
k1eGefitinibXenograft	Perhour	FALSE	parameter_k1eGefitinibXenograft	bqbiol:isVersionOf, Calibrated
k1eGefitinibXenograftRef	Perhour	FALSE	parameter_k1eGefitinibXenograftRef	bqbiol:isVersionOf, Calibrated
kabGefitinib	Perhour	FALSE
kabGefitinibHuman	Perhour	FALSE	parameter_kabGefitinibHuman	bqbiol:isVersionOf, https://doi.org/10.1007/s00280-019-03788-4
kabGefitinibHumanRef	Perhour	FALSE	parameter_kabGefitinibHumanRef	bqbiol:isVersionOf, https://doi.org/10.1007/s00280-019-03788-4
kabGefitinibXenograft	Perhour	FALSE	parameter_kabGefitinibXenograft	bqbiol:isVersionOf, Calibrated
kabGefitinibXenograftRef	Perhour	FALSE	parameter_kabGefitinibXenograftRef	bqbiol:isVersionOf, Calibrated
keGefitinib	Perhour	FALSE
keGefitinibHuman	Perhour	FALSE	parameter_keGefitinibHuman	bqbiol:isVersionOf,http://dx.doi.org/10.5772/61573
keGefitinibXenograft	Perhour	FALSE	parameter_keGefitinibXenograft	bqbiol:isVersionOf, http://dx.doi.org/10.5772/61573
metastasisStatus	dimensionless	FALSE	parameter_metastasisStatus	bqbiol:isVersionOf, https://doi.org/10.1007/978-3-319-40618-3
mmGefitinib	gramPermole	FALSE	parameter_mmGefitinib	bqbiol:isVersionOf, https://pubchem.ncbi.nlm.nih.gov/compound/Gefitinib
nClones	item	FALSE	parameter_nClones	bqbiol:isVersionOf, https://doi.org/10.1056/nejmoa1616288
nDoses	dimensionless	FALSE	parameter_nDoses	bqbiol:isVersionOf, DefinedRationally
nodalStatus	dimensionless	FALSE	parameter_nodalStatus	bqbiol:isVersionOf, https://doi.org/10.1007/978-3-319-40618-3
patientIdVpop	dimensionless	FALSE	parameter_patientIdVpop	bqbiol:isVersionOf, Arbitrary
patientRankMaemondo	dimensionless	FALSE	parameter_patientRankMaemondo	bqbiol:isVersionOf, Arbitrary
plasmaConcGefitinibAnalytic	microgramPermilliliter	FALSE	parameter_plasmaConcGefitinibAnalytic	bqbiol:isVersionOf, Calibrated
relativeTime	second	FALSE	parameter_relativeTime	bqbiol:isVersionOf, DefinedRationally
scalingUnboundTumor	dimensionless	FALSE
scalingUnboundTumorHuman	dimensionless	FALSE	parameter_scalingUnboundTumorHuman	bqbiol:isVersionOf, Calibrated
scalingUnboundTumorXenograft	dimensionless	FALSE	parameter_scalingUnboundTumorXenograft	bqbiol:isVersionOf, Calibrated
scenario__weight	dimensionless	FALSE
sizeHelper	dimensionless	FALSE
smokingStatus	dimensionless	FALSE	parameter_smokingStatus	bqbiol:isVersionOf, Arbitrary
tDrugAdminFrequency	hour	FALSE	parameter_tDrugAdminFrequency	bqbiol:isVersionOf, Calibrated
tFirstDrugAdmin	second	FALSE	parameter_tFirstDrugAdmin	bqbiol:isVersionOf, Arbitrary
tmaxSSAnalytic	hour	FALSE	parameter_tmaxSSAnalytic	bqbiol:isVersionOf, Calibrated
tmaxSingleAnalytic	hour	FALSE	parameter_tmaxSingleAnalytic	bqbiol:isVersionOf, https://www.boomer.org/c/p4/c15/c15.pdf
tumorInitRad	centimeter	FALSE	parameter_tumorInitRad	bqbiol:isVersionOf, https://doi.org/10.1007/978-3-319-40618-3
tumorTissueConcGefitinib	microgramPermilliliter	FALSE	parameter_tumorTissueConcGefitinib	bqbiol:isVersionOf, DefinedRationally
tumorTissueEquilibrium__filter	dimensionless	TRUE
uTumorTissueConcGefitinib	micromolePermilliliter	FALSE	parameter_uTumorTissueConcGefitinib	bqbiol:isVersionOf, DefinedRationally

## Sheet: initAssign
symbol	math
tumorTissueEquilibrium__filter	piecewise(1, isPlacebo < 0.5, 0)

## Sheet: rules
rule	variable	math
AssignmentRule	Clone0_00000058isClonePresent	1
AssignmentRule	Clone10_00000058isClonePresent	piecewise(1, nClones > 10.5, 0)
AssignmentRule	Clone11_00000058isClonePresent	piecewise(1, nClones > 11.5, 0)
AssignmentRule	Clone12_00000058isClonePresent	piecewise(1, nClones > 12.5, 0)
AssignmentRule	Clone13_00000058isClonePresent	piecewise(1, nClones > 13.5, 0)
AssignmentRule	Clone14_00000058isClonePresent	piecewise(1, nClones > 14.5, 0)
AssignmentRule	Clone15_00000058isClonePresent	piecewise(1, nClones > 15.5, 0)
AssignmentRule	Clone1_00000058isClonePresent	piecewise(1, nClones > 1.5, 0)
AssignmentRule	Clone2_00000058isClonePresent	piecewise(1, nClones > 2.5, 0)
AssignmentRule	Clone3_00000058isClonePresent	piecewise(1, nClones > 3.5, 0)
AssignmentRule	Clone4_00000058isClonePresent	piecewise(1, nClones > 4.5, 0)
AssignmentRule	Clone5_00000058isClonePresent	piecewise(1, nClones > 5.5, 0)
AssignmentRule	Clone6_00000058isClonePresent	piecewise(1, nClones > 6.5, 0)
AssignmentRule	Clone7_00000058isClonePresent	piecewise(1, nClones > 7.5, 0)
AssignmentRule	Clone8_00000058isClonePresent	piecewise(1, nClones > 8.5, 0)
AssignmentRule	Clone9_00000058isClonePresent	piecewise(1, nClones > 9.5, 0)
AssignmentRule	TumorTissue	0.0251 * 1
AssignmentRule	administeredDose	piecewise(administeredDoseHuman, isXenograft == 0, administeredDoseXenograft)
AssignmentRule	administeredDoseHuman	250 * 1
AssignmentRule	administeredDoseXenograft	administeredDoseXenograftPerKg * bodyWeight
AssignmentRule	administeredDoseXenograftPerKg	25 * 1
AssignmentRule	age	60
AssignmentRule	ageSquare	age * age / 1^2
AssignmentRule	agp	121
AssignmentRule	appVGefitinib	piecewise(appVGefitinibHuman, isXenograft == 0, appVGefitinibXenograft)
AssignmentRule	appVGefitinibHuman	appVGefitinibHumanBW * (agp / 121)^-0.447
AssignmentRule	appVGefitinibHumanBW	appVGefitinibHumanBWRef * (bodyWeight / (70 * 1))^0.75
AssignmentRule	appVGefitinibHumanBWRef	1845.3 * 1
AssignmentRule	appVGefitinibXenograft	appVGefitinibXenograftRef * (bodyWeight / (0.023 * 1))
AssignmentRule	appVGefitinibXenograftRef	0.24 * 1
AssignmentRule	aucSSAnalytic	bioavailability * administeredDose / appVGefitinib / keGefitinib
AssignmentRule	bioavailability	piecewise(bioavailabilityHuman, isXenograft == 0, bioavailabilityXenograft)
AssignmentRule	bioavailabilityHuman	0.6
AssignmentRule	bioavailabilityXenograft	0.45
AssignmentRule	bodyWeight	piecewise(bodyWeightInVitro, inVitro >= 0.5, piecewise(bodyWeightMouse, isXenograft == 1, bodyWeightHuman * 1000)) / 1000
AssignmentRule	bodyWeightHuman	piecewise(bodyWeightHumanAsian, ethnicity < 1.5, bodyWeightHumanNonAsian)
AssignmentRule	bodyWeightHumanAsian	piecewise((-0.003 * ageSquare + 0.237 * age / 1 + 58.65) * 1, isMale > 0.5, (-0.008 * ageSquare + 0.748 * age / 1 + 36.36) * 1)
AssignmentRule	bodyWeightHumanNonAsian	piecewise((-0.004 * ageSquare + 0.301 * age / 1 + 67.51) * 1, isMale > 0.5, (-0.009 * ageSquare + 0.952 * age / 1 + 39.8) * 1)
AssignmentRule	bodyWeightInVitro	2.63
AssignmentRule	bodyWeightMouse	23
AssignmentRule	calibPatientId	0
AssignmentRule	cancerCellDensity	280000000
AssignmentRule	clGefitinib	piecewise(clGefitinibHuman, isXenograft == 0, clGefitinibXenograft)
AssignmentRule	clGefitinibHuman	clGefitinibHumanBW * 0.759^isOld * 1.82^isCYPInducer * (agp / 121)^-0.502
AssignmentRule	clGefitinibHumanBW	clGefitinibHumanBWRef * (bodyWeight / (70 * 1))^0.5
AssignmentRule	clGefitinibHumanBWRef	32.119 * 1
AssignmentRule	clGefitinibXenograft	clGefitinibXenograftRef * (bodyWeight / (0.023 * 1))^0.75
AssignmentRule	clGefitinibXenograftRef	0.029 * 1
AssignmentRule	cmaxSSAnalytic	((bioavailability * administeredDose / appVGefitinib) * kabGefitinib / (kabGefitinib - keGefitinib)) * (((1 - exp(-(nDoses * keGefitinib * tDrugAdminFrequency))) / (1 - exp(-(keGefitinib * tDrugAdminFrequency)))) * exp(-(keGefitinib * tmaxSSAnalytic)) - ((1 - exp(-(nDoses * kabGefitinib * tDrugAdminFrequency))) / (1 - exp(-(kabGefitinib * tDrugAdminFrequency)))) * exp(-(kabGefitinib * tmaxSSAnaly…
AssignmentRule	cmaxSingleAnalytic	((bioavailability * administeredDose / appVGefitinib) * kabGefitinib / (kabGefitinib - keGefitinib)) * (exp(-(keGefitinib * tmaxSingleAnalytic)) - exp(-(kabGefitinib * tmaxSingleAnalytic)))
AssignmentRule	cmeanSSAnalytic	aucSSAnalytic / tDrugAdminFrequency
AssignmentRule	cminSSAnalytic	((bioavailability * administeredDose / appVGefitinib) * kabGefitinib / (kabGefitinib - keGefitinib)) * ((1 - exp(-(keGefitinib * tDrugAdminFrequency)))^-1 - (1 - exp(-(kabGefitinib * tDrugAdminFrequency)))^-1)
AssignmentRule	distribId	0
AssignmentRule	ethnicity	1
AssignmentRule	funbound	piecewise(funboundHuman, isXenograft == 0, funboundXenograft)
AssignmentRule	funboundHuman	0.05
AssignmentRule	funboundXenograft	0.06
AssignmentRule	funboundtt	funbound * scalingUnboundTumor
AssignmentRule	inVitro	0
AssignmentRule	inVitroScale	1e-12
AssignmentRule	inVivoScale	0.1
AssignmentRule	initialTNM	300
AssignmentRule	isCYPInducer	0
AssignmentRule	isClonePresent	1
AssignmentRule	isMale	1
AssignmentRule	isNeoangiogenesis	1
AssignmentRule	isOld	piecewise(1, age >= (65 * 1), 0)
AssignmentRule	isPlacebo	0
AssignmentRule	isResistanceMutation	1
AssignmentRule	isXenograft	0
AssignmentRule	k0eGefitinib	piecewise(k0eGefitinibHuman, isXenograft == 0, k0eGefitinibXenograft)
AssignmentRule	k0eGefitinibHuman	k0eGefitinibHumanRef * (bodyWeight / (70 * 1))^-0.25
AssignmentRule	k0eGefitinibHumanRef	0.049 * 1
AssignmentRule	k0eGefitinibXenograft	k0eGefitinibXenograftRef * (bodyWeight / (0.023 * 1))^-0.25
AssignmentRule	k0eGefitinibXenograftRef	0.109 * 1
AssignmentRule	k1eGefitinib	piecewise(k1eGefitinibHuman, isXenograft == 0, k1eGefitinibXenograft)
AssignmentRule	k1eGefitinibHuman	k1eGefitinibHumanRef * (bodyWeight / (70 * 1))^-0.25
AssignmentRule	k1eGefitinibHumanRef	2.4e-5 * 1
AssignmentRule	k1eGefitinibXenograft	k1eGefitinibXenograftRef * (bodyWeight / (0.023 * 1))^-0.25
AssignmentRule	k1eGefitinibXenograftRef	0.12 * 1
AssignmentRule	kabGefitinib	piecewise(kabGefitinibHuman, isXenograft == 0, kabGefitinibXenograft)
AssignmentRule	kabGefitinibHuman	kabGefitinibHumanRef * (bodyWeight / (70 * 1))^-0.25
AssignmentRule	kabGefitinibHumanRef	0.773 * 1
AssignmentRule	kabGefitinibXenograft	kabGefitinibXenograftRef * (bodyWeight / (0.023 * 1))^-0.25
AssignmentRule	kabGefitinibXenograftRef	5.2 * 1
AssignmentRule	keGefitinib	piecewise(keGefitinibHuman, isXenograft == 0, keGefitinibXenograft)
AssignmentRule	keGefitinibHuman	clGefitinibHuman / appVGefitinibHuman
AssignmentRule	keGefitinibXenograft	clGefitinibXenograft / appVGefitinibXenograft
AssignmentRule	metastasisStatus	initialTNM - 10 * floor(initialTNM / 10)
AssignmentRule	mmGefitinib	446.9 * 1
AssignmentRule	nClones	1
AssignmentRule	nDoses	floor((time / tDrugAdminFrequency) * 0.000277777777777778) + 1
AssignmentRule	nodalStatus	floor(initialTNM / 10) - 10 * floor(floor(initialTNM / 10) / 10)
AssignmentRule	patientIdVpop	0
AssignmentRule	patientRankMaemondo	0
AssignmentRule	plasmaConcGefitinibAnalytic	((bioavailability * administeredDose / appVGefitinib) * kabGefitinib / (kabGefitinib - keGefitinib)) * (((1 - exp(-(nDoses * keGefitinib * tDrugAdminFrequency))) / (1 - exp(-(keGefitinib * tDrugAdminFrequency)))) * exp(-(keGefitinib * relativeTime) * 0.000277777777777778) - ((1 - exp(-(nDoses * kabGefitinib * tDrugAdminFrequency))) / (1 - exp(-(kabGefitinib * tDrugAdminFrequency)))) * exp(-(kabGe…
AssignmentRule	relativeTime	time - tDrugAdminFrequency * (nDoses - 1) * 3600
AssignmentRule	scalingUnboundTumor	piecewise(scalingUnboundTumorHuman, isXenograft == 0, scalingUnboundTumorXenograft)
AssignmentRule	scalingUnboundTumorHuman	0.75968176759654
AssignmentRule	scalingUnboundTumorXenograft	0.401
AssignmentRule	scenario__weight	1
AssignmentRule	sizeHelper	0.5
AssignmentRule	smokingStatus	0
AssignmentRule	tDrugAdminFrequency	24
AssignmentRule	tFirstDrugAdmin	1
AssignmentRule	tmaxSSAnalytic	ln(kabGefitinib * (1 - exp(-(keGefitinib * tDrugAdminFrequency))) / keGefitinib / (1 - exp(-(kabGefitinib * tDrugAdminFrequency)))) / (kabGefitinib - keGefitinib)
AssignmentRule	tmaxSingleAnalytic	ln(kabGefitinib / keGefitinib) / (kabGefitinib - keGefitinib)
AssignmentRule	tumorInitRad	piecewise(0, initialTNM <= 99, piecewise(sizeHelper * 3, initialTNM <= 199, piecewise(3 + sizeHelper * 2, initialTNM <= 299, piecewise(5 + sizeHelper * 2, initialTNM <= 399, 7 + sizeHelper * 3)))) * 1 / 2
AssignmentRule	tumorTissueConcGefitinib	(TumorTissue_DOT_Gefitinib / TumorTissue) * mmGefitinib * 1000
AssignmentRule	uTumorTissueConcGefitinib	tumorTissueConcGefitinib * funboundtt / mmGefitinib

## Sheet: reactions
id	metaid	miriamAnnotation	reversible	products	kineticLaw
tumorTissueEquilibrium	reaction_tumorTissueEquilibrium	bqbiol:isVersionOf, https://doi.org/10.1002/cpt.1198	TRUE	species=TumorTissue_DOT_Gefitinib, stoic=1.0, const=True	((k1eGefitinib * plasmaConcGefitinibAnalytic * appVGefitinib / mmGefitinib) * 2.77777777777778e-7 - k0eGefitinib * TumorTissue_DOT_Gefitinib * 0.000277777777777778) * tumorTissueEquilibrium__filter
