# Supplementary material for: Knowledge-based mechanistic modeling accurately predicts disease progression with gefitinib in EGFR-mutant lung adenocarcinoma
Source: NPJ Syst Biol Appl. 2023 Jul 31;9:37. doi: 10.1038/s41540-023-00292-7 (PMC10390488; doi:10.1038/s41540-023-00292-7)
Supplement: Supplementary file 3 — Supplementary material - source files [file 41540_2023_292_MOESM3_ESM.zip › Sumodels sources/EgfrPathway.ant]

'// Created by libAntimony v2.13.2
model *doc0()

  // Compartments and Species:
  compartment Medium, TumorTissue, TumoralCell;
  substanceOnly species Medium_DOT_Egf in Medium, Medium_DOT_Hgf in Medium;
  substanceOnly species TumorTissue_DOT_Gefitinib in TumorTissue, TumoralCell_DOT_AktActive in TumoralCell;
  substanceOnly species TumoralCell_DOT_AktInactive in TumoralCell, TumoralCell_DOT_Egf in TumoralCell;
  substanceOnly species TumoralCell_DOT_EgfrActive in TumoralCell, TumoralCell_DOT_EgfrInactive in TumoralCell;
  substanceOnly species TumoralCell_DOT_ErkActive in TumoralCell, TumoralCell_DOT_ErkInactive in TumoralCell;
  substanceOnly species TumoralCell_DOT_Hgf in TumoralCell, TumoralCell_DOT_MekActive in TumoralCell;
  substanceOnly species TumoralCell_DOT_MekInactive in TumoralCell, TumoralCell_DOT_MetActive in TumoralCell;
  substanceOnly species TumoralCell_DOT_MetInactive in TumoralCell, TumoralCell_DOT_Pi3kActive in TumoralCell;
  substanceOnly species TumoralCell_DOT_Pi3kInactive in TumoralCell, TumoralCell_DOT_Pip2 in TumoralCell;
  substanceOnly species TumoralCell_DOT_Pip3 in TumoralCell, TumoralCell_DOT_Pp2a in TumoralCell;
  substanceOnly species TumoralCell_DOT_Pten in TumoralCell, TumoralCell_DOT_RafActive in TumoralCell;
  substanceOnly species TumoralCell_DOT_RafInactive in TumoralCell, TumoralCell_DOT_RasActive in TumoralCell;
  substanceOnly species TumoralCell_DOT_RasInactive in TumoralCell;

  // Assignment Rules:
  Medium := 1e-9*1;
  TumorTissue := 0.0251*1;
  TumoralCell := 1e-12*1;
  rafTest := 0;
  ptenTest := 0;
  Clone0_00000058isClonePresent := 1;
  Clone10_00000058isClonePresent := piecewise(1, nClones > 10.5, 0);
  nClones := 1;
  Clone11_00000058isClonePresent := piecewise(1, nClones > 11.5, 0);
  Clone12_00000058isClonePresent := piecewise(1, nClones > 12.5, 0);
  Clone13_00000058isClonePresent := piecewise(1, nClones > 13.5, 0);
  Clone14_00000058isClonePresent := piecewise(1, nClones > 14.5, 0);
  Clone15_00000058isClonePresent := piecewise(1, nClones > 15.5, 0);
  Clone1_00000058isClonePresent := piecewise(1, nClones > 1.5, 0);
  Clone2_00000058isClonePresent := piecewise(1, nClones > 2.5, 0);
  Clone3_00000058isClonePresent := piecewise(1, nClones > 3.5, 0);
  Clone4_00000058isClonePresent := piecewise(1, nClones > 4.5, 0);
  Clone5_00000058isClonePresent := piecewise(1, nClones > 5.5, 0);
  Clone6_00000058isClonePresent := piecewise(1, nClones > 6.5, 0);
  Clone7_00000058isClonePresent := piecewise(1, nClones > 7.5, 0);
  Clone8_00000058isClonePresent := piecewise(1, nClones > 8.5, 0);
  Clone9_00000058isClonePresent := piecewise(1, nClones > 9.5, 0);
  age := 60;
  ageSquare := age*age/1^2;
  isClonePresent := 1;
  aktActiveEqProliferating := aktTotal*kaAkt*pip3EqProliferating/(kaAkt*pip3EqProliferating + kdaAkt*(TumoralCell_DOT_Pp2a/TumoralCell));
  aktTotal := 1e-7;
  kaAkt := 0.177827941003892*kaAktRef*(bodyWeight/(2.63*1))^-0.25;
  pip3EqProliferating := pipTotal*kaPipPhosphorylation*pi3kActiveEqProliferating*piecewise(impactOfPIK3CAEgfrPathwayMutated, isPIK3CAmutated >= 0.5, 1)/(kaPipPhosphorylation*pi3kActiveEqProliferating*piecewise(impactOfPIK3CAEgfrPathwayMutated, isPIK3CAmutated >= 0.5, 1) + kaPipDephosphorylation*(TumoralCell_DOT_Pten/TumoralCell) + kdPip3);
  kdaAkt := 0.177827941003892*kdaAktRef*(bodyWeight/(2.63*1))^-0.25;
  atpAffinityMutationEgfr := piecewise(kmatpEgfr, isEGFRmutated <= 0.5, piecewise(piecewise(kmatpEgfrDel19T790M, (mutEGFR >= 18.5) && (mutEGFR <= 19.5), kmatpEgfrL858RT790M), willEGFRT790MbeTreatmentInduced >= 0.5, piecewise(kmatpEgfrExon19, (mutEGFR >= 18.5) && (mutEGFR <= 19.5), piecewise(kmatpEgfrExon20, (mutEGFR >= 19.5) && (mutEGFR <= 20.5), piecewise(kmatpEgfrExon21, (mutEGFR >= 20.5) && (mutEGFR <= 21.5), kmatpEgfr)))));
  kmatpEgfr := 5.2e-6;
  isEGFRmutated := 0;
  kmatpEgfrDel19T790M := 8.4e-6;
  mutEGFR := 21;
  kmatpEgfrL858RT790M := 8.4e-6;
  willEGFRT790MbeTreatmentInduced := 0;
  kmatpEgfrExon19 := 0.000129;
  kmatpEgfrExon20 := piecewise(kmatpEgfrExon20Sensitive, isExon20Resistant == 0, kmatpEgfrExon20Resistant);
  kmatpEgfrExon21 := 0.000148;
  atpConc := 0.001;
  bodyWeight := piecewise(bodyWeightInVitro, inVitro >= 0.5, piecewise(bodyWeightMouse, isXenograft == 1, bodyWeightHuman*1000))/1000;
  bodyWeightInVitro := 2.63;
  inVitro := 0;
  bodyWeightMouse := 23;
  isXenograft := 0;
  bodyWeightHuman := piecewise(bodyWeightHumanAsian, ethnicity < 1.5, bodyWeightHumanNonAsian);
  bodyWeightHumanAsian := piecewise((-0.003*ageSquare + 0.237*age/1 + 58.65)*1, isMale > 0.5, (-0.008*ageSquare + 0.748*age/1 + 36.36)*1);
  ethnicity := 1;
  bodyWeightHumanNonAsian := piecewise((-0.004*ageSquare + 0.301*age/1 + 67.51)*1, isMale > 0.5, (-0.009*ageSquare + 0.952*age/1 + 39.8)*1);
  isMale := 1;
  calibPatientId := 0;
  cancerCellDensity := 280000000;
  cellDeathInhib := TumoralCell_DOT_AktActive/TumoralCell/(TumoralCell_DOT_AktActive/TumoralCell + TumoralCell_DOT_AktInactive/TumoralCell);
  cellDeathInhibEqProliferating := aktActiveEqProliferating/aktTotal;
  cellProlif := TumoralCell_DOT_ErkActive/TumoralCell/(TumoralCell_DOT_ErkActive/TumoralCell + TumoralCell_DOT_ErkInactive/TumoralCell);
  cellProlifEqProliferating := erkActiveEqProliferating/erkTotal;
  erkActiveEqProliferating := erkTotal*kaErk*mekActiveEqProliferating/(kaErk*mekActiveEqProliferating + kdaErk);
  erkTotal := 3.49e-5;
  distribId := 0;
  efgrTotal := 8e-8;
  egfrActiveEqProliferating := piecewise(efgrTotal*kaEgfr*(TumoralCell_DOT_Egf/TumoralCell)/(kaEgfr*(TumoralCell_DOT_Egf/TumoralCell) + kdaEgfr), isEGFRmutated <= 0.5, efgrTotal)*treatmentInhibEgfrProliferating;
  kaEgfr := 0.177827941003892*kaEgfrRef*(bodyWeight/(2.63*1))^-0.25;
  kdaEgfr := kdaEgfrRef*(bodyWeight/(2.63*1))^-0.25*0.177827941003892;
  treatmentInhibEgfrProliferating := atpConc/(atpConc + atpAffinityMutationEgfr*(1 + (uTumorTissueConcGefitinib/inhibitionGefitinibMutationEgfr)*0.001));
  kaErk := 0.177827941003892*kaErkRef*(bodyWeight/(2.63*1))^-0.25;
  mekActiveEqProliferating := mekTotal*kaMek*rafActiveEqProliferating*piecewise(impactOfBRAFEgfrPathwayMutated, isBRAFmutated >= 0.5, 1)/(kaMek*rafActiveEqProliferating*piecewise(impactOfBRAFEgfrPathwayMutated, isBRAFmutated >= 0.5, 1) + kdaMek);
  kdaErk := kdaErkRef*(bodyWeight/(2.63*1))^-0.25*0.177827941003892;
  impactOfBRAFEgfrPathwayMutated := 10;
  impactOfKRASEgfrPathwayMutated := 98;
  impactOfMETAmplified := 12;
  impactOfMETMutated := 0.87;
  impactOfMETMutatedOnAmplification := 3.7;
  impactOfPIK3CAEgfrPathwayMutated := 2.7;
  inVitroScale := 1e-12;
  inVivoScale := 0.1;
  inhibitionGefitinibMutationEgfr := piecewise(kiGefitinib, isEGFRmutated <= 0.5, piecewise(piecewise(kiGefitinibExon19T790M, (mutEGFR >= 18.5) && (mutEGFR <= 19.5), kiGefitinibExon21T790M), willEGFRT790MbeTreatmentInduced >= 0.5, piecewise(kiGefitinibExon19, (mutEGFR >= 18.5) && (mutEGFR <= 19.5), piecewise(kiGefitinibExon20, (mutEGFR >= 19.5) && (mutEGFR <= 20.5), piecewise(kiGefitinibExon21, (mutEGFR >= 20.5) && (mutEGFR <= 21.5), kiGefitinib)))));
  kiGefitinib := 1.64e-8;
  kiGefitinibExon19T790M := 4.317e-8;
  kiGefitinibExon21T790M := 2.86e-8;
  kiGefitinibExon19 := 8.33e-10;
  kiGefitinibExon20 := piecewise(kiGefitinibExon20Sensitive, isExon20Resistant == 0, kiGefitinibExon20Resistant);
  kiGefitinibExon21 := 6.4e-9;
  initialTNM := 300;
  isBRAFmutated := 0;
  isExon20Resistant := 1;
  isKRASmutated := 0;
  isMETmutated := 0;
  isNeoangiogenesis := 1;
  isPIK3CAmutated := 0;
  isPlacebo := 0;
  isResistanceMutation := 1;
  kaAktRef := 411000;
  kaEgfrRef := 20400000;
  kaErkRef := 44800;
  kaMek := 0.177827941003892*kaMekRef*(bodyWeight/(2.63*1))^-0.25;
  kaMekRef := 10000000;
  kaMet := 0.177827941003892*kaMetRef*(bodyWeight/(2.63*1))^-0.25;
  kaMetRef := 66700000;
  kaPi3kByEgfr := 0.177827941003892*kaPi3kByEgfrRef*(bodyWeight/(2.63*1))^-0.25;
  kaPi3kByEgfrRef := 604000;
  kaPi3kByMet := 0.177827941003892*kaPi3kByMetRef*(bodyWeight/(2.63*1))^-0.25;
  kaPi3kByMetRef := 4390000;
  kaPi3kByRas := 0.177827941003892*kaPi3kByRasRef*(bodyWeight/(2.63*1))^-0.25;
  kaPi3kByRasRef := 39400;
  kaPipDephosphorylation := 0.177827941003892*kaPipDephosphorylationRef*(bodyWeight/(2.63*1))^-0.25;
  kaPipDephosphorylationRef := 33700;
  kaPipPhosphorylation := 0.177827941003892*kaPipPhosphorylationRef*(bodyWeight/(2.63*1))^-0.25;
  kaPipPhosphorylationRef := 45300;
  kaRaf := 0.177827941003892*kaRafRef*(bodyWeight/(2.63*1))^-0.25;
  kaRafRef := 3640000;
  kaRasByEgfr := 0.177827941003892*kaRasByEgfrRef*(bodyWeight/(2.63*1))^-0.25;
  kaRasByEgfrRef := 1890000;
  kaRasByMet := 0.177827941003892*kaRasByMetRef*(bodyWeight/(2.63*1))^-0.25;
  kaRasByMetRef := 8520000;
  kdPip3 := kdPip3Ref*(bodyWeight/(2.63*1))^-0.25*0.177827941003892;
  kdPip3Ref := 0.02;
  kdaAktRef := 2100000;
  kdaEgfrRef := 0.0038;
  kdaErkRef := 0.27;
  kdaMek := kdaMekRef*(bodyWeight/(2.63*1))^-0.25*0.177827941003892;
  kdaMekRef := 1;
  kdaMet := kdaMetRef*(bodyWeight/(2.63*1))^-0.25*0.177827941003892;
  kdaMetRef := 0.0038;
  kdaPi3k := kdaPi3kRef*(bodyWeight/(2.63*1))^-0.25*0.177827941003892;
  kdaPi3kRef := 1;
  kdaRaf := kdaRafRef*(bodyWeight/(2.63*1))^-0.25*0.177827941003892;
  kdaRafRef := 7;
  kdaRas := kdaRasRef*(bodyWeight/(2.63*1))^-0.25*0.177827941003892;
  kdaRasRef := 1;
  kiGefitinibExon20Sensitive := 2.5e-9;
  kiGefitinibExon20Resistant := 2.57e-8;
  kmatpEgfrExon20Sensitive := 1.92e-5;
  kmatpEgfrExon20Resistant := 3.68e-5;
  logResistantSubCloneInitialSize := 3;
  mekTotal := 3.65e-5;
  rafActiveEqProliferating := rafTotal*kaRaf*rasActiveEqProliferating/(kaRaf*rasActiveEqProliferating + kdaRaf);
  metActiveEq := metTot*kaMet*(TumoralCell_DOT_Hgf/TumoralCell)/(kaMet*(TumoralCell_DOT_Hgf/TumoralCell) + kdaMet*piecewise(impactOfMETMutated, isMETmutated >= 0.5, 1));
  metTot := metTotal*piecewise(impactOfMETAmplified, willMETAmpbeTreatmentInduced >= 0.5, piecewise(impactOfMETMutatedOnAmplification, isMETmutated >= 0.5, 1));
  metTotal := 8e-8;
  willMETAmpbeTreatmentInduced := 0;
  metastasisStatus := initialTNM - 10*floor(initialTNM/10);
  nodalStatus := floor(initialTNM/10) - 10*floor(floor(initialTNM/10)/10);
  patientIdVpop := 0;
  patientRankMaemondo := 0;
  physioConds := 1;
  pi3kActivationAllRtkEqProliferating := pi3kActivationEgfrAlteredEqProliferating + kaPi3kByMet*metActiveEq + kaPi3kByRas*rasActiveEqProliferating;
  pi3kActivationEgfrAlteredEqProliferating := kaPi3kByEgfr*egfrActiveEqProliferating;
  rasActiveEqProliferating := rasTotal*rasActivationAllRtkEqProliferating/(rasActivationAllRtkEqProliferating + rasDeactivationEq);
  pi3kActiveEqProliferating := pi3kTotal*pi3kActivationAllRtkEqProliferating/(pi3kActivationAllRtkEqProliferating + kdaPi3k);
  pi3kTotal := 1e-7;
  pipTotal := 7e-7;
  rafTotal := 6.64e-8;
  rasActivationAllRtkEqProliferating := rasActivationEgfrMutatedEqProliferating + kaRasByMet*metActiveEq;
  rasActivationEgfrMutatedEqProliferating := kaRasByEgfr*egfrActiveEqProliferating;
  rasTotal := 1.89e-5;
  rasDeactivationEq := kdaRas/piecewise(impactOfKRASEgfrPathwayMutated, isKRASmutated >= 0.5, 1);
  resistantSubCloneInitialSize := resistantSubCloneInitialSizeRef*(bodyWeight/(52.33*1));
  resistantSubCloneInitialSizeRef := 10^logResistantSubCloneInitialSize*1;
  resistantSubcloneParentNumber := 1;
  scenario__weight := 1;
  sizeHelper := 0.5;
  smokingStatus := 0;
  tFirstDrugAdmin := 1;
  treatmentInducedAlteration := 0;
  uTumorTissueConcGefitinib := 0*1;
  tumorInitRad := piecewise(0, initialTNM <= 99, piecewise(sizeHelper*3, initialTNM <= 199, piecewise(3 + sizeHelper*2, initialTNM <= 299, piecewise(5 + sizeHelper*2, initialTNM <= 399, 7 + sizeHelper*3))))*1/2;

  // Reactions:
  aktActivation: TumoralCell_DOT_AktInactive -> TumoralCell_DOT_AktActive; ((TumoralCell_DOT_AktInactive/TumoralCell)*kaAkt*(TumoralCell_DOT_Pip3/TumoralCell)*TumoralCell - (TumoralCell_DOT_AktActive/TumoralCell)*kdaAkt*(TumoralCell_DOT_Pp2a/TumoralCell)*TumoralCell)*aktActivation__filter;
  egfDegradationInVitro: Medium_DOT_Egf -> ; (TumoralCell_DOT_EgfrActive/TumoralCell)*kdaEgfr*TumoralCell*egfDegradationInVitro__filter;
  egfrActivationInVitro: Medium_DOT_Egf + TumoralCell_DOT_EgfrInactive -> TumoralCell_DOT_EgfrActive; ((TumoralCell_DOT_EgfrInactive/TumoralCell)*(Medium_DOT_Egf/Medium)*kaEgfr*TumoralCell - (TumoralCell_DOT_EgfrActive/TumoralCell)*kdaEgfr*TumoralCell)*egfrActivationInVitro__filter;
  egfrActivationInVivo: TumoralCell_DOT_EgfrInactive -> TumoralCell_DOT_EgfrActive; ((TumoralCell_DOT_EgfrInactive/TumoralCell)*(TumoralCell_DOT_Egf/TumoralCell)*kaEgfr*TumoralCell - (TumoralCell_DOT_EgfrActive/TumoralCell)*kdaEgfr*TumoralCell)*egfrActivationInVivo__filter;
  erkActivation: TumoralCell_DOT_ErkInactive -> TumoralCell_DOT_ErkActive; ((TumoralCell_DOT_ErkInactive/TumoralCell)*kaErk*(TumoralCell_DOT_MekActive/TumoralCell)*TumoralCell - (TumoralCell_DOT_ErkActive/TumoralCell)*kdaErk*TumoralCell)*erkActivation__filter;
  hgfDegradationInVitro: Medium_DOT_Hgf -> ; (TumoralCell_DOT_MetActive/TumoralCell)*kdaMet*TumoralCell*hgfDegradationInVitro__filter;
  mekActivation: TumoralCell_DOT_MekInactive -> TumoralCell_DOT_MekActive; ((TumoralCell_DOT_MekInactive/TumoralCell)*kaMek*(TumoralCell_DOT_RafActive/TumoralCell)*TumoralCell - (TumoralCell_DOT_MekActive/TumoralCell)*kdaMek*TumoralCell)*mekActivation__filter;
  metActivationInVitro: Medium_DOT_Hgf + TumoralCell_DOT_MetInactive -> TumoralCell_DOT_MetActive; ((TumoralCell_DOT_MetInactive/TumoralCell)*(Medium_DOT_Hgf/Medium)*kaMet*TumoralCell - (TumoralCell_DOT_MetActive/TumoralCell)*kdaMet*TumoralCell)*metActivationInVitro__filter;
  metActivationInVivo: TumoralCell_DOT_MetInactive -> TumoralCell_DOT_MetActive; ((TumoralCell_DOT_MetInactive/TumoralCell)*(TumoralCell_DOT_Hgf/TumoralCell)*kaMet*TumoralCell - (TumoralCell_DOT_MetActive/TumoralCell)*kdaMet*TumoralCell)*metActivationInVivo__filter;
  pi3kActivationByEgfr: TumoralCell_DOT_Pi3kInactive -> TumoralCell_DOT_Pi3kActive; (TumoralCell_DOT_Pi3kInactive/TumoralCell)*kaPi3kByEgfr*(TumoralCell_DOT_EgfrActive/TumoralCell)*TumoralCell*pi3kActivationByEgfr__filter;
  pi3kActivationByMet: TumoralCell_DOT_Pi3kInactive -> TumoralCell_DOT_Pi3kActive; (TumoralCell_DOT_Pi3kInactive/TumoralCell)*kaPi3kByMet*(TumoralCell_DOT_MetActive/TumoralCell)*TumoralCell*pi3kActivationByMet__filter;
  pi3kActivationByRas: TumoralCell_DOT_Pi3kInactive -> TumoralCell_DOT_Pi3kActive; (TumoralCell_DOT_Pi3kInactive/TumoralCell)*kaPi3kByRas*(TumoralCell_DOT_RasActive/TumoralCell)*TumoralCell*pi3kActivationByRas__filter;
  pi3kDeactivation: TumoralCell_DOT_Pi3kInactive -> TumoralCell_DOT_Pi3kActive; (0 - (TumoralCell_DOT_Pi3kActive/TumoralCell)*kdaPi3k*TumoralCell)*pi3kDeactivation__filter;
  pip2ToPip3: TumoralCell_DOT_Pip2 -> TumoralCell_DOT_Pip3; (TumoralCell_DOT_Pip2/TumoralCell)*kaPipPhosphorylation*(TumoralCell_DOT_Pi3kActive/TumoralCell)*TumoralCell*pip2ToPip3__filter;
  pip3ToPip2ByPten: TumoralCell_DOT_Pip2 -> TumoralCell_DOT_Pip3; (0 - (TumoralCell_DOT_Pip3/TumoralCell)*kaPipDephosphorylation*(TumoralCell_DOT_Pten/TumoralCell)*TumoralCell)*pip3ToPip2ByPten__filter;
  pip3ToPip2NotByPten: TumoralCell_DOT_Pip2 -> TumoralCell_DOT_Pip3; (0 - (TumoralCell_DOT_Pip3/TumoralCell)*kdPip3*TumoralCell)*pip3ToPip2NotByPten__filter;
  rafActivation: TumoralCell_DOT_RafInactive -> TumoralCell_DOT_RafActive; ((TumoralCell_DOT_RafInactive/TumoralCell)*kaRaf*(TumoralCell_DOT_RasActive/TumoralCell)*TumoralCell - (TumoralCell_DOT_RafActive/TumoralCell)*kdaRaf*TumoralCell)*rafActivation__filter;
  rasActivationByEgfr: TumoralCell_DOT_RasInactive -> TumoralCell_DOT_RasActive; (TumoralCell_DOT_RasInactive/TumoralCell)*kaRasByEgfr*(TumoralCell_DOT_EgfrActive/TumoralCell)*TumoralCell*rasActivationByEgfr__filter;
  rasActivationByMET: TumoralCell_DOT_RasInactive -> TumoralCell_DOT_RasActive; (TumoralCell_DOT_RasInactive/TumoralCell)*kaRasByMet*(TumoralCell_DOT_MetActive/TumoralCell)*TumoralCell*rasActivationByMET__filter;
  rasDeactivation: TumoralCell_DOT_RasInactive -> TumoralCell_DOT_RasActive; (0 - (TumoralCell_DOT_RasActive/TumoralCell)*kdaRas*TumoralCell)*rasDeactivation__filter;

  // Events:
  saturationOfEgfConcentration: at time >= 1800, t0=false, persistent=false: TumoralCell_DOT_Egf = piecewise(TumoralCell_DOT_Egf*100, rafTest > 0, TumoralCell_DOT_Egf);
  setPtenConcToNull: at time >= 1800, t0=false, persistent=false: TumoralCell_DOT_Pten = piecewise(0, ptenTest > 0, TumoralCell_DOT_Pten);

  // Species initializations:
  Medium_DOT_Egf = 0;
  Medium_DOT_Egf has mole_per_litre;
  Medium_DOT_Hgf = 0;
  Medium_DOT_Hgf has mole_per_litre;
  TumorTissue_DOT_Gefitinib = 0;
  TumorTissue_DOT_Gefitinib has mole_per_litre;
  TumoralCell_DOT_AktActive = 5e-20/TumoralCell;
  TumoralCell_DOT_AktActive has mole_per_litre;
  TumoralCell_DOT_AktInactive = 5e-20/TumoralCell;
  TumoralCell_DOT_AktInactive has mole_per_litre;
  TumoralCell_DOT_Egf = 6.25e-23/TumoralCell;
  TumoralCell_DOT_Egf has mole_per_litre;
  TumoralCell_DOT_EgfrActive = 4e-20/TumoralCell;
  TumoralCell_DOT_EgfrActive has mole_per_litre;
  TumoralCell_DOT_EgfrInactive = 4e-20/TumoralCell;
  TumoralCell_DOT_EgfrInactive has mole_per_litre;
  TumoralCell_DOT_ErkActive = 1.745e-17/TumoralCell;
  TumoralCell_DOT_ErkActive has mole_per_litre;
  TumoralCell_DOT_ErkInactive = 1.745e-17/TumoralCell;
  TumoralCell_DOT_ErkInactive has mole_per_litre;
  TumoralCell_DOT_Hgf = 1.7e-24/TumoralCell;
  TumoralCell_DOT_Hgf has mole_per_litre;
  TumoralCell_DOT_MekActive = 1.825e-17/TumoralCell;
  TumoralCell_DOT_MekActive has mole_per_litre;
  TumoralCell_DOT_MekInactive = 1.825e-17/TumoralCell;
  TumoralCell_DOT_MekInactive has mole_per_litre;
  TumoralCell_DOT_MetActive = 4e-20/TumoralCell;
  TumoralCell_DOT_MetActive has mole_per_litre;
  TumoralCell_DOT_MetInactive = 4e-20/TumoralCell;
  TumoralCell_DOT_MetInactive has mole_per_litre;
  TumoralCell_DOT_Pi3kActive = 5e-20/TumoralCell;
  TumoralCell_DOT_Pi3kActive has mole_per_litre;
  TumoralCell_DOT_Pi3kInactive = 5e-20/TumoralCell;
  TumoralCell_DOT_Pi3kInactive has mole_per_litre;
  TumoralCell_DOT_Pip2 = 3.5e-19/TumoralCell;
  TumoralCell_DOT_Pip2 has mole_per_litre;
  TumoralCell_DOT_Pip3 = 3.5e-19/TumoralCell;
  TumoralCell_DOT_Pip3 has mole_per_litre;
  TumoralCell_DOT_Pp2a = 3e-20/TumoralCell;
  TumoralCell_DOT_Pp2a has mole_per_litre;
  TumoralCell_DOT_Pten = 2.7e-19/TumoralCell;
  TumoralCell_DOT_Pten has mole_per_litre;
  TumoralCell_DOT_RafActive = 3.32e-20/TumoralCell;
  TumoralCell_DOT_RafActive has mole_per_litre;
  TumoralCell_DOT_RafInactive = 3.32e-20/TumoralCell;
  TumoralCell_DOT_RafInactive has mole_per_litre;
  TumoralCell_DOT_RasActive = 9.45e-18/TumoralCell;
  TumoralCell_DOT_RasActive has mole_per_litre;
  TumoralCell_DOT_RasInactive = 9.45e-18/TumoralCell;
  TumoralCell_DOT_RasInactive has mole_per_litre;
  Medium has litre;
  TumorTissue has litre;
  TumoralCell has litre;
  rafTest has dimensionless;
  ptenTest has dimensionless;
  Clone0_00000058isClonePresent has dimensionless;
  Clone10_00000058isClonePresent has dimensionless;
  nClones has item;
  Clone11_00000058isClonePresent has dimensionless;
  Clone12_00000058isClonePresent has dimensionless;
  Clone13_00000058isClonePresent has dimensionless;
  Clone14_00000058isClonePresent has dimensionless;
  Clone15_00000058isClonePresent has dimensionless;
  Clone1_00000058isClonePresent has dimensionless;
  Clone2_00000058isClonePresent has dimensionless;
  Clone3_00000058isClonePresent has dimensionless;
  Clone4_00000058isClonePresent has dimensionless;
  Clone5_00000058isClonePresent has dimensionless;
  Clone6_00000058isClonePresent has dimensionless;
  Clone7_00000058isClonePresent has dimensionless;
  Clone8_00000058isClonePresent has dimensionless;
  Clone9_00000058isClonePresent has dimensionless;
  age has year;
  ageSquare has dimensionless;

  // Variable initializations:
  aktActivation__filter = piecewise(1, isClonePresent > 0.5, 0);
  aktActivation__filter has dimensionless;
  isClonePresent has dimensionless;
  aktActiveEqProliferating has molePerliter;
  aktTotal has molePerliter;
  kaAkt has literPermolePersecond;
  pip3EqProliferating has molePerliter;
  kdaAkt has literPermolePersecond;
  atpAffinityMutationEgfr has molePerliter;
  kmatpEgfr has molePerliter;
  isEGFRmutated has dimensionless;
  kmatpEgfrDel19T790M has molePerliter;
  mutEGFR has dimensionless;
  kmatpEgfrL858RT790M has molePerliter;
  willEGFRT790MbeTreatmentInduced has dimensionless;
  kmatpEgfrExon19 has molePerliter;
  kmatpEgfrExon20 has molePerliter;
  kmatpEgfrExon21 has molePerliter;
  atpConc has molePerliter;
  bodyWeight has gram;
  bodyWeightInVitro has gram;
  inVitro has dimensionless;
  bodyWeightMouse has gram;
  isXenograft has dimensionless;
  bodyWeightHuman has gram;
  bodyWeightHumanAsian has gram;
  ethnicity has dimensionless;
  bodyWeightHumanNonAsian has gram;
  isMale has dimensionless;
  calibPatientId has dimensionless;
  cancerCellDensity has substance__countPercentimeterCube;
  cellDeathInhib has dimensionless;
  cellDeathInhibEqProliferating has dimensionless;
  cellProlif has dimensionless;
  cellProlifEqProliferating has dimensionless;
  erkActiveEqProliferating has molePerliter;
  erkTotal has molePerliter;
  distribId has dimensionless;
  efgrTotal has molePerliter;
  egfDegradationInVitro__filter = piecewise(1, (inVitro > 0.5) && (isClonePresent > 0.5), 0);
  egfDegradationInVitro__filter has dimensionless;
  egfrActivationInVitro__filter = piecewise(1, (inVitro > 0.5) && (isClonePresent > 0.5), 0);
  egfrActivationInVitro__filter has dimensionless;
  egfrActivationInVivo__filter = piecewise(1, (inVitro < 0.5) && (isClonePresent > 0.5), 0);
  egfrActivationInVivo__filter has dimensionless;
  egfrActiveEqProliferating has molePerliter;
  kaEgfr has literPermolePersecond;
  kdaEgfr has Persecond;
  treatmentInhibEgfrProliferating has dimensionless;
  erkActivation__filter = piecewise(1, isClonePresent > 0.5, 0);
  erkActivation__filter has dimensionless;
  kaErk has literPermolePersecond;
  mekActiveEqProliferating has molePerliter;
  kdaErk has Persecond;
  hgfDegradationInVitro__filter = piecewise(1, (inVitro > 0.5) && (isClonePresent > 0.5), 0);
  hgfDegradationInVitro__filter has dimensionless;
  impactOfBRAFEgfrPathwayMutated has dimensionless;
  impactOfKRASEgfrPathwayMutated has dimensionless;
  impactOfMETAmplified has dimensionless;
  impactOfMETMutated has dimensionless;
  impactOfMETMutatedOnAmplification has dimensionless;
  impactOfPIK3CAEgfrPathwayMutated has dimensionless;
  inVitroScale has substance__count;
  inVivoScale has substance__count;
  inhibitionGefitinibMutationEgfr has molePerliter;
  kiGefitinib has molePerliter;
  kiGefitinibExon19T790M has molePerliter;
  kiGefitinibExon21T790M has molePerliter;
  kiGefitinibExon19 has molePerliter;
  kiGefitinibExon20 has molePerliter;
  kiGefitinibExon21 has molePerliter;
  initialTNM has dimensionless;
  isBRAFmutated has dimensionless;
  isExon20Resistant has dimensionless;
  isKRASmutated has dimensionless;
  isMETmutated has dimensionless;
  isNeoangiogenesis has dimensionless;
  isPIK3CAmutated has dimensionless;
  isPlacebo has dimensionless;
  isResistanceMutation has dimensionless;
  kaAktRef has literPermolePersecond;
  kaEgfrRef has literPermolePersecond;
  kaErkRef has literPermolePersecond;
  kaMek has literPermolePersecond;
  kaMekRef has literPermolePersecond;
  kaMet has literPermolePersecond;
  kaMetRef has literPermolePersecond;
  kaPi3kByEgfr has literPermolePersecond;
  kaPi3kByEgfrRef has literPermolePersecond;
  kaPi3kByMet has literPermolePersecond;
  kaPi3kByMetRef has literPermolePersecond;
  kaPi3kByRas has literPermolePersecond;
  kaPi3kByRasRef has literPermolePersecond;
  kaPipDephosphorylation has literPermolePersecond;
  kaPipDephosphorylationRef has literPermolePersecond;
  kaPipPhosphorylation has literPermolePersecond;
  kaPipPhosphorylationRef has literPermolePersecond;
  kaRaf has literPermolePersecond;
  kaRafRef has literPermolePersecond;
  kaRasByEgfr has literPermolePersecond;
  kaRasByEgfrRef has literPermolePersecond;
  kaRasByMet has literPermolePersecond;
  kaRasByMetRef has literPermolePersecond;
  kdPip3 has Persecond;
  kdPip3Ref has Persecond;
  kdaAktRef has literPermolePersecond;
  kdaEgfrRef has Persecond;
  kdaErkRef has Persecond;
  kdaMek has Persecond;
  kdaMekRef has Persecond;
  kdaMet has Persecond;
  kdaMetRef has Persecond;
  kdaPi3k has Persecond;
  kdaPi3kRef has Persecond;
  kdaRaf has Persecond;
  kdaRafRef has Persecond;
  kdaRas has Persecond;
  kdaRasRef has Persecond;
  kiGefitinibExon20Sensitive has molePerliter;
  kiGefitinibExon20Resistant has molePerliter;
  kmatpEgfrExon20Sensitive has molePerliter;
  kmatpEgfrExon20Resistant has molePerliter;
  logResistantSubCloneInitialSize has dimensionless;
  mekActivation__filter = piecewise(1, isClonePresent > 0.5, 0);
  mekActivation__filter has dimensionless;
  mekTotal has molePerliter;
  rafActiveEqProliferating has molePerliter;
  metActivationInVitro__filter = piecewise(1, (inVitro > 0.5) && (isClonePresent > 0.5), 0);
  metActivationInVitro__filter has dimensionless;
  metActivationInVivo__filter = piecewise(1, (inVitro < 0.5) && (isClonePresent > 0.5), 0);
  metActivationInVivo__filter has dimensionless;
  metActiveEq has dimensionlessmolePerliter;
  metTot has dimensionlessmolePerliter;
  metTotal has molePerliter;
  willMETAmpbeTreatmentInduced has dimensionless;
  metastasisStatus has dimensionless;
  nodalStatus has dimensionless;
  patientIdVpop has dimensionless;
  patientRankMaemondo has dimensionless;
  physioConds has dimensionless;
  pi3kActivationAllRtkEqProliferating has Persecond;
  pi3kActivationEgfrAlteredEqProliferating has Persecond;
  rasActiveEqProliferating has molePerliter;
  pi3kActivationByEgfr__filter = piecewise(1, isClonePresent > 0.5, 0);
  pi3kActivationByEgfr__filter has dimensionless;
  pi3kActivationByMet__filter = piecewise(1, isClonePresent > 0.5, 0);
  pi3kActivationByMet__filter has dimensionless;
  pi3kActivationByRas__filter = piecewise(1, isClonePresent > 0.5, 0);
  pi3kActivationByRas__filter has dimensionless;
  pi3kActiveEqProliferating has molePerliter;
  pi3kTotal has molePerliter;
  pi3kDeactivation__filter = piecewise(1, isClonePresent > 0.5, 0);
  pi3kDeactivation__filter has dimensionless;
  pip2ToPip3__filter = piecewise(1, isClonePresent > 0.5, 0);
  pip2ToPip3__filter has dimensionless;
  pipTotal has molePerliter;
  pip3ToPip2ByPten__filter = piecewise(1, isClonePresent > 0.5, 0);
  pip3ToPip2ByPten__filter has dimensionless;
  pip3ToPip2NotByPten__filter = piecewise(1, isClonePresent > 0.5, 0);
  pip3ToPip2NotByPten__filter has dimensionless;
  rafActivation__filter = piecewise(1, isClonePresent > 0.5, 0);
  rafActivation__filter has dimensionless;
  rafTotal has molePerliter;
  rasActivationAllRtkEqProliferating has Persecond;
  rasActivationEgfrMutatedEqProliferating has Persecond;
  rasActivationByEgfr__filter = piecewise(1, isClonePresent > 0.5, 0);
  rasActivationByEgfr__filter has dimensionless;
  rasActivationByMET__filter = piecewise(1, isClonePresent > 0.5, 0);
  rasActivationByMET__filter has dimensionless;
  rasTotal has molePerliter;
  rasDeactivationEq has PerdimensionlessPersecond;
  rasDeactivation__filter = piecewise(1, isClonePresent > 0.5, 0);
  rasDeactivation__filter has dimensionless;
  resistantSubCloneInitialSize has substance__count;
  resistantSubCloneInitialSizeRef has substance__count;
  resistantSubcloneParentNumber has dimensionless;
  scenario__weight has dimensionless;
  sizeHelper has dimensionless;
  smokingStatus has dimensionless;
  tFirstDrugAdmin has second;
  treatmentInducedAlteration has dimensionless;
  uTumorTissueConcGefitinib has micromolePermilliliter;
  tumorInitRad has centimeter;

  // Other declarations:
  var Medium, TumorTissue, TumoralCell, rafTest, ptenTest, Clone0_00000058isClonePresent;
  var Clone10_00000058isClonePresent, nClones, Clone11_00000058isClonePresent;
  var Clone12_00000058isClonePresent, Clone13_00000058isClonePresent, Clone14_00000058isClonePresent;
  var Clone15_00000058isClonePresent, Clone1_00000058isClonePresent, Clone2_00000058isClonePresent;
  var Clone3_00000058isClonePresent, Clone4_00000058isClonePresent, Clone5_00000058isClonePresent;
  var Clone6_00000058isClonePresent, Clone7_00000058isClonePresent, Clone8_00000058isClonePresent;
  var Clone9_00000058isClonePresent, age, ageSquare, isClonePresent, aktActiveEqProliferating;
  var aktTotal, kaAkt, pip3EqProliferating, kdaAkt, atpAffinityMutationEgfr;
  var kmatpEgfr, isEGFRmutated, kmatpEgfrDel19T790M, mutEGFR, kmatpEgfrL858RT790M;
  var willEGFRT790MbeTreatmentInduced, kmatpEgfrExon19, kmatpEgfrExon20, kmatpEgfrExon21;
  var atpConc, bodyWeight, bodyWeightInVitro, inVitro, bodyWeightMouse, isXenograft;
  var bodyWeightHuman, bodyWeightHumanAsian, ethnicity, bodyWeightHumanNonAsian;
  var isMale, calibPatientId, cancerCellDensity, cellDeathInhib, cellDeathInhibEqProliferating;
  var cellProlif, cellProlifEqProliferating, erkActiveEqProliferating, erkTotal;
  var distribId, efgrTotal, egfrActiveEqProliferating, kaEgfr, kdaEgfr, treatmentInhibEgfrProliferating;
  var kaErk, mekActiveEqProliferating, kdaErk, impactOfBRAFEgfrPathwayMutated;
  var impactOfKRASEgfrPathwayMutated, impactOfMETAmplified, impactOfMETMutated;
  var impactOfMETMutatedOnAmplification, impactOfPIK3CAEgfrPathwayMutated;
  var inVitroScale, inVivoScale, inhibitionGefitinibMutationEgfr, kiGefitinib;
  var kiGefitinibExon19T790M, kiGefitinibExon21T790M, kiGefitinibExon19, kiGefitinibExon20;
  var kiGefitinibExon21, initialTNM, isBRAFmutated, isExon20Resistant, isKRASmutated;
  var isMETmutated, isNeoangiogenesis, isPIK3CAmutated, isPlacebo, isResistanceMutation;
  var kaAktRef, kaEgfrRef, kaErkRef, kaMek, kaMekRef, kaMet, kaMetRef, kaPi3kByEgfr;
  var kaPi3kByEgfrRef, kaPi3kByMet, kaPi3kByMetRef, kaPi3kByRas, kaPi3kByRasRef;
  var kaPipDephosphorylation, kaPipDephosphorylationRef, kaPipPhosphorylation;
  var kaPipPhosphorylationRef, kaRaf, kaRafRef, kaRasByEgfr, kaRasByEgfrRef;
  var kaRasByMet, kaRasByMetRef, kdPip3, kdPip3Ref, kdaAktRef, kdaEgfrRef;
  var kdaErkRef, kdaMek, kdaMekRef, kdaMet, kdaMetRef, kdaPi3k, kdaPi3kRef;
  var kdaRaf, kdaRafRef, kdaRas, kdaRasRef, kiGefitinibExon20Sensitive, kiGefitinibExon20Resistant;
  var kmatpEgfrExon20Sensitive, kmatpEgfrExon20Resistant, logResistantSubCloneInitialSize;
  var mekTotal, rafActiveEqProliferating, metActiveEq, metTot, metTotal, willMETAmpbeTreatmentInduced;
  var metastasisStatus, nodalStatus, patientIdVpop, patientRankMaemondo, physioConds;
  var pi3kActivationAllRtkEqProliferating, pi3kActivationEgfrAlteredEqProliferating;
  var rasActiveEqProliferating, pi3kActiveEqProliferating, pi3kTotal, pipTotal;
  var rafTotal, rasActivationAllRtkEqProliferating, rasActivationEgfrMutatedEqProliferating;
  var rasTotal, rasDeactivationEq, resistantSubCloneInitialSize, resistantSubCloneInitialSizeRef;
  var resistantSubcloneParentNumber, scenario__weight, sizeHelper, smokingStatus;
  var tFirstDrugAdmin, treatmentInducedAlteration, uTumorTissueConcGefitinib;
  var tumorInitRad;
  const aktActivation__filter, egfDegradationInVitro__filter, egfrActivationInVitro__filter;
  const egfrActivationInVivo__filter, erkActivation__filter, hgfDegradationInVitro__filter;
  const mekActivation__filter, metActivationInVitro__filter, metActivationInVivo__filter;
  const pi3kActivationByEgfr__filter, pi3kActivationByMet__filter, pi3kActivationByRas__filter;
  const pi3kDeactivation__filter, pip2ToPip3__filter, pip3ToPip2ByPten__filter;
  const pip3ToPip2NotByPten__filter, rafActivation__filter, rasActivationByEgfr__filter;
  const rasActivationByMET__filter, rasDeactivation__filter;

  // Unit definitions:
  unit PerdimensionlessPersecond = 1 / (dimensionless * second);
  unit Persecond = 1 / second;
  unit centimeter = 1e-2 metre;
  unit dimensionlessmolePerliter = dimensionless * avogadro / litre;
  unit literPermolePersecond = litre / (avogadro * second);
  unit micromolePermilliliter = 1e-6 avogadro / 1e-3 litre;
  unit molePerliter = avogadro / litre;
  unit substance__count = 1.66054e-24 avogadro;
  unit substance__countPercentimeterCube = 1.66054e-24 avogadro / (1e-2 metre)^3;
  unit year = 3.15569e+07 second;
  unit time_unit = second;
  unit mole_per_litre = mole / litre;

  // CV terms:
  Medium hypernym "https://githealth.io/asrt-tOlB-MJw8"
  TumorTissue hypernym "https://githealth.io/asrt-ASWC-iwXw"
  TumoralCell hypernym "https://githealth.io/asrt-tOlB-MJw8"
  TumoralCell_DOT_AktActive hypernym "https://githealth.io/asrt-qz26-RNkt"
  TumoralCell_DOT_AktInactive hypernym "https://githealth.io/asrt-qz26-RNkt"
  TumoralCell_DOT_Egf hypernym "https://githealth.io/asrt-0Am6-fTkY"
  TumoralCell_DOT_EgfrActive hypernym "https://githealth.io/asrt-vEC8-GAOU"
  TumoralCell_DOT_EgfrInactive hypernym "https://githealth.io/asrt-vEC8-GAOU"
  TumoralCell_DOT_ErkActive hypernym "https://githealth.io/asrt-vEC8-GAOU"
  TumoralCell_DOT_ErkInactive hypernym "https://githealth.io/asrt-vEC8-GAOU"
  TumoralCell_DOT_Hgf hypernym "https://githealth.io/asrt-c9PX-I0EJ"
  TumoralCell_DOT_MekActive hypernym "https://githealth.io/asrt-vEC8-GAOU"
  TumoralCell_DOT_MekInactive hypernym "https://githealth.io/asrt-vEC8-GAOU"
  TumoralCell_DOT_MetActive hypernym "https://githealth.io/asrt-vEC8-GAOU"
  TumoralCell_DOT_MetInactive hypernym "https://githealth.io/asrt-vEC8-GAOU"
  TumoralCell_DOT_Pi3kActive hypernym "https://githealth.io/asrt-qz26-RNkt"
  TumoralCell_DOT_Pi3kInactive hypernym "https://githealth.io/asrt-qz26-RNkt"
  TumoralCell_DOT_Pip2 hypernym "https://githealth.io/asrt-qz26-RNkt"
  TumoralCell_DOT_Pip3 hypernym "https://githealth.io/asrt-qz26-RNkt"
  TumoralCell_DOT_Pp2a hypernym "https://githealth.io/asrt-qz26-RNkt"
  TumoralCell_DOT_Pten hypernym "https://githealth.io/asrt-qz26-RNkt"
  TumoralCell_DOT_RafActive hypernym "https://githealth.io/asrt-vEC8-GAOU"
  TumoralCell_DOT_RafInactive hypernym "https://githealth.io/asrt-vEC8-GAOU"
  TumoralCell_DOT_RasActive hypernym "https://githealth.io/asrt-vEC8-GAOU"
  TumoralCell_DOT_RasInactive hypernym "https://githealth.io/asrt-vEC8-GAOU"
  rafTest hypernym "Arbitrary"
  ptenTest hypernym "Arbitrary"
  nClones hypernym "https://githealth.io/asrt-1AK4-Ce5x"
  age hypernym "Arbitrary"
  ageSquare hypernym "None"
  aktActiveEqProliferating hypernym "Rationally computed from the equality between production and consumption rate at steady state"
  aktTotal hypernym "https://githealth.io/asrt-qz26-RNkt"
  kaAkt hypernym "https://githealth.io/asrt-DGQr-Pwko"
  pip3EqProliferating hypernym "Rationally computed from the equality between production and consumption rate at steady state"
  kdaAkt hypernym "https://githealth.io/asrt-DGQr-Pwko"
  kmatpEgfr hypernym "https://githealth.io/asrt-ogUz-GcdU"
  isEGFRmutated hypernym "ForScenario"
  kmatpEgfrDel19T790M hypernym "https://githealth.io/asrt-ogUz-GcdU"
  mutEGFR hypernym "ForScenario"
  kmatpEgfrL858RT790M hypernym "https://githealth.io/asrt-ogUz-GcdU"
  willEGFRT790MbeTreatmentInduced hypernym "ForScenario"
  kmatpEgfrExon19 hypernym "https://githealth.io/asrt-ogUz-GcdU"
  kmatpEgfrExon21 hypernym "https://githealth.io/asrt-ogUz-GcdU"
  atpConc hypernym "https://githealth.io/asrt-0WvA-N9WK"
  bodyWeight hypernym "https://githealth.io/asrt-BSXt-QLml"
  bodyWeightInVitro hypernym "https://githealth.io/asrt-pXE0-gQLn"
  inVitro hypernym "Arbitrary"
  bodyWeightMouse hypernym "http://web.jhu.edu/animalcare/procedures/mouse.html"
  isXenograft hypernym "Arbitrary"
  bodyWeightHuman hypernym "https://githealth.io/asrt-BSXt-QLml"
  bodyWeightHumanAsian hypernym "https://githealth.io/asrt-D3dH-pWA1"
  ethnicity hypernym "Arbitrary"
  bodyWeightHumanNonAsian hypernym "https://githealth.io/asrt-TRYX-dIlF"
  isMale hypernym "Abitrary"
  calibPatientId hypernym "Arbitrary"
  cancerCellDensity hypernym "https://githealth.io/asrt-AGGy-EXBC"
  erkActiveEqProliferating hypernym "Rationally computed from the equality between production and consumption rate at steady state"
  erkTotal hypernym "https://githealth.io/asrt-vEC8-GAOU"
  distribId hypernym "Arbitrary"
  efgrTotal hypernym "https://githealth.io/asrt-vEC8-GAOU"
  egfrActiveEqProliferating hypernym "Rationally computed from the equality between production and consumption rate at steady state"
  kaEgfr hypernym "https://githealth.io/asrt-vEC8-GAOU"
  kdaEgfr hypernym "https://githealth.io/asrt-vEC8-GAOU"
  kaErk hypernym "https://githealth.io/asrt-vEC8-GAOU"
  mekActiveEqProliferating hypernym "Rationally computed from the equality between production and consumption rate at steady state"
  kdaErk hypernym "https://githealth.io/asrt-vEC8-GAOU"
  impactOfBRAFEgfrPathwayMutated hypernym "https://githealth.io/asrt-LJ7i-L7Gm"
  impactOfKRASEgfrPathwayMutated hypernym "https://githealth.io/asrt-8fMD-WTrO"
  impactOfMETAmplified hypernym "https://githealth.io/asrt-rFIb-Qr4B"
  impactOfMETMutated hypernym "https://githealth.io/asrt-QijK-18V3"
  impactOfMETMutatedOnAmplification hypernym "https://githealth.io/asrt-hOoD-TcDG"
  impactOfPIK3CAEgfrPathwayMutated hypernym "https://githealth.io/asrt-dmnb-WQvT"
  kiGefitinib hypernym "https://githealth.io/asrt-XCv1-JD3s"
  kiGefitinibExon19T790M hypernym "https://docs.google.com/spreadsheets/d/17lYQ0uJtNtUXGJ8rV6d2dH5PMa8wpwss8LS8_xpGuAc/edit#gid=937451008"
  kiGefitinibExon21T790M hypernym "https://docs.google.com/spreadsheets/d/17lYQ0uJtNtUXGJ8rV6d2dH5PMa8wpwss8LS8_xpGuAc/edit#gid=937451008"
  kiGefitinibExon19 hypernym "https://docs.google.com/spreadsheets/d/17lYQ0uJtNtUXGJ8rV6d2dH5PMa8wpwss8LS8_xpGuAc/edit#gid=937451008"
  kiGefitinibExon21 hypernym "https://githealth.io/asrt-XCv1-JD3s"
  initialTNM hypernym "https://githealth.io/asrt-9bHt-qed8"
  isBRAFmutated hypernym "ForScenario"
  isKRASmutated hypernym "ForScenario"
  isMETmutated hypernym "ForScenario"
  isNeoangiogenesis hypernym "Arbitrary"
  isPIK3CAmutated hypernym "ForScenario"
  isPlacebo hypernym "Arbitrary"
  isResistanceMutation hypernym "ForScenario"
  kaAktRef hypernym "https://githealth.io/asrt-DGQr-Pwko"
  kaEgfrRef hypernym "https://githealth.io/asrt-vEC8-GAOU"
  kaErkRef hypernym "https://githealth.io/asrt-vEC8-GAOU"
  kaMek hypernym "https://githealth.io/asrt-vEC8-GAOU"
  kaMekRef hypernym "https://githealth.io/asrt-vEC8-GAOU"
  kaMet hypernym "https://githealth.io/asrt-vEC8-GAOU"
  kaMetRef hypernym "https://githealth.io/asrt-vEC8-GAOU"
  kaPi3kByEgfr hypernym "https://githealth.io/asrt-vEC8-GAOU"
  kaPi3kByEgfrRef hypernym "https://githealth.io/asrt-vEC8-GAOU"
  kaPi3kByMet hypernym "https://githealth.io/asrt-vEC8-GAOU"
  kaPi3kByMetRef hypernym "https://githealth.io/asrt-vEC8-GAOU"
  kaPipDephosphorylation hypernym "https://githealth.io/asrt-vEC8-GAOU"
  kaPipDephosphorylationRef hypernym "https://githealth.io/asrt-vEC8-GAOU"
  kaPipPhosphorylation hypernym "https://githealth.io/asrt-vEC8-GAOU"
  kaPipPhosphorylationRef hypernym "https://githealth.io/asrt-vEC8-GAOU"
  kaRaf hypernym "https://githealth.io/asrt-vEC8-GAOU"
  kaRafRef hypernym "https://githealth.io/asrt-vEC8-GAOU"
  kaRasByEgfr hypernym "https://githealth.io/asrt-vEC8-GAOU"
  kaRasByEgfrRef hypernym "https://githealth.io/asrt-vEC8-GAOU"
  kaRasByMet hypernym "https://githealth.io/asrt-vEC8-GAOU"
  kaRasByMetRef hypernym "https://githealth.io/asrt-vEC8-GAOU"
  kdPip3 hypernym "https://githealth.io/asrt-DGQr-Pwko"
  kdPip3Ref hypernym "https://githealth.io/asrt-DGQr-Pwko"
  kdaAktRef hypernym "https://githealth.io/asrt-DGQr-Pwko"
  kdaEgfrRef hypernym "https://githealth.io/asrt-vEC8-GAOU"
  kdaErkRef hypernym "https://githealth.io/asrt-vEC8-GAOU"
  kdaMek hypernym "https://githealth.io/asrt-vEC8-GAOU"
  kdaMekRef hypernym "https://githealth.io/asrt-vEC8-GAOU"
  kdaMet hypernym "https://githealth.io/asrt-vEC8-GAOU"
  kdaMetRef hypernym "https://githealth.io/asrt-vEC8-GAOU"
  kdaPi3k hypernym "https://githealth.io/asrt-vEC8-GAOU"
  kdaPi3kRef hypernym "https://githealth.io/asrt-vEC8-GAOU"
  kdaRaf hypernym "https://githealth.io/asrt-vEC8-GAOU"
  kdaRafRef hypernym "https://githealth.io/asrt-vEC8-GAOU"
  kdaRas hypernym "https://githealth.io/asrt-vEC8-GAOU"
  kdaRasRef hypernym "https://githealth.io/asrt-vEC8-GAOU"
  kiGefitinibExon20Sensitive hypernym "https://githealth.io/asrt-XCv1-JD3s"
  kiGefitinibExon20Resistant hypernym "https://githealth.io/asrt-XCv1-JD3s"
  kmatpEgfrExon20Sensitive hypernym "https://githealth.io/asrt-XCv1-JD3s"
  kmatpEgfrExon20Resistant hypernym "https://githealth.io/asrt-XCv1-JD3s"
  logResistantSubCloneInitialSize hypernym "Calibrated"
  mekTotal hypernym "https://githealth.io/asrt-vEC8-GAOU"
  rafActiveEqProliferating hypernym "Rationally computed from the equality between production and consumption rate at steady state"
  metActiveEq hypernym "Rationally computed from the equality between production and consumption rate at steady state"
  metTotal hypernym "https://githealth.io/asrt-vEC8-GAOU"
  willMETAmpbeTreatmentInduced hypernym "ForScenario"
  metastasisStatus hypernym "https://githealth.io/asrt-Dylk-Po7p"
  nodalStatus hypernym "https://githealth.io/asrt-kirC-yfBB"
  patientIdVpop hypernym "Arbitrary"
  patientRankMaemondo hypernym "Arbitrary"
  physioConds hypernym "Arbitrary"
  pi3kActivationAllRtkEqProliferating hypernym "Rationally computed from the equality between production and consumption rate at steady state"
  pi3kActivationEgfrAlteredEqProliferating hypernym "Rationally computed from the equality between production and consumption rate at steady state"
  rasActiveEqProliferating hypernym "Rationally computed from the equality between production and consumption rate at steady state"
  pi3kActiveEqProliferating hypernym "Rationally computed from the equality between production and consumption rate at steady state"
  pi3kTotal hypernym "https://githealth.io/asrt-qz26-RNkt"
  pipTotal hypernym "https://githealth.io/asrt-qz26-RNkt"
  rafTotal hypernym "https://githealth.io/asrt-vEC8-GAOU"
  rasActivationAllRtkEqProliferating hypernym "Rationally computed from the equality between production and consumption rate at steady state"
  rasActivationEgfrMutatedEqProliferating hypernym "Rationally computed from the equality between production and consumption rate at steady state"
  rasTotal hypernym "https://githealth.io/asrt-vEC8-GAOU"
  rasDeactivationEq hypernym "Rationally computed from the equality between production and consumption rate at steady state"
  resistantSubCloneInitialSize hypernym "Calibrated"
  resistantSubCloneInitialSizeRef hypernym "Calibrated"
  resistantSubcloneParentNumber hypernym "Technical"
  smokingStatus hypernym "Arbitrary"
  tFirstDrugAdmin hypernym "Arbitrary"
  treatmentInducedAlteration hypernym "ForScenario"
  tumorInitRad hypernym "https://githealth.io/asrt-AAPg-J0YH"
  aktActivation hypernym "https://githealth.io/novadiscovery/model-re-use/NSCLC/CMdoc_EgfrSignalingAndDownstreamSignalingPathways.md#pi-3-k-akt-pathway-activation"
  egfDegradationInVitro hypernym "https://githealth.io/novadiscovery/model-re-use/NSCLC/CMdoc_EgfrSignalingAndDownstreamSignalingPathways.md#receptor-tyrosine-kinase-activation"
  egfrActivationInVitro hypernym "https://githealth.io/novadiscovery/model-re-use/NSCLC/CMdoc_EgfrSignalingAndDownstreamSignalingPathways.md#receptor-tyrosine-kinase-activation"
  egfrActivationInVivo hypernym "https://githealth.io/novadiscovery/model-re-use/NSCLC/CMdoc_EgfrSignalingAndDownstreamSignalingPathways.md#receptor-tyrosine-kinase-activation"
  erkActivation hypernym "https://githealth.io/novadiscovery/model-re-use/NSCLC/CMdoc_EgfrSignalingAndDownstreamSignalingPathways.md#mapk-pathway-activation"
  hgfDegradationInVitro hypernym "https://githealth.io/novadiscovery/model-re-use/NSCLC/CMdoc_EgfrSignalingAndDownstreamSignalingPathways.md#receptor-tyrosine-kinase-activation"
  mekActivation hypernym "https://githealth.io/novadiscovery/model-re-use/NSCLC/CMdoc_EgfrSignalingAndDownstreamSignalingPathways.md#mapk-pathway-activation"
  metActivationInVitro hypernym "https://githealth.io/novadiscovery/model-re-use/NSCLC/CMdoc_EgfrSignalingAndDownstreamSignalingPathways.md#receptor-tyrosine-kinase-activation"
  metActivationInVivo hypernym "https://githealth.io/novadiscovery/model-re-use/NSCLC/CMdoc_EgfrSignalingAndDownstreamSignalingPathways.md#receptor-tyrosine-kinase-activation"
  pi3kActivationByEgfr hypernym "https://githealth.io/novadiscovery/model-re-use/NSCLC/CMdoc_EgfrSignalingAndDownstreamSignalingPathways.md#pi-3-k-akt-pathway-activation"
  pi3kActivationByMet hypernym "https://githealth.io/novadiscovery/model-re-use/NSCLC/CMdoc_EgfrSignalingAndDownstreamSignalingPathways.md#pi-3-k-akt-pathway-activation"
  pi3kActivationByRas hypernym "https://githealth.io/novadiscovery/model-re-use/NSCLC/CMdoc_EgfrSignalingAndDownstreamSignalingPathways.md#pi-3-k-akt-pathway-activation"
  pi3kDeactivation hypernym "https://githealth.io/novadiscovery/model-re-use/NSCLC/CMdoc_EgfrSignalingAndDownstreamSignalingPathways.md#pi-3-k-akt-pathway-activation"
  pip2ToPip3 hypernym "https://githealth.io/novadiscovery/model-re-use/NSCLC/CMdoc_EgfrSignalingAndDownstreamSignalingPathways.md#pi-3-k-akt-pathway-activation"
  pip3ToPip2ByPten hypernym "https://githealth.io/novadiscovery/model-re-use/NSCLC/CMdoc_EgfrSignalingAndDownstreamSignalingPathways.md#pi-3-k-akt-pathway-activation"
  pip3ToPip2NotByPten hypernym "https://githealth.io/novadiscovery/model-re-use/NSCLC/CMdoc_EgfrSignalingAndDownstreamSignalingPathways.md#pi-3-k-akt-pathway-activation"
  rafActivation hypernym "https://githealth.io/novadiscovery/model-re-use/NSCLC/CMdoc_EgfrSignalingAndDownstreamSignalingPathways.md#mapk-pathway-activation"
  rasActivationByEgfr hypernym "https://githealth.io/novadiscovery/model-re-use/NSCLC/CMdoc_EgfrSignalingAndDownstreamSignalingPathways.md#mapk-pathway-activation"
  rasActivationByMET hypernym "https://githealth.io/novadiscovery/model-re-use/NSCLC/CMdoc_EgfrSignalingAndDownstreamSignalingPathways.md#mapk-pathway-activation"
  rasDeactivation hypernym "https://githealth.io/novadiscovery/model-re-use/NSCLC/CMdoc_EgfrSignalingAndDownstreamSignalingPathways.md#mapk-pathway-activation"
end
'
