# Supplementary material for: Knowledge-based mechanistic modeling accurately predicts disease progression with gefitinib in EGFR-mutant lung adenocarcinoma
Source: NPJ Syst Biol Appl. 2023 Jul 31;9:37. doi: 10.1038/s41540-023-00292-7 (PMC10390488; doi:10.1038/s41540-023-00292-7)
Supplement: Supplementary file 3 — Supplementary material - source files [file 41540_2023_292_MOESM3_ESM.zip › Sumodels sources/EgfrPathway.xml]

<?xml version="1.0" encoding="UTF-8"?>
<!-- Created by sbmlxdf version 0.2.7 on 2023-04-21 14:38 with libSBML version 5.19.7. -->
<sbml xmlns="http://www.sbml.org/sbml/level3/version2/core" level="3" version="2">
  <model timeUnits="second">
    <listOfUnitDefinitions>
      <unitDefinition id="PerdimensionlessPersecond">
        <listOfUnits>
          <unit kind="dimensionless" exponent="-1" scale="0" multiplier="1"/>
          <unit kind="second" exponent="-1" scale="0" multiplier="1"/>
        </listOfUnits>
      </unitDefinition>
      <unitDefinition id="Persecond">
        <listOfUnits>
          <unit kind="second" exponent="-1" scale="0" multiplier="1"/>
        </listOfUnits>
      </unitDefinition>
      <unitDefinition id="centimeter">
        <listOfUnits>
          <unit kind="metre" exponent="1" scale="-2" multiplier="1"/>
        </listOfUnits>
      </unitDefinition>
      <unitDefinition id="dimensionlessmolePerliter">
        <listOfUnits>
          <unit kind="dimensionless" exponent="1" scale="0" multiplier="1"/>
          <unit kind="litre" exponent="-1" scale="0" multiplier="1"/>
          <unit kind="avogadro" exponent="1" scale="0" multiplier="1"/>
        </listOfUnits>
      </unitDefinition>
      <unitDefinition id="literPermolePersecond">
        <listOfUnits>
          <unit kind="litre" exponent="1" scale="0" multiplier="1"/>
          <unit kind="avogadro" exponent="-1" scale="0" multiplier="1"/>
          <unit kind="second" exponent="-1" scale="0" multiplier="1"/>
        </listOfUnits>
      </unitDefinition>
      <unitDefinition id="micromolePermilliliter">
        <listOfUnits>
          <unit kind="litre" exponent="-1" scale="-3" multiplier="1"/>
          <unit kind="avogadro" exponent="1" scale="-6" multiplier="1"/>
        </listOfUnits>
      </unitDefinition>
      <unitDefinition id="molePerliter">
        <listOfUnits>
          <unit kind="litre" exponent="-1" scale="0" multiplier="1"/>
          <unit kind="avogadro" exponent="1" scale="0" multiplier="1"/>
        </listOfUnits>
      </unitDefinition>
      <unitDefinition id="substance__count">
        <listOfUnits>
          <unit kind="avogadro" exponent="1" scale="0" multiplier="1.66053906717385e-24"/>
        </listOfUnits>
      </unitDefinition>
      <unitDefinition id="substance__countPercentimeterCube">
        <listOfUnits>
          <unit kind="metre" exponent="-3" scale="-2" multiplier="1"/>
          <unit kind="avogadro" exponent="1" scale="0" multiplier="1.66053906717385e-24"/>
        </listOfUnits>
      </unitDefinition>
      <unitDefinition id="year">
        <listOfUnits>
          <unit kind="second" exponent="1" scale="0" multiplier="31556925.9747"/>
        </listOfUnits>
      </unitDefinition>
    </listOfUnitDefinitions>
    <listOfCompartments>
      <compartment metaid="compartment_Medium" id="Medium" spatialDimensions="3" units="litre" constant="false">
        <annotation>
          <rdf:RDF xmlns:rdf="http://www.w3.org/1999/02/22-rdf-syntax-ns#" xmlns:dcterms="http://purl.org/dc/terms/" xmlns:vCard="http://www.w3.org/2001/vcard-rdf/3.0#" xmlns:vCard4="http://www.w3.org/2006/vcard/ns#" xmlns:bqbiol="http://biomodels.net/biology-qualifiers/" xmlns:bqmodel="http://biomodels.net/model-qualifiers/">
            <rdf:Description rdf:about="#compartment_Medium">
              <bqbiol:isVersionOf>
                <rdf:Bag>
                  <rdf:li rdf:resource="https://doi.org/10.1038/nbt0402-370"/>
                </rdf:Bag>
              </bqbiol:isVersionOf>
            </rdf:Description>
          </rdf:RDF>
        </annotation>
      </compartment>
      <compartment metaid="compartment_TumorTissue" id="TumorTissue" spatialDimensions="3" units="litre" constant="false">
        <annotation>
          <rdf:RDF xmlns:rdf="http://www.w3.org/1999/02/22-rdf-syntax-ns#" xmlns:dcterms="http://purl.org/dc/terms/" xmlns:vCard="http://www.w3.org/2001/vcard-rdf/3.0#" xmlns:vCard4="http://www.w3.org/2006/vcard/ns#" xmlns:bqbiol="http://biomodels.net/biology-qualifiers/" xmlns:bqmodel="http://biomodels.net/model-qualifiers/">
            <rdf:Description rdf:about="#compartment_TumorTissue">
              <bqbiol:isVersionOf>
                <rdf:Bag>
                  <rdf:li rdf:resource="https://doi.org/10.1158/0008-5472.CAN-18-3652"/>
                </rdf:Bag>
              </bqbiol:isVersionOf>
            </rdf:Description>
          </rdf:RDF>
        </annotation>
      </compartment>
      <compartment metaid="compartment_TumoralCell" id="TumoralCell" spatialDimensions="3" units="litre" constant="false">
        <annotation>
          <rdf:RDF xmlns:rdf="http://www.w3.org/1999/02/22-rdf-syntax-ns#" xmlns:dcterms="http://purl.org/dc/terms/" xmlns:vCard="http://www.w3.org/2001/vcard-rdf/3.0#" xmlns:vCard4="http://www.w3.org/2006/vcard/ns#" xmlns:bqbiol="http://biomodels.net/biology-qualifiers/" xmlns:bqmodel="http://biomodels.net/model-qualifiers/">
            <rdf:Description rdf:about="#compartment_TumoralCell">
              <bqbiol:isVersionOf>
                <rdf:Bag>
                  <rdf:li rdf:resource="https://doi.org/10.1038/nbt0402-370"/>
                </rdf:Bag>
              </bqbiol:isVersionOf>
            </rdf:Description>
          </rdf:RDF>
        </annotation>
      </compartment>
    </listOfCompartments>
    <listOfSpecies>
      <species id="Medium_DOT_Egf" compartment="Medium" initialAmount="0" substanceUnits="mole" hasOnlySubstanceUnits="true" boundaryCondition="false" constant="false"/>
      <species id="Medium_DOT_Hgf" compartment="Medium" initialAmount="0" substanceUnits="mole" hasOnlySubstanceUnits="true" boundaryCondition="false" constant="false"/>
      <species id="TumorTissue_DOT_Gefitinib" compartment="TumorTissue" initialAmount="0" substanceUnits="mole" hasOnlySubstanceUnits="true" boundaryCondition="false" constant="false"/>
      <species metaid="species_TumoralCell_DOT_AktActive" id="TumoralCell_DOT_AktActive" compartment="TumoralCell" initialAmount="5e-20" substanceUnits="mole" hasOnlySubstanceUnits="true" boundaryCondition="false" constant="false">
        <annotation>
          <rdf:RDF xmlns:rdf="http://www.w3.org/1999/02/22-rdf-syntax-ns#" xmlns:dcterms="http://purl.org/dc/terms/" xmlns:vCard="http://www.w3.org/2001/vcard-rdf/3.0#" xmlns:vCard4="http://www.w3.org/2006/vcard/ns#" xmlns:bqbiol="http://biomodels.net/biology-qualifiers/" xmlns:bqmodel="http://biomodels.net/model-qualifiers/">
            <rdf:Description rdf:about="#species_TumoralCell_DOT_AktActive">
              <bqbiol:isVersionOf>
                <rdf:Bag>
                  <rdf:li rdf:resource="https://doi.org/10.1063/1.4953987"/>
                </rdf:Bag>
              </bqbiol:isVersionOf>
            </rdf:Description>
          </rdf:RDF>
        </annotation>
      </species>
      <species metaid="species_TumoralCell_DOT_AktInactive" id="TumoralCell_DOT_AktInactive" compartment="TumoralCell" initialAmount="5e-20" substanceUnits="mole" hasOnlySubstanceUnits="true" boundaryCondition="false" constant="false">
        <annotation>
          <rdf:RDF xmlns:rdf="http://www.w3.org/1999/02/22-rdf-syntax-ns#" xmlns:dcterms="http://purl.org/dc/terms/" xmlns:vCard="http://www.w3.org/2001/vcard-rdf/3.0#" xmlns:vCard4="http://www.w3.org/2006/vcard/ns#" xmlns:bqbiol="http://biomodels.net/biology-qualifiers/" xmlns:bqmodel="http://biomodels.net/model-qualifiers/">
            <rdf:Description rdf:about="#species_TumoralCell_DOT_AktInactive">
              <bqbiol:isVersionOf>
                <rdf:Bag>
                  <rdf:li rdf:resource="https://doi.org/10.1063/1.4953987"/>
                </rdf:Bag>
              </bqbiol:isVersionOf>
            </rdf:Description>
          </rdf:RDF>
        </annotation>
      </species>
      <species metaid="species_TumoralCell_DOT_Egf" id="TumoralCell_DOT_Egf" compartment="TumoralCell" initialAmount="6.25e-23" substanceUnits="mole" hasOnlySubstanceUnits="true" boundaryCondition="false" constant="false">
        <annotation>
          <rdf:RDF xmlns:rdf="http://www.w3.org/1999/02/22-rdf-syntax-ns#" xmlns:dcterms="http://purl.org/dc/terms/" xmlns:vCard="http://www.w3.org/2001/vcard-rdf/3.0#" xmlns:vCard4="http://www.w3.org/2006/vcard/ns#" xmlns:bqbiol="http://biomodels.net/biology-qualifiers/" xmlns:bqmodel="http://biomodels.net/model-qualifiers/">
            <rdf:Description rdf:about="#species_TumoralCell_DOT_Egf">
              <bqbiol:isVersionOf>
                <rdf:Bag>
                  <rdf:li rdf:resource="https://doi.org/10.1530/eje.0.1380388"/>
                </rdf:Bag>
              </bqbiol:isVersionOf>
            </rdf:Description>
          </rdf:RDF>
        </annotation>
      </species>
      <species metaid="species_TumoralCell_DOT_EgfrActive" id="TumoralCell_DOT_EgfrActive" compartment="TumoralCell" initialAmount="4e-20" substanceUnits="mole" hasOnlySubstanceUnits="true" boundaryCondition="false" constant="false">
        <annotation>
          <rdf:RDF xmlns:rdf="http://www.w3.org/1999/02/22-rdf-syntax-ns#" xmlns:dcterms="http://purl.org/dc/terms/" xmlns:vCard="http://www.w3.org/2001/vcard-rdf/3.0#" xmlns:vCard4="http://www.w3.org/2006/vcard/ns#" xmlns:bqbiol="http://biomodels.net/biology-qualifiers/" xmlns:bqmodel="http://biomodels.net/model-qualifiers/">
            <rdf:Description rdf:about="#species_TumoralCell_DOT_EgfrActive">
              <bqbiol:isVersionOf>
                <rdf:Bag>
                  <rdf:li rdf:resource="https://doi.org/10.1038/nbt0402-370"/>
                </rdf:Bag>
              </bqbiol:isVersionOf>
            </rdf:Description>
          </rdf:RDF>
        </annotation>
      </species>
      <species metaid="species_TumoralCell_DOT_EgfrInactive" id="TumoralCell_DOT_EgfrInactive" compartment="TumoralCell" initialAmount="4e-20" substanceUnits="mole" hasOnlySubstanceUnits="true" boundaryCondition="false" constant="false">
        <annotation>
          <rdf:RDF xmlns:rdf="http://www.w3.org/1999/02/22-rdf-syntax-ns#" xmlns:dcterms="http://purl.org/dc/terms/" xmlns:vCard="http://www.w3.org/2001/vcard-rdf/3.0#" xmlns:vCard4="http://www.w3.org/2006/vcard/ns#" xmlns:bqbiol="http://biomodels.net/biology-qualifiers/" xmlns:bqmodel="http://biomodels.net/model-qualifiers/">
            <rdf:Description rdf:about="#species_TumoralCell_DOT_EgfrInactive">
              <bqbiol:isVersionOf>
                <rdf:Bag>
                  <rdf:li rdf:resource="https://doi.org/10.1038/nbt0402-370"/>
                </rdf:Bag>
              </bqbiol:isVersionOf>
            </rdf:Description>
          </rdf:RDF>
        </annotation>
      </species>
      <species metaid="species_TumoralCell_DOT_ErkActive" id="TumoralCell_DOT_ErkActive" compartment="TumoralCell" initialAmount="1.745e-17" substanceUnits="mole" hasOnlySubstanceUnits="true" boundaryCondition="false" constant="false">
        <annotation>
          <rdf:RDF xmlns:rdf="http://www.w3.org/1999/02/22-rdf-syntax-ns#" xmlns:dcterms="http://purl.org/dc/terms/" xmlns:vCard="http://www.w3.org/2001/vcard-rdf/3.0#" xmlns:vCard4="http://www.w3.org/2006/vcard/ns#" xmlns:bqbiol="http://biomodels.net/biology-qualifiers/" xmlns:bqmodel="http://biomodels.net/model-qualifiers/">
            <rdf:Description rdf:about="#species_TumoralCell_DOT_ErkActive">
              <bqbiol:isVersionOf>
                <rdf:Bag>
                  <rdf:li rdf:resource="https://doi.org/10.1038/nbt0402-370"/>
                </rdf:Bag>
              </bqbiol:isVersionOf>
            </rdf:Description>
          </rdf:RDF>
        </annotation>
      </species>
      <species metaid="species_TumoralCell_DOT_ErkInactive" id="TumoralCell_DOT_ErkInactive" compartment="TumoralCell" initialAmount="1.745e-17" substanceUnits="mole" hasOnlySubstanceUnits="true" boundaryCondition="false" constant="false">
        <annotation>
          <rdf:RDF xmlns:rdf="http://www.w3.org/1999/02/22-rdf-syntax-ns#" xmlns:dcterms="http://purl.org/dc/terms/" xmlns:vCard="http://www.w3.org/2001/vcard-rdf/3.0#" xmlns:vCard4="http://www.w3.org/2006/vcard/ns#" xmlns:bqbiol="http://biomodels.net/biology-qualifiers/" xmlns:bqmodel="http://biomodels.net/model-qualifiers/">
            <rdf:Description rdf:about="#species_TumoralCell_DOT_ErkInactive">
              <bqbiol:isVersionOf>
                <rdf:Bag>
                  <rdf:li rdf:resource="https://doi.org/10.1038/nbt0402-370"/>
                </rdf:Bag>
              </bqbiol:isVersionOf>
            </rdf:Description>
          </rdf:RDF>
        </annotation>
      </species>
      <species metaid="species_TumoralCell_DOT_Hgf" id="TumoralCell_DOT_Hgf" compartment="TumoralCell" initialAmount="1.7e-24" substanceUnits="mole" hasOnlySubstanceUnits="true" boundaryCondition="false" constant="false">
        <annotation>
          <rdf:RDF xmlns:rdf="http://www.w3.org/1999/02/22-rdf-syntax-ns#" xmlns:dcterms="http://purl.org/dc/terms/" xmlns:vCard="http://www.w3.org/2001/vcard-rdf/3.0#" xmlns:vCard4="http://www.w3.org/2006/vcard/ns#" xmlns:bqbiol="http://biomodels.net/biology-qualifiers/" xmlns:bqmodel="http://biomodels.net/model-qualifiers/">
            <rdf:Description rdf:about="#species_TumoralCell_DOT_Hgf">
              <bqbiol:isVersionOf>
                <rdf:Bag>
                  <rdf:li rdf:resource="http://identifiers.org/ttps://doi.org/10.3892/or.2014.3560"/>
                </rdf:Bag>
              </bqbiol:isVersionOf>
            </rdf:Description>
          </rdf:RDF>
        </annotation>
      </species>
      <species metaid="species_TumoralCell_DOT_MekActive" id="TumoralCell_DOT_MekActive" compartment="TumoralCell" initialAmount="1.825e-17" substanceUnits="mole" hasOnlySubstanceUnits="true" boundaryCondition="false" constant="false">
        <annotation>
          <rdf:RDF xmlns:rdf="http://www.w3.org/1999/02/22-rdf-syntax-ns#" xmlns:dcterms="http://purl.org/dc/terms/" xmlns:vCard="http://www.w3.org/2001/vcard-rdf/3.0#" xmlns:vCard4="http://www.w3.org/2006/vcard/ns#" xmlns:bqbiol="http://biomodels.net/biology-qualifiers/" xmlns:bqmodel="http://biomodels.net/model-qualifiers/">
            <rdf:Description rdf:about="#species_TumoralCell_DOT_MekActive">
              <bqbiol:isVersionOf>
                <rdf:Bag>
                  <rdf:li rdf:resource="https://doi.org/10.1038/nbt0402-370"/>
                </rdf:Bag>
              </bqbiol:isVersionOf>
            </rdf:Description>
          </rdf:RDF>
        </annotation>
      </species>
      <species metaid="species_TumoralCell_DOT_MekInactive" id="TumoralCell_DOT_MekInactive" compartment="TumoralCell" initialAmount="1.825e-17" substanceUnits="mole" hasOnlySubstanceUnits="true" boundaryCondition="false" constant="false">
        <annotation>
          <rdf:RDF xmlns:rdf="http://www.w3.org/1999/02/22-rdf-syntax-ns#" xmlns:dcterms="http://purl.org/dc/terms/" xmlns:vCard="http://www.w3.org/2001/vcard-rdf/3.0#" xmlns:vCard4="http://www.w3.org/2006/vcard/ns#" xmlns:bqbiol="http://biomodels.net/biology-qualifiers/" xmlns:bqmodel="http://biomodels.net/model-qualifiers/">
            <rdf:Description rdf:about="#species_TumoralCell_DOT_MekInactive">
              <bqbiol:isVersionOf>
                <rdf:Bag>
                  <rdf:li rdf:resource="https://doi.org/10.1038/nbt0402-370"/>
                </rdf:Bag>
              </bqbiol:isVersionOf>
            </rdf:Description>
          </rdf:RDF>
        </annotation>
      </species>
      <species metaid="species_TumoralCell_DOT_MetActive" id="TumoralCell_DOT_MetActive" compartment="TumoralCell" initialAmount="4e-20" substanceUnits="mole" hasOnlySubstanceUnits="true" boundaryCondition="false" constant="false">
        <annotation>
          <rdf:RDF xmlns:rdf="http://www.w3.org/1999/02/22-rdf-syntax-ns#" xmlns:dcterms="http://purl.org/dc/terms/" xmlns:vCard="http://www.w3.org/2001/vcard-rdf/3.0#" xmlns:vCard4="http://www.w3.org/2006/vcard/ns#" xmlns:bqbiol="http://biomodels.net/biology-qualifiers/" xmlns:bqmodel="http://biomodels.net/model-qualifiers/">
            <rdf:Description rdf:about="#species_TumoralCell_DOT_MetActive">
              <bqbiol:isVersionOf>
                <rdf:Bag>
                  <rdf:li rdf:resource="https://doi.org/10.1038/nbt0402-370"/>
                </rdf:Bag>
              </bqbiol:isVersionOf>
            </rdf:Description>
          </rdf:RDF>
        </annotation>
      </species>
      <species metaid="species_TumoralCell_DOT_MetInactive" id="TumoralCell_DOT_MetInactive" compartment="TumoralCell" initialAmount="4e-20" substanceUnits="mole" hasOnlySubstanceUnits="true" boundaryCondition="false" constant="false">
        <annotation>
          <rdf:RDF xmlns:rdf="http://www.w3.org/1999/02/22-rdf-syntax-ns#" xmlns:dcterms="http://purl.org/dc/terms/" xmlns:vCard="http://www.w3.org/2001/vcard-rdf/3.0#" xmlns:vCard4="http://www.w3.org/2006/vcard/ns#" xmlns:bqbiol="http://biomodels.net/biology-qualifiers/" xmlns:bqmodel="http://biomodels.net/model-qualifiers/">
            <rdf:Description rdf:about="#species_TumoralCell_DOT_MetInactive">
              <bqbiol:isVersionOf>
                <rdf:Bag>
                  <rdf:li rdf:resource="https://doi.org/10.1038/nbt0402-370"/>
                </rdf:Bag>
              </bqbiol:isVersionOf>
            </rdf:Description>
          </rdf:RDF>
        </annotation>
      </species>
      <species metaid="species_TumoralCell_DOT_Pi3kActive" id="TumoralCell_DOT_Pi3kActive" compartment="TumoralCell" initialAmount="5e-20" substanceUnits="mole" hasOnlySubstanceUnits="true" boundaryCondition="false" constant="false">
        <annotation>
          <rdf:RDF xmlns:rdf="http://www.w3.org/1999/02/22-rdf-syntax-ns#" xmlns:dcterms="http://purl.org/dc/terms/" xmlns:vCard="http://www.w3.org/2001/vcard-rdf/3.0#" xmlns:vCard4="http://www.w3.org/2006/vcard/ns#" xmlns:bqbiol="http://biomodels.net/biology-qualifiers/" xmlns:bqmodel="http://biomodels.net/model-qualifiers/">
            <rdf:Description rdf:about="#species_TumoralCell_DOT_Pi3kActive">
              <bqbiol:isVersionOf>
                <rdf:Bag>
                  <rdf:li rdf:resource="https://doi.org/10.1063/1.4953987"/>
                </rdf:Bag>
              </bqbiol:isVersionOf>
            </rdf:Description>
          </rdf:RDF>
        </annotation>
      </species>
      <species metaid="species_TumoralCell_DOT_Pi3kInactive" id="TumoralCell_DOT_Pi3kInactive" compartment="TumoralCell" initialAmount="5e-20" substanceUnits="mole" hasOnlySubstanceUnits="true" boundaryCondition="false" constant="false">
        <annotation>
          <rdf:RDF xmlns:rdf="http://www.w3.org/1999/02/22-rdf-syntax-ns#" xmlns:dcterms="http://purl.org/dc/terms/" xmlns:vCard="http://www.w3.org/2001/vcard-rdf/3.0#" xmlns:vCard4="http://www.w3.org/2006/vcard/ns#" xmlns:bqbiol="http://biomodels.net/biology-qualifiers/" xmlns:bqmodel="http://biomodels.net/model-qualifiers/">
            <rdf:Description rdf:about="#species_TumoralCell_DOT_Pi3kInactive">
              <bqbiol:isVersionOf>
                <rdf:Bag>
                  <rdf:li rdf:resource="https://doi.org/10.1063/1.4953987"/>
                </rdf:Bag>
              </bqbiol:isVersionOf>
            </rdf:Description>
          </rdf:RDF>
        </annotation>
      </species>
      <species metaid="species_TumoralCell_DOT_Pip2" id="TumoralCell_DOT_Pip2" compartment="TumoralCell" initialAmount="3.5e-19" substanceUnits="mole" hasOnlySubstanceUnits="true" boundaryCondition="false" constant="false">
        <annotation>
          <rdf:RDF xmlns:rdf="http://www.w3.org/1999/02/22-rdf-syntax-ns#" xmlns:dcterms="http://purl.org/dc/terms/" xmlns:vCard="http://www.w3.org/2001/vcard-rdf/3.0#" xmlns:vCard4="http://www.w3.org/2006/vcard/ns#" xmlns:bqbiol="http://biomodels.net/biology-qualifiers/" xmlns:bqmodel="http://biomodels.net/model-qualifiers/">
            <rdf:Description rdf:about="#species_TumoralCell_DOT_Pip2">
              <bqbiol:isVersionOf>
                <rdf:Bag>
                  <rdf:li rdf:resource="https://doi.org/10.1063/1.4953987"/>
                </rdf:Bag>
              </bqbiol:isVersionOf>
            </rdf:Description>
          </rdf:RDF>
        </annotation>
      </species>
      <species metaid="species_TumoralCell_DOT_Pip3" id="TumoralCell_DOT_Pip3" compartment="TumoralCell" initialAmount="3.5e-19" substanceUnits="mole" hasOnlySubstanceUnits="true" boundaryCondition="false" constant="false">
        <annotation>
          <rdf:RDF xmlns:rdf="http://www.w3.org/1999/02/22-rdf-syntax-ns#" xmlns:dcterms="http://purl.org/dc/terms/" xmlns:vCard="http://www.w3.org/2001/vcard-rdf/3.0#" xmlns:vCard4="http://www.w3.org/2006/vcard/ns#" xmlns:bqbiol="http://biomodels.net/biology-qualifiers/" xmlns:bqmodel="http://biomodels.net/model-qualifiers/">
            <rdf:Description rdf:about="#species_TumoralCell_DOT_Pip3">
              <bqbiol:isVersionOf>
                <rdf:Bag>
                  <rdf:li rdf:resource="https://doi.org/10.1063/1.4953987"/>
                </rdf:Bag>
              </bqbiol:isVersionOf>
            </rdf:Description>
          </rdf:RDF>
        </annotation>
      </species>
      <species metaid="species_TumoralCell_DOT_Pp2a" id="TumoralCell_DOT_Pp2a" compartment="TumoralCell" initialAmount="3e-20" substanceUnits="mole" hasOnlySubstanceUnits="true" boundaryCondition="false" constant="false">
        <annotation>
          <rdf:RDF xmlns:rdf="http://www.w3.org/1999/02/22-rdf-syntax-ns#" xmlns:dcterms="http://purl.org/dc/terms/" xmlns:vCard="http://www.w3.org/2001/vcard-rdf/3.0#" xmlns:vCard4="http://www.w3.org/2006/vcard/ns#" xmlns:bqbiol="http://biomodels.net/biology-qualifiers/" xmlns:bqmodel="http://biomodels.net/model-qualifiers/">
            <rdf:Description rdf:about="#species_TumoralCell_DOT_Pp2a">
              <bqbiol:isVersionOf>
                <rdf:Bag>
                  <rdf:li rdf:resource="https://doi.org/10.1063/1.4953987"/>
                </rdf:Bag>
              </bqbiol:isVersionOf>
            </rdf:Description>
          </rdf:RDF>
        </annotation>
      </species>
      <species metaid="species_TumoralCell_DOT_Pten" id="TumoralCell_DOT_Pten" compartment="TumoralCell" initialAmount="2.7e-19" substanceUnits="mole" hasOnlySubstanceUnits="true" boundaryCondition="false" constant="false">
        <annotation>
          <rdf:RDF xmlns:rdf="http://www.w3.org/1999/02/22-rdf-syntax-ns#" xmlns:dcterms="http://purl.org/dc/terms/" xmlns:vCard="http://www.w3.org/2001/vcard-rdf/3.0#" xmlns:vCard4="http://www.w3.org/2006/vcard/ns#" xmlns:bqbiol="http://biomodels.net/biology-qualifiers/" xmlns:bqmodel="http://biomodels.net/model-qualifiers/">
            <rdf:Description rdf:about="#species_TumoralCell_DOT_Pten">
              <bqbiol:isVersionOf>
                <rdf:Bag>
                  <rdf:li rdf:resource="https://doi.org/10.1063/1.4953987"/>
                </rdf:Bag>
              </bqbiol:isVersionOf>
            </rdf:Description>
          </rdf:RDF>
        </annotation>
      </species>
      <species metaid="species_TumoralCell_DOT_RafActive" id="TumoralCell_DOT_RafActive" compartment="TumoralCell" initialAmount="3.32e-20" substanceUnits="mole" hasOnlySubstanceUnits="true" boundaryCondition="false" constant="false">
        <annotation>
          <rdf:RDF xmlns:rdf="http://www.w3.org/1999/02/22-rdf-syntax-ns#" xmlns:dcterms="http://purl.org/dc/terms/" xmlns:vCard="http://www.w3.org/2001/vcard-rdf/3.0#" xmlns:vCard4="http://www.w3.org/2006/vcard/ns#" xmlns:bqbiol="http://biomodels.net/biology-qualifiers/" xmlns:bqmodel="http://biomodels.net/model-qualifiers/">
            <rdf:Description rdf:about="#species_TumoralCell_DOT_RafActive">
              <bqbiol:isVersionOf>
                <rdf:Bag>
                  <rdf:li rdf:resource="https://doi.org/10.1038/nbt0402-370"/>
                </rdf:Bag>
              </bqbiol:isVersionOf>
            </rdf:Description>
          </rdf:RDF>
        </annotation>
      </species>
      <species metaid="species_TumoralCell_DOT_RafInactive" id="TumoralCell_DOT_RafInactive" compartment="TumoralCell" initialAmount="3.32e-20" substanceUnits="mole" hasOnlySubstanceUnits="true" boundaryCondition="false" constant="false">
        <annotation>
          <rdf:RDF xmlns:rdf="http://www.w3.org/1999/02/22-rdf-syntax-ns#" xmlns:dcterms="http://purl.org/dc/terms/" xmlns:vCard="http://www.w3.org/2001/vcard-rdf/3.0#" xmlns:vCard4="http://www.w3.org/2006/vcard/ns#" xmlns:bqbiol="http://biomodels.net/biology-qualifiers/" xmlns:bqmodel="http://biomodels.net/model-qualifiers/">
            <rdf:Description rdf:about="#species_TumoralCell_DOT_RafInactive">
              <bqbiol:isVersionOf>
                <rdf:Bag>
                  <rdf:li rdf:resource="https://doi.org/10.1038/nbt0402-370"/>
                </rdf:Bag>
              </bqbiol:isVersionOf>
            </rdf:Description>
          </rdf:RDF>
        </annotation>
      </species>
      <species metaid="species_TumoralCell_DOT_RasActive" id="TumoralCell_DOT_RasActive" compartment="TumoralCell" initialAmount="9.45e-18" substanceUnits="mole" hasOnlySubstanceUnits="true" boundaryCondition="false" constant="false">
        <annotation>
          <rdf:RDF xmlns:rdf="http://www.w3.org/1999/02/22-rdf-syntax-ns#" xmlns:dcterms="http://purl.org/dc/terms/" xmlns:vCard="http://www.w3.org/2001/vcard-rdf/3.0#" xmlns:vCard4="http://www.w3.org/2006/vcard/ns#" xmlns:bqbiol="http://biomodels.net/biology-qualifiers/" xmlns:bqmodel="http://biomodels.net/model-qualifiers/">
            <rdf:Description rdf:about="#species_TumoralCell_DOT_RasActive">
              <bqbiol:isVersionOf>
                <rdf:Bag>
                  <rdf:li rdf:resource="https://doi.org/10.1038/nbt0402-370"/>
                </rdf:Bag>
              </bqbiol:isVersionOf>
            </rdf:Description>
          </rdf:RDF>
        </annotation>
      </species>
      <species metaid="species_TumoralCell_DOT_RasInactive" id="TumoralCell_DOT_RasInactive" compartment="TumoralCell" initialAmount="9.45e-18" substanceUnits="mole" hasOnlySubstanceUnits="true" boundaryCondition="false" constant="false">
        <annotation>
          <rdf:RDF xmlns:rdf="http://www.w3.org/1999/02/22-rdf-syntax-ns#" xmlns:dcterms="http://purl.org/dc/terms/" xmlns:vCard="http://www.w3.org/2001/vcard-rdf/3.0#" xmlns:vCard4="http://www.w3.org/2006/vcard/ns#" xmlns:bqbiol="http://biomodels.net/biology-qualifiers/" xmlns:bqmodel="http://biomodels.net/model-qualifiers/">
            <rdf:Description rdf:about="#species_TumoralCell_DOT_RasInactive">
              <bqbiol:isVersionOf>
                <rdf:Bag>
                  <rdf:li rdf:resource="https://doi.org/10.1038/nbt0402-370"/>
                </rdf:Bag>
              </bqbiol:isVersionOf>
            </rdf:Description>
          </rdf:RDF>
        </annotation>
      </species>
    </listOfSpecies>
    <listOfParameters>
      <parameter id="Clone0_00000058isClonePresent" units="dimensionless" constant="false"/>
      <parameter id="Clone10_00000058isClonePresent" units="dimensionless" constant="false"/>
      <parameter id="Clone11_00000058isClonePresent" units="dimensionless" constant="false"/>
      <parameter id="Clone12_00000058isClonePresent" units="dimensionless" constant="false"/>
      <parameter id="Clone13_00000058isClonePresent" units="dimensionless" constant="false"/>
      <parameter id="Clone14_00000058isClonePresent" units="dimensionless" constant="false"/>
      <parameter id="Clone15_00000058isClonePresent" units="dimensionless" constant="false"/>
      <parameter id="Clone1_00000058isClonePresent" units="dimensionless" constant="false"/>
      <parameter id="Clone2_00000058isClonePresent" units="dimensionless" constant="false"/>
      <parameter id="Clone3_00000058isClonePresent" units="dimensionless" constant="false"/>
      <parameter id="Clone4_00000058isClonePresent" units="dimensionless" constant="false"/>
      <parameter id="Clone5_00000058isClonePresent" units="dimensionless" constant="false"/>
      <parameter id="Clone6_00000058isClonePresent" units="dimensionless" constant="false"/>
      <parameter id="Clone7_00000058isClonePresent" units="dimensionless" constant="false"/>
      <parameter id="Clone8_00000058isClonePresent" units="dimensionless" constant="false"/>
      <parameter id="Clone9_00000058isClonePresent" units="dimensionless" constant="false"/>
      <parameter metaid="parameter_age" id="age" units="year" constant="false">
        <annotation>
          <rdf:RDF xmlns:rdf="http://www.w3.org/1999/02/22-rdf-syntax-ns#" xmlns:dcterms="http://purl.org/dc/terms/" xmlns:vCard="http://www.w3.org/2001/vcard-rdf/3.0#" xmlns:vCard4="http://www.w3.org/2006/vcard/ns#" xmlns:bqbiol="http://biomodels.net/biology-qualifiers/" xmlns:bqmodel="http://biomodels.net/model-qualifiers/">
            <rdf:Description rdf:about="#parameter_age">
              <bqbiol:isVersionOf>
                <rdf:Bag>
                  <rdf:li rdf:resource="http://identifiers.org/Arbitrary"/>
                </rdf:Bag>
              </bqbiol:isVersionOf>
            </rdf:Description>
          </rdf:RDF>
        </annotation>
      </parameter>
      <parameter metaid="parameter_ageSquare" id="ageSquare" units="dimensionless" constant="false">
        <annotation>
          <rdf:RDF xmlns:rdf="http://www.w3.org/1999/02/22-rdf-syntax-ns#" xmlns:dcterms="http://purl.org/dc/terms/" xmlns:vCard="http://www.w3.org/2001/vcard-rdf/3.0#" xmlns:vCard4="http://www.w3.org/2006/vcard/ns#" xmlns:bqbiol="http://biomodels.net/biology-qualifiers/" xmlns:bqmodel="http://biomodels.net/model-qualifiers/">
            <rdf:Description rdf:about="#parameter_ageSquare">
              <bqbiol:isVersionOf>
                <rdf:Bag>
                  <rdf:li rdf:resource="http://identifiers.org/None"/>
                </rdf:Bag>
              </bqbiol:isVersionOf>
            </rdf:Description>
          </rdf:RDF>
        </annotation>
      </parameter>
      <parameter id="aktActivation__filter" units="dimensionless" constant="true"/>
      <parameter metaid="parameter_aktActiveEqProliferating" id="aktActiveEqProliferating" units="molePerliter" constant="false">
        <annotation>
          <rdf:RDF xmlns:rdf="http://www.w3.org/1999/02/22-rdf-syntax-ns#" xmlns:dcterms="http://purl.org/dc/terms/" xmlns:vCard="http://www.w3.org/2001/vcard-rdf/3.0#" xmlns:vCard4="http://www.w3.org/2006/vcard/ns#" xmlns:bqbiol="http://biomodels.net/biology-qualifiers/" xmlns:bqmodel="http://biomodels.net/model-qualifiers/">
            <rdf:Description rdf:about="#parameter_aktActiveEqProliferating">
              <bqbiol:isVersionOf>
                <rdf:Bag>
                  <rdf:li rdf:resource="http://identifiers.org/Rationally computed from the equality between production and consumption rate at steady state"/>
                </rdf:Bag>
              </bqbiol:isVersionOf>
            </rdf:Description>
          </rdf:RDF>
        </annotation>
      </parameter>
      <parameter metaid="parameter_aktTotal" id="aktTotal" units="molePerliter" constant="false">
        <annotation>
          <rdf:RDF xmlns:rdf="http://www.w3.org/1999/02/22-rdf-syntax-ns#" xmlns:dcterms="http://purl.org/dc/terms/" xmlns:vCard="http://www.w3.org/2001/vcard-rdf/3.0#" xmlns:vCard4="http://www.w3.org/2006/vcard/ns#" xmlns:bqbiol="http://biomodels.net/biology-qualifiers/" xmlns:bqmodel="http://biomodels.net/model-qualifiers/">
            <rdf:Description rdf:about="#parameter_aktTotal">
              <bqbiol:isVersionOf>
                <rdf:Bag>
                  <rdf:li rdf:resource="https://doi.org/10.1063/1.4953987"/>
                </rdf:Bag>
              </bqbiol:isVersionOf>
            </rdf:Description>
          </rdf:RDF>
        </annotation>
      </parameter>
      <parameter id="atpAffinityMutationEgfr" units="molePerliter" constant="false"/>
      <parameter metaid="parameter_atpConc" id="atpConc" units="molePerliter" constant="false">
        <annotation>
          <rdf:RDF xmlns:rdf="http://www.w3.org/1999/02/22-rdf-syntax-ns#" xmlns:dcterms="http://purl.org/dc/terms/" xmlns:vCard="http://www.w3.org/2001/vcard-rdf/3.0#" xmlns:vCard4="http://www.w3.org/2006/vcard/ns#" xmlns:bqbiol="http://biomodels.net/biology-qualifiers/" xmlns:bqmodel="http://biomodels.net/model-qualifiers/">
            <rdf:Description rdf:about="#parameter_atpConc">
              <bqbiol:isVersionOf>
                <rdf:Bag>
                  <rdf:li rdf:resource="https://doi.org/10.1074/jbc.m001010200"/>
                </rdf:Bag>
              </bqbiol:isVersionOf>
            </rdf:Description>
          </rdf:RDF>
        </annotation>
      </parameter>
      <parameter metaid="parameter_bodyWeight" id="bodyWeight" units="gram" constant="false">
        <annotation>
          <rdf:RDF xmlns:rdf="http://www.w3.org/1999/02/22-rdf-syntax-ns#" xmlns:dcterms="http://purl.org/dc/terms/" xmlns:vCard="http://www.w3.org/2001/vcard-rdf/3.0#" xmlns:vCard4="http://www.w3.org/2006/vcard/ns#" xmlns:bqbiol="http://biomodels.net/biology-qualifiers/" xmlns:bqmodel="http://biomodels.net/model-qualifiers/">
            <rdf:Description rdf:about="#parameter_bodyWeight">
              <bqbiol:isVersionOf>
                <rdf:Bag>
                  <rdf:li rdf:resource="https://doi.org/10.1007/s40262-016-0422-3"/>
                </rdf:Bag>
              </bqbiol:isVersionOf>
            </rdf:Description>
          </rdf:RDF>
        </annotation>
      </parameter>
      <parameter metaid="parameter_bodyWeightHuman" id="bodyWeightHuman" units="gram" constant="false">
        <annotation>
          <rdf:RDF xmlns:rdf="http://www.w3.org/1999/02/22-rdf-syntax-ns#" xmlns:dcterms="http://purl.org/dc/terms/" xmlns:vCard="http://www.w3.org/2001/vcard-rdf/3.0#" xmlns:vCard4="http://www.w3.org/2006/vcard/ns#" xmlns:bqbiol="http://biomodels.net/biology-qualifiers/" xmlns:bqmodel="http://biomodels.net/model-qualifiers/">
            <rdf:Description rdf:about="#parameter_bodyWeightHuman">
              <bqbiol:isVersionOf>
                <rdf:Bag>
                  <rdf:li rdf:resource="https://doi.org/10.1007/s40262-016-0422-3"/>
                </rdf:Bag>
              </bqbiol:isVersionOf>
            </rdf:Description>
          </rdf:RDF>
        </annotation>
      </parameter>
      <parameter metaid="parameter_bodyWeightHumanAsian" id="bodyWeightHumanAsian" units="gram" constant="false">
        <annotation>
          <rdf:RDF xmlns:rdf="http://www.w3.org/1999/02/22-rdf-syntax-ns#" xmlns:dcterms="http://purl.org/dc/terms/" xmlns:vCard="http://www.w3.org/2001/vcard-rdf/3.0#" xmlns:vCard4="http://www.w3.org/2006/vcard/ns#" xmlns:bqbiol="http://biomodels.net/biology-qualifiers/" xmlns:bqmodel="http://biomodels.net/model-qualifiers/">
            <rdf:Description rdf:about="#parameter_bodyWeightHumanAsian">
              <bqbiol:isVersionOf>
                <rdf:Bag>
                  <rdf:li rdf:resource="http://identifiers.org/Calibrated"/>
                </rdf:Bag>
              </bqbiol:isVersionOf>
            </rdf:Description>
          </rdf:RDF>
        </annotation>
      </parameter>
      <parameter metaid="parameter_bodyWeightHumanNonAsian" id="bodyWeightHumanNonAsian" units="gram" constant="false">
        <annotation>
          <rdf:RDF xmlns:rdf="http://www.w3.org/1999/02/22-rdf-syntax-ns#" xmlns:dcterms="http://purl.org/dc/terms/" xmlns:vCard="http://www.w3.org/2001/vcard-rdf/3.0#" xmlns:vCard4="http://www.w3.org/2006/vcard/ns#" xmlns:bqbiol="http://biomodels.net/biology-qualifiers/" xmlns:bqmodel="http://biomodels.net/model-qualifiers/">
            <rdf:Description rdf:about="#parameter_bodyWeightHumanNonAsian">
              <bqbiol:isVersionOf>
                <rdf:Bag>
                  <rdf:li rdf:resource="https://doi.org/10.1007/s40262-016-0422-3"/>
                </rdf:Bag>
              </bqbiol:isVersionOf>
            </rdf:Description>
          </rdf:RDF>
        </annotation>
      </parameter>
      <parameter metaid="parameter_bodyWeightInVitro" id="bodyWeightInVitro" units="gram" constant="false">
        <annotation>
          <rdf:RDF xmlns:rdf="http://www.w3.org/1999/02/22-rdf-syntax-ns#" xmlns:dcterms="http://purl.org/dc/terms/" xmlns:vCard="http://www.w3.org/2001/vcard-rdf/3.0#" xmlns:vCard4="http://www.w3.org/2006/vcard/ns#" xmlns:bqbiol="http://biomodels.net/biology-qualifiers/" xmlns:bqmodel="http://biomodels.net/model-qualifiers/">
            <rdf:Description rdf:about="#parameter_bodyWeightInVitro">
              <bqbiol:isVersionOf>
                <rdf:Bag>
                  <rdf:li rdf:resource="https://doi.org/10.1073/pnas.012579799"/>
                </rdf:Bag>
              </bqbiol:isVersionOf>
            </rdf:Description>
          </rdf:RDF>
        </annotation>
      </parameter>
      <parameter metaid="parameter_bodyWeightMouse" id="bodyWeightMouse" units="gram" constant="false">
        <annotation>
          <rdf:RDF xmlns:rdf="http://www.w3.org/1999/02/22-rdf-syntax-ns#" xmlns:dcterms="http://purl.org/dc/terms/" xmlns:vCard="http://www.w3.org/2001/vcard-rdf/3.0#" xmlns:vCard4="http://www.w3.org/2006/vcard/ns#" xmlns:bqbiol="http://biomodels.net/biology-qualifiers/" xmlns:bqmodel="http://biomodels.net/model-qualifiers/">
            <rdf:Description rdf:about="#parameter_bodyWeightMouse">
              <bqbiol:isVersionOf>
                <rdf:Bag>
                  <rdf:li rdf:resource="http://web.jhu.edu/animalcare/procedures/mouse.html"/>
                </rdf:Bag>
              </bqbiol:isVersionOf>
            </rdf:Description>
          </rdf:RDF>
        </annotation>
      </parameter>
      <parameter metaid="parameter_calibPatientId" id="calibPatientId" units="dimensionless" constant="false">
        <annotation>
          <rdf:RDF xmlns:rdf="http://www.w3.org/1999/02/22-rdf-syntax-ns#" xmlns:dcterms="http://purl.org/dc/terms/" xmlns:vCard="http://www.w3.org/2001/vcard-rdf/3.0#" xmlns:vCard4="http://www.w3.org/2006/vcard/ns#" xmlns:bqbiol="http://biomodels.net/biology-qualifiers/" xmlns:bqmodel="http://biomodels.net/model-qualifiers/">
            <rdf:Description rdf:about="#parameter_calibPatientId">
              <bqbiol:isVersionOf>
                <rdf:Bag>
                  <rdf:li rdf:resource="http://identifiers.org/Arbitrary"/>
                </rdf:Bag>
              </bqbiol:isVersionOf>
            </rdf:Description>
          </rdf:RDF>
        </annotation>
      </parameter>
      <parameter metaid="parameter_cancerCellDensity" id="cancerCellDensity" units="substance__countPercentimeterCube" constant="false">
        <annotation>
          <rdf:RDF xmlns:rdf="http://www.w3.org/1999/02/22-rdf-syntax-ns#" xmlns:dcterms="http://purl.org/dc/terms/" xmlns:vCard="http://www.w3.org/2001/vcard-rdf/3.0#" xmlns:vCard4="http://www.w3.org/2006/vcard/ns#" xmlns:bqbiol="http://biomodels.net/biology-qualifiers/" xmlns:bqmodel="http://biomodels.net/model-qualifiers/">
            <rdf:Description rdf:about="#parameter_cancerCellDensity">
              <bqbiol:isVersionOf>
                <rdf:Bag>
                  <rdf:li rdf:resource="https://doi.org/10.1158/0008-5472.can-18-3652"/>
                </rdf:Bag>
              </bqbiol:isVersionOf>
            </rdf:Description>
          </rdf:RDF>
        </annotation>
      </parameter>
      <parameter id="cellDeathInhib" units="dimensionless" constant="false"/>
      <parameter id="cellDeathInhibEqProliferating" units="dimensionless" constant="false"/>
      <parameter id="cellProlif" units="dimensionless" constant="false"/>
      <parameter id="cellProlifEqProliferating" units="dimensionless" constant="false"/>
      <parameter metaid="parameter_distribId" id="distribId" units="dimensionless" constant="false">
        <annotation>
          <rdf:RDF xmlns:rdf="http://www.w3.org/1999/02/22-rdf-syntax-ns#" xmlns:dcterms="http://purl.org/dc/terms/" xmlns:vCard="http://www.w3.org/2001/vcard-rdf/3.0#" xmlns:vCard4="http://www.w3.org/2006/vcard/ns#" xmlns:bqbiol="http://biomodels.net/biology-qualifiers/" xmlns:bqmodel="http://biomodels.net/model-qualifiers/">
            <rdf:Description rdf:about="#parameter_distribId">
              <bqbiol:isVersionOf>
                <rdf:Bag>
                  <rdf:li rdf:resource="http://identifiers.org/Arbitrary"/>
                </rdf:Bag>
              </bqbiol:isVersionOf>
            </rdf:Description>
          </rdf:RDF>
        </annotation>
      </parameter>
      <parameter metaid="parameter_efgrTotal" id="efgrTotal" units="molePerliter" constant="false">
        <annotation>
          <rdf:RDF xmlns:rdf="http://www.w3.org/1999/02/22-rdf-syntax-ns#" xmlns:dcterms="http://purl.org/dc/terms/" xmlns:vCard="http://www.w3.org/2001/vcard-rdf/3.0#" xmlns:vCard4="http://www.w3.org/2006/vcard/ns#" xmlns:bqbiol="http://biomodels.net/biology-qualifiers/" xmlns:bqmodel="http://biomodels.net/model-qualifiers/">
            <rdf:Description rdf:about="#parameter_efgrTotal">
              <bqbiol:isVersionOf>
                <rdf:Bag>
                  <rdf:li rdf:resource="https://doi.org/10.1038/nbt0402-370"/>
                </rdf:Bag>
              </bqbiol:isVersionOf>
            </rdf:Description>
          </rdf:RDF>
        </annotation>
      </parameter>
      <parameter id="egfDegradationInVitro__filter" units="dimensionless" constant="true"/>
      <parameter id="egfrActivationInVitro__filter" units="dimensionless" constant="true"/>
      <parameter id="egfrActivationInVivo__filter" units="dimensionless" constant="true"/>
      <parameter metaid="parameter_egfrActiveEqProliferating" id="egfrActiveEqProliferating" units="molePerliter" constant="false">
        <annotation>
          <rdf:RDF xmlns:rdf="http://www.w3.org/1999/02/22-rdf-syntax-ns#" xmlns:dcterms="http://purl.org/dc/terms/" xmlns:vCard="http://www.w3.org/2001/vcard-rdf/3.0#" xmlns:vCard4="http://www.w3.org/2006/vcard/ns#" xmlns:bqbiol="http://biomodels.net/biology-qualifiers/" xmlns:bqmodel="http://biomodels.net/model-qualifiers/">
            <rdf:Description rdf:about="#parameter_egfrActiveEqProliferating">
              <bqbiol:isVersionOf>
                <rdf:Bag>
                  <rdf:li rdf:resource="http://identifiers.org/Rationally computed from the equality between production and consumption rate at steady state"/>
                </rdf:Bag>
              </bqbiol:isVersionOf>
            </rdf:Description>
          </rdf:RDF>
        </annotation>
      </parameter>
      <parameter id="erkActivation__filter" units="dimensionless" constant="true"/>
      <parameter metaid="parameter_erkActiveEqProliferating" id="erkActiveEqProliferating" units="molePerliter" constant="false">
        <annotation>
          <rdf:RDF xmlns:rdf="http://www.w3.org/1999/02/22-rdf-syntax-ns#" xmlns:dcterms="http://purl.org/dc/terms/" xmlns:vCard="http://www.w3.org/2001/vcard-rdf/3.0#" xmlns:vCard4="http://www.w3.org/2006/vcard/ns#" xmlns:bqbiol="http://biomodels.net/biology-qualifiers/" xmlns:bqmodel="http://biomodels.net/model-qualifiers/">
            <rdf:Description rdf:about="#parameter_erkActiveEqProliferating">
              <bqbiol:isVersionOf>
                <rdf:Bag>
                  <rdf:li rdf:resource="http://identifiers.org/Rationally computed from the equality between production and consumption rate at steady state"/>
                </rdf:Bag>
              </bqbiol:isVersionOf>
            </rdf:Description>
          </rdf:RDF>
        </annotation>
      </parameter>
      <parameter metaid="parameter_erkTotal" id="erkTotal" units="molePerliter" constant="false">
        <annotation>
          <rdf:RDF xmlns:rdf="http://www.w3.org/1999/02/22-rdf-syntax-ns#" xmlns:dcterms="http://purl.org/dc/terms/" xmlns:vCard="http://www.w3.org/2001/vcard-rdf/3.0#" xmlns:vCard4="http://www.w3.org/2006/vcard/ns#" xmlns:bqbiol="http://biomodels.net/biology-qualifiers/" xmlns:bqmodel="http://biomodels.net/model-qualifiers/">
            <rdf:Description rdf:about="#parameter_erkTotal">
              <bqbiol:isVersionOf>
                <rdf:Bag>
                  <rdf:li rdf:resource="https://doi.org/10.1038/nbt0402-370"/>
                </rdf:Bag>
              </bqbiol:isVersionOf>
            </rdf:Description>
          </rdf:RDF>
        </annotation>
      </parameter>
      <parameter metaid="parameter_ethnicity" id="ethnicity" units="dimensionless" constant="false">
        <annotation>
          <rdf:RDF xmlns:rdf="http://www.w3.org/1999/02/22-rdf-syntax-ns#" xmlns:dcterms="http://purl.org/dc/terms/" xmlns:vCard="http://www.w3.org/2001/vcard-rdf/3.0#" xmlns:vCard4="http://www.w3.org/2006/vcard/ns#" xmlns:bqbiol="http://biomodels.net/biology-qualifiers/" xmlns:bqmodel="http://biomodels.net/model-qualifiers/">
            <rdf:Description rdf:about="#parameter_ethnicity">
              <bqbiol:isVersionOf>
                <rdf:Bag>
                  <rdf:li rdf:resource="http://identifiers.org/Arbitrary"/>
                </rdf:Bag>
              </bqbiol:isVersionOf>
            </rdf:Description>
          </rdf:RDF>
        </annotation>
      </parameter>
      <parameter id="hgfDegradationInVitro__filter" units="dimensionless" constant="true"/>
      <parameter metaid="parameter_impactOfBRAFEgfrPathwayMutated" id="impactOfBRAFEgfrPathwayMutated" units="dimensionless" constant="false">
        <annotation>
          <rdf:RDF xmlns:rdf="http://www.w3.org/1999/02/22-rdf-syntax-ns#" xmlns:dcterms="http://purl.org/dc/terms/" xmlns:vCard="http://www.w3.org/2001/vcard-rdf/3.0#" xmlns:vCard4="http://www.w3.org/2006/vcard/ns#" xmlns:bqbiol="http://biomodels.net/biology-qualifiers/" xmlns:bqmodel="http://biomodels.net/model-qualifiers/">
            <rdf:Description rdf:about="#parameter_impactOfBRAFEgfrPathwayMutated">
              <bqbiol:isVersionOf>
                <rdf:Bag>
                  <rdf:li rdf:resource="https://doi.org/10.1038/nature00766"/>
                </rdf:Bag>
              </bqbiol:isVersionOf>
            </rdf:Description>
          </rdf:RDF>
        </annotation>
      </parameter>
      <parameter metaid="parameter_impactOfKRASEgfrPathwayMutated" id="impactOfKRASEgfrPathwayMutated" units="dimensionless" constant="false">
        <annotation>
          <rdf:RDF xmlns:rdf="http://www.w3.org/1999/02/22-rdf-syntax-ns#" xmlns:dcterms="http://purl.org/dc/terms/" xmlns:vCard="http://www.w3.org/2001/vcard-rdf/3.0#" xmlns:vCard4="http://www.w3.org/2006/vcard/ns#" xmlns:bqbiol="http://biomodels.net/biology-qualifiers/" xmlns:bqmodel="http://biomodels.net/model-qualifiers/">
            <rdf:Description rdf:about="#parameter_impactOfKRASEgfrPathwayMutated">
              <bqbiol:isVersionOf>
                <rdf:Bag>
                  <rdf:li rdf:resource="https://doi.org/10.1158/1541-7786.MCR-15-0203"/>
                </rdf:Bag>
              </bqbiol:isVersionOf>
            </rdf:Description>
          </rdf:RDF>
        </annotation>
      </parameter>
      <parameter metaid="parameter_impactOfMETAmplified" id="impactOfMETAmplified" units="dimensionless" constant="false">
        <annotation>
          <rdf:RDF xmlns:rdf="http://www.w3.org/1999/02/22-rdf-syntax-ns#" xmlns:dcterms="http://purl.org/dc/terms/" xmlns:vCard="http://www.w3.org/2001/vcard-rdf/3.0#" xmlns:vCard4="http://www.w3.org/2006/vcard/ns#" xmlns:bqbiol="http://biomodels.net/biology-qualifiers/" xmlns:bqmodel="http://biomodels.net/model-qualifiers/">
            <rdf:Description rdf:about="#parameter_impactOfMETAmplified">
              <bqbiol:isVersionOf>
                <rdf:Bag>
                  <rdf:li rdf:resource="https://doi.org/10.1093/annonc/mdn635"/>
                </rdf:Bag>
              </bqbiol:isVersionOf>
            </rdf:Description>
          </rdf:RDF>
        </annotation>
      </parameter>
      <parameter metaid="parameter_impactOfMETMutated" id="impactOfMETMutated" units="dimensionless" constant="false">
        <annotation>
          <rdf:RDF xmlns:rdf="http://www.w3.org/1999/02/22-rdf-syntax-ns#" xmlns:dcterms="http://purl.org/dc/terms/" xmlns:vCard="http://www.w3.org/2001/vcard-rdf/3.0#" xmlns:vCard4="http://www.w3.org/2006/vcard/ns#" xmlns:bqbiol="http://biomodels.net/biology-qualifiers/" xmlns:bqmodel="http://biomodels.net/model-qualifiers/">
            <rdf:Description rdf:about="#parameter_impactOfMETMutated">
              <bqbiol:isVersionOf>
                <rdf:Bag>
                  <rdf:li rdf:resource="https://doi.org/10.1158/0008-5472.CAN-16-1944"/>
                </rdf:Bag>
              </bqbiol:isVersionOf>
            </rdf:Description>
          </rdf:RDF>
        </annotation>
      </parameter>
      <parameter metaid="parameter_impactOfMETMutatedOnAmplification" id="impactOfMETMutatedOnAmplification" units="dimensionless" constant="false">
        <annotation>
          <rdf:RDF xmlns:rdf="http://www.w3.org/1999/02/22-rdf-syntax-ns#" xmlns:dcterms="http://purl.org/dc/terms/" xmlns:vCard="http://www.w3.org/2001/vcard-rdf/3.0#" xmlns:vCard4="http://www.w3.org/2006/vcard/ns#" xmlns:bqbiol="http://biomodels.net/biology-qualifiers/" xmlns:bqmodel="http://biomodels.net/model-qualifiers/">
            <rdf:Description rdf:about="#parameter_impactOfMETMutatedOnAmplification">
              <bqbiol:isVersionOf>
                <rdf:Bag>
                  <rdf:li rdf:resource="https://doi.org/10.1200/JCO.2015.63.4600"/>
                </rdf:Bag>
              </bqbiol:isVersionOf>
            </rdf:Description>
          </rdf:RDF>
        </annotation>
      </parameter>
      <parameter metaid="parameter_impactOfPIK3CAEgfrPathwayMutated" id="impactOfPIK3CAEgfrPathwayMutated" units="dimensionless" constant="false">
        <annotation>
          <rdf:RDF xmlns:rdf="http://www.w3.org/1999/02/22-rdf-syntax-ns#" xmlns:dcterms="http://purl.org/dc/terms/" xmlns:vCard="http://www.w3.org/2001/vcard-rdf/3.0#" xmlns:vCard4="http://www.w3.org/2006/vcard/ns#" xmlns:bqbiol="http://biomodels.net/biology-qualifiers/" xmlns:bqmodel="http://biomodels.net/model-qualifiers/">
            <rdf:Description rdf:about="#parameter_impactOfPIK3CAEgfrPathwayMutated">
              <bqbiol:isVersionOf>
                <rdf:Bag>
                  <rdf:li rdf:resource="https://doi.org/10.1158/0008-5472.can-07-5084"/>
                </rdf:Bag>
              </bqbiol:isVersionOf>
            </rdf:Description>
          </rdf:RDF>
        </annotation>
      </parameter>
      <parameter metaid="parameter_inVitro" id="inVitro" units="dimensionless" constant="false">
        <annotation>
          <rdf:RDF xmlns:rdf="http://www.w3.org/1999/02/22-rdf-syntax-ns#" xmlns:dcterms="http://purl.org/dc/terms/" xmlns:vCard="http://www.w3.org/2001/vcard-rdf/3.0#" xmlns:vCard4="http://www.w3.org/2006/vcard/ns#" xmlns:bqbiol="http://biomodels.net/biology-qualifiers/" xmlns:bqmodel="http://biomodels.net/model-qualifiers/">
            <rdf:Description rdf:about="#parameter_inVitro">
              <bqbiol:isVersionOf>
                <rdf:Bag>
                  <rdf:li rdf:resource="http://identifiers.org/Arbitrary"/>
                </rdf:Bag>
              </bqbiol:isVersionOf>
            </rdf:Description>
          </rdf:RDF>
        </annotation>
      </parameter>
      <parameter id="inVitroScale" units="substance__count" constant="false"/>
      <parameter id="inVivoScale" units="substance__count" constant="false"/>
      <parameter id="inhibitionGefitinibMutationEgfr" units="molePerliter" constant="false"/>
      <parameter metaid="parameter_initialTNM" id="initialTNM" units="dimensionless" constant="false">
        <annotation>
          <rdf:RDF xmlns:rdf="http://www.w3.org/1999/02/22-rdf-syntax-ns#" xmlns:dcterms="http://purl.org/dc/terms/" xmlns:vCard="http://www.w3.org/2001/vcard-rdf/3.0#" xmlns:vCard4="http://www.w3.org/2006/vcard/ns#" xmlns:bqbiol="http://biomodels.net/biology-qualifiers/" xmlns:bqmodel="http://biomodels.net/model-qualifiers/">
            <rdf:Description rdf:about="#parameter_initialTNM">
              <bqbiol:isVersionOf>
                <rdf:Bag>
                  <rdf:li rdf:resource="https://doi.org/10.1007/978-3-319-40618-3"/>
                </rdf:Bag>
              </bqbiol:isVersionOf>
            </rdf:Description>
          </rdf:RDF>
        </annotation>
      </parameter>
      <parameter metaid="parameter_isBRAFmutated" id="isBRAFmutated" units="dimensionless" constant="false">
        <annotation>
          <rdf:RDF xmlns:rdf="http://www.w3.org/1999/02/22-rdf-syntax-ns#" xmlns:dcterms="http://purl.org/dc/terms/" xmlns:vCard="http://www.w3.org/2001/vcard-rdf/3.0#" xmlns:vCard4="http://www.w3.org/2006/vcard/ns#" xmlns:bqbiol="http://biomodels.net/biology-qualifiers/" xmlns:bqmodel="http://biomodels.net/model-qualifiers/">
            <rdf:Description rdf:about="#parameter_isBRAFmutated">
              <bqbiol:isVersionOf>
                <rdf:Bag>
                  <rdf:li rdf:resource="http://identifiers.org/ForScenario"/>
                </rdf:Bag>
              </bqbiol:isVersionOf>
            </rdf:Description>
          </rdf:RDF>
        </annotation>
      </parameter>
      <parameter id="isClonePresent" units="dimensionless" constant="false"/>
      <parameter metaid="parameter_isEGFRmutated" id="isEGFRmutated" units="dimensionless" constant="false">
        <annotation>
          <rdf:RDF xmlns:rdf="http://www.w3.org/1999/02/22-rdf-syntax-ns#" xmlns:dcterms="http://purl.org/dc/terms/" xmlns:vCard="http://www.w3.org/2001/vcard-rdf/3.0#" xmlns:vCard4="http://www.w3.org/2006/vcard/ns#" xmlns:bqbiol="http://biomodels.net/biology-qualifiers/" xmlns:bqmodel="http://biomodels.net/model-qualifiers/">
            <rdf:Description rdf:about="#parameter_isEGFRmutated">
              <bqbiol:isVersionOf>
                <rdf:Bag>
                  <rdf:li rdf:resource="http://identifiers.org/ForScenario"/>
                </rdf:Bag>
              </bqbiol:isVersionOf>
            </rdf:Description>
          </rdf:RDF>
        </annotation>
      </parameter>
      <parameter id="isExon20Resistant" units="dimensionless" constant="false"/>
      <parameter metaid="parameter_isKRASmutated" id="isKRASmutated" units="dimensionless" constant="false">
        <annotation>
          <rdf:RDF xmlns:rdf="http://www.w3.org/1999/02/22-rdf-syntax-ns#" xmlns:dcterms="http://purl.org/dc/terms/" xmlns:vCard="http://www.w3.org/2001/vcard-rdf/3.0#" xmlns:vCard4="http://www.w3.org/2006/vcard/ns#" xmlns:bqbiol="http://biomodels.net/biology-qualifiers/" xmlns:bqmodel="http://biomodels.net/model-qualifiers/">
            <rdf:Description rdf:about="#parameter_isKRASmutated">
              <bqbiol:isVersionOf>
                <rdf:Bag>
                  <rdf:li rdf:resource="http://identifiers.org/ForScenario"/>
                </rdf:Bag>
              </bqbiol:isVersionOf>
            </rdf:Description>
          </rdf:RDF>
        </annotation>
      </parameter>
      <parameter metaid="parameter_isMETmutated" id="isMETmutated" units="dimensionless" constant="false">
        <annotation>
          <rdf:RDF xmlns:rdf="http://www.w3.org/1999/02/22-rdf-syntax-ns#" xmlns:dcterms="http://purl.org/dc/terms/" xmlns:vCard="http://www.w3.org/2001/vcard-rdf/3.0#" xmlns:vCard4="http://www.w3.org/2006/vcard/ns#" xmlns:bqbiol="http://biomodels.net/biology-qualifiers/" xmlns:bqmodel="http://biomodels.net/model-qualifiers/">
            <rdf:Description rdf:about="#parameter_isMETmutated">
              <bqbiol:isVersionOf>
                <rdf:Bag>
                  <rdf:li rdf:resource="http://identifiers.org/ForScenario"/>
                </rdf:Bag>
              </bqbiol:isVersionOf>
            </rdf:Description>
          </rdf:RDF>
        </annotation>
      </parameter>
      <parameter metaid="parameter_isMale" id="isMale" units="dimensionless" constant="false">
        <annotation>
          <rdf:RDF xmlns:rdf="http://www.w3.org/1999/02/22-rdf-syntax-ns#" xmlns:dcterms="http://purl.org/dc/terms/" xmlns:vCard="http://www.w3.org/2001/vcard-rdf/3.0#" xmlns:vCard4="http://www.w3.org/2006/vcard/ns#" xmlns:bqbiol="http://biomodels.net/biology-qualifiers/" xmlns:bqmodel="http://biomodels.net/model-qualifiers/">
            <rdf:Description rdf:about="#parameter_isMale">
              <bqbiol:isVersionOf>
                <rdf:Bag>
                  <rdf:li rdf:resource="http://identifiers.org/Abitrary"/>
                </rdf:Bag>
              </bqbiol:isVersionOf>
            </rdf:Description>
          </rdf:RDF>
        </annotation>
      </parameter>
      <parameter metaid="parameter_isNeoangiogenesis" id="isNeoangiogenesis" units="dimensionless" constant="false">
        <annotation>
          <rdf:RDF xmlns:rdf="http://www.w3.org/1999/02/22-rdf-syntax-ns#" xmlns:dcterms="http://purl.org/dc/terms/" xmlns:vCard="http://www.w3.org/2001/vcard-rdf/3.0#" xmlns:vCard4="http://www.w3.org/2006/vcard/ns#" xmlns:bqbiol="http://biomodels.net/biology-qualifiers/" xmlns:bqmodel="http://biomodels.net/model-qualifiers/">
            <rdf:Description rdf:about="#parameter_isNeoangiogenesis">
              <bqbiol:isVersionOf>
                <rdf:Bag>
                  <rdf:li rdf:resource="http://identifiers.org/Arbitrary"/>
                </rdf:Bag>
              </bqbiol:isVersionOf>
            </rdf:Description>
          </rdf:RDF>
        </annotation>
      </parameter>
      <parameter metaid="parameter_isPIK3CAmutated" id="isPIK3CAmutated" units="dimensionless" constant="false">
        <annotation>
          <rdf:RDF xmlns:rdf="http://www.w3.org/1999/02/22-rdf-syntax-ns#" xmlns:dcterms="http://purl.org/dc/terms/" xmlns:vCard="http://www.w3.org/2001/vcard-rdf/3.0#" xmlns:vCard4="http://www.w3.org/2006/vcard/ns#" xmlns:bqbiol="http://biomodels.net/biology-qualifiers/" xmlns:bqmodel="http://biomodels.net/model-qualifiers/">
            <rdf:Description rdf:about="#parameter_isPIK3CAmutated">
              <bqbiol:isVersionOf>
                <rdf:Bag>
                  <rdf:li rdf:resource="http://identifiers.org/ForScenario"/>
                </rdf:Bag>
              </bqbiol:isVersionOf>
            </rdf:Description>
          </rdf:RDF>
        </annotation>
      </parameter>
      <parameter metaid="parameter_isPlacebo" id="isPlacebo" units="dimensionless" constant="false">
        <annotation>
          <rdf:RDF xmlns:rdf="http://www.w3.org/1999/02/22-rdf-syntax-ns#" xmlns:dcterms="http://purl.org/dc/terms/" xmlns:vCard="http://www.w3.org/2001/vcard-rdf/3.0#" xmlns:vCard4="http://www.w3.org/2006/vcard/ns#" xmlns:bqbiol="http://biomodels.net/biology-qualifiers/" xmlns:bqmodel="http://biomodels.net/model-qualifiers/">
            <rdf:Description rdf:about="#parameter_isPlacebo">
              <bqbiol:isVersionOf>
                <rdf:Bag>
                  <rdf:li rdf:resource="http://identifiers.org/Arbitrary"/>
                </rdf:Bag>
              </bqbiol:isVersionOf>
            </rdf:Description>
          </rdf:RDF>
        </annotation>
      </parameter>
      <parameter metaid="parameter_isResistanceMutation" id="isResistanceMutation" units="dimensionless" constant="false">
        <annotation>
          <rdf:RDF xmlns:rdf="http://www.w3.org/1999/02/22-rdf-syntax-ns#" xmlns:dcterms="http://purl.org/dc/terms/" xmlns:vCard="http://www.w3.org/2001/vcard-rdf/3.0#" xmlns:vCard4="http://www.w3.org/2006/vcard/ns#" xmlns:bqbiol="http://biomodels.net/biology-qualifiers/" xmlns:bqmodel="http://biomodels.net/model-qualifiers/">
            <rdf:Description rdf:about="#parameter_isResistanceMutation">
              <bqbiol:isVersionOf>
                <rdf:Bag>
                  <rdf:li rdf:resource="http://identifiers.org/ForScenario"/>
                </rdf:Bag>
              </bqbiol:isVersionOf>
            </rdf:Description>
          </rdf:RDF>
        </annotation>
      </parameter>
      <parameter metaid="parameter_isXenograft" id="isXenograft" units="dimensionless" constant="false">
        <annotation>
          <rdf:RDF xmlns:rdf="http://www.w3.org/1999/02/22-rdf-syntax-ns#" xmlns:dcterms="http://purl.org/dc/terms/" xmlns:vCard="http://www.w3.org/2001/vcard-rdf/3.0#" xmlns:vCard4="http://www.w3.org/2006/vcard/ns#" xmlns:bqbiol="http://biomodels.net/biology-qualifiers/" xmlns:bqmodel="http://biomodels.net/model-qualifiers/">
            <rdf:Description rdf:about="#parameter_isXenograft">
              <bqbiol:isVersionOf>
                <rdf:Bag>
                  <rdf:li rdf:resource="http://identifiers.org/Arbitrary"/>
                </rdf:Bag>
              </bqbiol:isVersionOf>
            </rdf:Description>
          </rdf:RDF>
        </annotation>
      </parameter>
      <parameter metaid="parameter_kaAkt" id="kaAkt" units="literPermolePersecond" constant="false">
        <annotation>
          <rdf:RDF xmlns:rdf="http://www.w3.org/1999/02/22-rdf-syntax-ns#" xmlns:dcterms="http://purl.org/dc/terms/" xmlns:vCard="http://www.w3.org/2001/vcard-rdf/3.0#" xmlns:vCard4="http://www.w3.org/2006/vcard/ns#" xmlns:bqbiol="http://biomodels.net/biology-qualifiers/" xmlns:bqmodel="http://biomodels.net/model-qualifiers/">
            <rdf:Description rdf:about="#parameter_kaAkt">
              <bqbiol:isVersionOf>
                <rdf:Bag>
                  <rdf:li rdf:resource="https://doi.org/10.1063/1.4953987"/>
                </rdf:Bag>
              </bqbiol:isVersionOf>
            </rdf:Description>
          </rdf:RDF>
        </annotation>
      </parameter>
      <parameter metaid="parameter_kaAktRef" id="kaAktRef" units="literPermolePersecond" constant="false">
        <annotation>
          <rdf:RDF xmlns:rdf="http://www.w3.org/1999/02/22-rdf-syntax-ns#" xmlns:dcterms="http://purl.org/dc/terms/" xmlns:vCard="http://www.w3.org/2001/vcard-rdf/3.0#" xmlns:vCard4="http://www.w3.org/2006/vcard/ns#" xmlns:bqbiol="http://biomodels.net/biology-qualifiers/" xmlns:bqmodel="http://biomodels.net/model-qualifiers/">
            <rdf:Description rdf:about="#parameter_kaAktRef">
              <bqbiol:isVersionOf>
                <rdf:Bag>
                  <rdf:li rdf:resource="https://doi.org/10.1063/1.4953987"/>
                </rdf:Bag>
              </bqbiol:isVersionOf>
            </rdf:Description>
          </rdf:RDF>
        </annotation>
      </parameter>
      <parameter metaid="parameter_kaEgfr" id="kaEgfr" units="literPermolePersecond" constant="false">
        <annotation>
          <rdf:RDF xmlns:rdf="http://www.w3.org/1999/02/22-rdf-syntax-ns#" xmlns:dcterms="http://purl.org/dc/terms/" xmlns:vCard="http://www.w3.org/2001/vcard-rdf/3.0#" xmlns:vCard4="http://www.w3.org/2006/vcard/ns#" xmlns:bqbiol="http://biomodels.net/biology-qualifiers/" xmlns:bqmodel="http://biomodels.net/model-qualifiers/">
            <rdf:Description rdf:about="#parameter_kaEgfr">
              <bqbiol:isVersionOf>
                <rdf:Bag>
                  <rdf:li rdf:resource="https://doi.org/10.1038/nbt0402-370"/>
                </rdf:Bag>
              </bqbiol:isVersionOf>
            </rdf:Description>
          </rdf:RDF>
        </annotation>
      </parameter>
      <parameter metaid="parameter_kaEgfrRef" id="kaEgfrRef" units="literPermolePersecond" constant="false">
        <annotation>
          <rdf:RDF xmlns:rdf="http://www.w3.org/1999/02/22-rdf-syntax-ns#" xmlns:dcterms="http://purl.org/dc/terms/" xmlns:vCard="http://www.w3.org/2001/vcard-rdf/3.0#" xmlns:vCard4="http://www.w3.org/2006/vcard/ns#" xmlns:bqbiol="http://biomodels.net/biology-qualifiers/" xmlns:bqmodel="http://biomodels.net/model-qualifiers/">
            <rdf:Description rdf:about="#parameter_kaEgfrRef">
              <bqbiol:isVersionOf>
                <rdf:Bag>
                  <rdf:li rdf:resource="https://doi.org/10.1038/nbt0402-370"/>
                </rdf:Bag>
              </bqbiol:isVersionOf>
            </rdf:Description>
          </rdf:RDF>
        </annotation>
      </parameter>
      <parameter metaid="parameter_kaErk" id="kaErk" units="literPermolePersecond" constant="false">
        <annotation>
          <rdf:RDF xmlns:rdf="http://www.w3.org/1999/02/22-rdf-syntax-ns#" xmlns:dcterms="http://purl.org/dc/terms/" xmlns:vCard="http://www.w3.org/2001/vcard-rdf/3.0#" xmlns:vCard4="http://www.w3.org/2006/vcard/ns#" xmlns:bqbiol="http://biomodels.net/biology-qualifiers/" xmlns:bqmodel="http://biomodels.net/model-qualifiers/">
            <rdf:Description rdf:about="#parameter_kaErk">
              <bqbiol:isVersionOf>
                <rdf:Bag>
                  <rdf:li rdf:resource="https://doi.org/10.1038/nbt0402-370"/>
                </rdf:Bag>
              </bqbiol:isVersionOf>
            </rdf:Description>
          </rdf:RDF>
        </annotation>
      </parameter>
      <parameter metaid="parameter_kaErkRef" id="kaErkRef" units="literPermolePersecond" constant="false">
        <annotation>
          <rdf:RDF xmlns:rdf="http://www.w3.org/1999/02/22-rdf-syntax-ns#" xmlns:dcterms="http://purl.org/dc/terms/" xmlns:vCard="http://www.w3.org/2001/vcard-rdf/3.0#" xmlns:vCard4="http://www.w3.org/2006/vcard/ns#" xmlns:bqbiol="http://biomodels.net/biology-qualifiers/" xmlns:bqmodel="http://biomodels.net/model-qualifiers/">
            <rdf:Description rdf:about="#parameter_kaErkRef">
              <bqbiol:isVersionOf>
                <rdf:Bag>
                  <rdf:li rdf:resource="https://doi.org/10.1038/nbt0402-370"/>
                </rdf:Bag>
              </bqbiol:isVersionOf>
            </rdf:Description>
          </rdf:RDF>
        </annotation>
      </parameter>
      <parameter metaid="parameter_kaMek" id="kaMek" units="literPermolePersecond" constant="false">
        <annotation>
          <rdf:RDF xmlns:rdf="http://www.w3.org/1999/02/22-rdf-syntax-ns#" xmlns:dcterms="http://purl.org/dc/terms/" xmlns:vCard="http://www.w3.org/2001/vcard-rdf/3.0#" xmlns:vCard4="http://www.w3.org/2006/vcard/ns#" xmlns:bqbiol="http://biomodels.net/biology-qualifiers/" xmlns:bqmodel="http://biomodels.net/model-qualifiers/">
            <rdf:Description rdf:about="#parameter_kaMek">
              <bqbiol:isVersionOf>
                <rdf:Bag>
                  <rdf:li rdf:resource="https://doi.org/10.1038/nbt0402-370"/>
                </rdf:Bag>
              </bqbiol:isVersionOf>
            </rdf:Description>
          </rdf:RDF>
        </annotation>
      </parameter>
      <parameter metaid="parameter_kaMekRef" id="kaMekRef" units="literPermolePersecond" constant="false">
        <annotation>
          <rdf:RDF xmlns:rdf="http://www.w3.org/1999/02/22-rdf-syntax-ns#" xmlns:dcterms="http://purl.org/dc/terms/" xmlns:vCard="http://www.w3.org/2001/vcard-rdf/3.0#" xmlns:vCard4="http://www.w3.org/2006/vcard/ns#" xmlns:bqbiol="http://biomodels.net/biology-qualifiers/" xmlns:bqmodel="http://biomodels.net/model-qualifiers/">
            <rdf:Description rdf:about="#parameter_kaMekRef">
              <bqbiol:isVersionOf>
                <rdf:Bag>
                  <rdf:li rdf:resource="https://doi.org/10.1038/nbt0402-370"/>
                </rdf:Bag>
              </bqbiol:isVersionOf>
            </rdf:Description>
          </rdf:RDF>
        </annotation>
      </parameter>
      <parameter metaid="parameter_kaMet" id="kaMet" units="literPermolePersecond" constant="false">
        <annotation>
          <rdf:RDF xmlns:rdf="http://www.w3.org/1999/02/22-rdf-syntax-ns#" xmlns:dcterms="http://purl.org/dc/terms/" xmlns:vCard="http://www.w3.org/2001/vcard-rdf/3.0#" xmlns:vCard4="http://www.w3.org/2006/vcard/ns#" xmlns:bqbiol="http://biomodels.net/biology-qualifiers/" xmlns:bqmodel="http://biomodels.net/model-qualifiers/">
            <rdf:Description rdf:about="#parameter_kaMet">
              <bqbiol:isVersionOf>
                <rdf:Bag>
                  <rdf:li rdf:resource="https://doi.org/10.1038/nbt0402-370"/>
                </rdf:Bag>
              </bqbiol:isVersionOf>
            </rdf:Description>
          </rdf:RDF>
        </annotation>
      </parameter>
      <parameter metaid="parameter_kaMetRef" id="kaMetRef" units="literPermolePersecond" constant="false">
        <annotation>
          <rdf:RDF xmlns:rdf="http://www.w3.org/1999/02/22-rdf-syntax-ns#" xmlns:dcterms="http://purl.org/dc/terms/" xmlns:vCard="http://www.w3.org/2001/vcard-rdf/3.0#" xmlns:vCard4="http://www.w3.org/2006/vcard/ns#" xmlns:bqbiol="http://biomodels.net/biology-qualifiers/" xmlns:bqmodel="http://biomodels.net/model-qualifiers/">
            <rdf:Description rdf:about="#parameter_kaMetRef">
              <bqbiol:isVersionOf>
                <rdf:Bag>
                  <rdf:li rdf:resource="https://doi.org/10.1038/nbt0402-370"/>
                </rdf:Bag>
              </bqbiol:isVersionOf>
            </rdf:Description>
          </rdf:RDF>
        </annotation>
      </parameter>
      <parameter metaid="parameter_kaPi3kByEgfr" id="kaPi3kByEgfr" units="literPermolePersecond" constant="false">
        <annotation>
          <rdf:RDF xmlns:rdf="http://www.w3.org/1999/02/22-rdf-syntax-ns#" xmlns:dcterms="http://purl.org/dc/terms/" xmlns:vCard="http://www.w3.org/2001/vcard-rdf/3.0#" xmlns:vCard4="http://www.w3.org/2006/vcard/ns#" xmlns:bqbiol="http://biomodels.net/biology-qualifiers/" xmlns:bqmodel="http://biomodels.net/model-qualifiers/">
            <rdf:Description rdf:about="#parameter_kaPi3kByEgfr">
              <bqbiol:isVersionOf>
                <rdf:Bag>
                  <rdf:li rdf:resource="https://doi.org/10.1038/nbt0402-370"/>
                </rdf:Bag>
              </bqbiol:isVersionOf>
            </rdf:Description>
          </rdf:RDF>
        </annotation>
      </parameter>
      <parameter metaid="parameter_kaPi3kByEgfrRef" id="kaPi3kByEgfrRef" units="literPermolePersecond" constant="false">
        <annotation>
          <rdf:RDF xmlns:rdf="http://www.w3.org/1999/02/22-rdf-syntax-ns#" xmlns:dcterms="http://purl.org/dc/terms/" xmlns:vCard="http://www.w3.org/2001/vcard-rdf/3.0#" xmlns:vCard4="http://www.w3.org/2006/vcard/ns#" xmlns:bqbiol="http://biomodels.net/biology-qualifiers/" xmlns:bqmodel="http://biomodels.net/model-qualifiers/">
            <rdf:Description rdf:about="#parameter_kaPi3kByEgfrRef">
              <bqbiol:isVersionOf>
                <rdf:Bag>
                  <rdf:li rdf:resource="https://doi.org/10.1038/nbt0402-370"/>
                </rdf:Bag>
              </bqbiol:isVersionOf>
            </rdf:Description>
          </rdf:RDF>
        </annotation>
      </parameter>
      <parameter metaid="parameter_kaPi3kByMet" id="kaPi3kByMet" units="literPermolePersecond" constant="false">
        <annotation>
          <rdf:RDF xmlns:rdf="http://www.w3.org/1999/02/22-rdf-syntax-ns#" xmlns:dcterms="http://purl.org/dc/terms/" xmlns:vCard="http://www.w3.org/2001/vcard-rdf/3.0#" xmlns:vCard4="http://www.w3.org/2006/vcard/ns#" xmlns:bqbiol="http://biomodels.net/biology-qualifiers/" xmlns:bqmodel="http://biomodels.net/model-qualifiers/">
            <rdf:Description rdf:about="#parameter_kaPi3kByMet">
              <bqbiol:isVersionOf>
                <rdf:Bag>
                  <rdf:li rdf:resource="https://doi.org/10.1038/nbt0402-370"/>
                </rdf:Bag>
              </bqbiol:isVersionOf>
            </rdf:Description>
          </rdf:RDF>
        </annotation>
      </parameter>
      <parameter metaid="parameter_kaPi3kByMetRef" id="kaPi3kByMetRef" units="literPermolePersecond" constant="false">
        <annotation>
          <rdf:RDF xmlns:rdf="http://www.w3.org/1999/02/22-rdf-syntax-ns#" xmlns:dcterms="http://purl.org/dc/terms/" xmlns:vCard="http://www.w3.org/2001/vcard-rdf/3.0#" xmlns:vCard4="http://www.w3.org/2006/vcard/ns#" xmlns:bqbiol="http://biomodels.net/biology-qualifiers/" xmlns:bqmodel="http://biomodels.net/model-qualifiers/">
            <rdf:Description rdf:about="#parameter_kaPi3kByMetRef">
              <bqbiol:isVersionOf>
                <rdf:Bag>
                  <rdf:li rdf:resource="https://doi.org/10.1038/nbt0402-370"/>
                </rdf:Bag>
              </bqbiol:isVersionOf>
            </rdf:Description>
          </rdf:RDF>
        </annotation>
      </parameter>
      <parameter id="kaPi3kByRas" units="literPermolePersecond" constant="false"/>
      <parameter id="kaPi3kByRasRef" units="literPermolePersecond" constant="false"/>
      <parameter metaid="parameter_kaPipDephosphorylation" id="kaPipDephosphorylation" units="literPermolePersecond" constant="false">
        <annotation>
          <rdf:RDF xmlns:rdf="http://www.w3.org/1999/02/22-rdf-syntax-ns#" xmlns:dcterms="http://purl.org/dc/terms/" xmlns:vCard="http://www.w3.org/2001/vcard-rdf/3.0#" xmlns:vCard4="http://www.w3.org/2006/vcard/ns#" xmlns:bqbiol="http://biomodels.net/biology-qualifiers/" xmlns:bqmodel="http://biomodels.net/model-qualifiers/">
            <rdf:Description rdf:about="#parameter_kaPipDephosphorylation">
              <bqbiol:isVersionOf>
                <rdf:Bag>
                  <rdf:li rdf:resource="https://doi.org/10.1038/nbt0402-370"/>
                </rdf:Bag>
              </bqbiol:isVersionOf>
            </rdf:Description>
          </rdf:RDF>
        </annotation>
      </parameter>
      <parameter metaid="parameter_kaPipDephosphorylationRef" id="kaPipDephosphorylationRef" units="literPermolePersecond" constant="false">
        <annotation>
          <rdf:RDF xmlns:rdf="http://www.w3.org/1999/02/22-rdf-syntax-ns#" xmlns:dcterms="http://purl.org/dc/terms/" xmlns:vCard="http://www.w3.org/2001/vcard-rdf/3.0#" xmlns:vCard4="http://www.w3.org/2006/vcard/ns#" xmlns:bqbiol="http://biomodels.net/biology-qualifiers/" xmlns:bqmodel="http://biomodels.net/model-qualifiers/">
            <rdf:Description rdf:about="#parameter_kaPipDephosphorylationRef">
              <bqbiol:isVersionOf>
                <rdf:Bag>
                  <rdf:li rdf:resource="https://doi.org/10.1038/nbt0402-370"/>
                </rdf:Bag>
              </bqbiol:isVersionOf>
            </rdf:Description>
          </rdf:RDF>
        </annotation>
      </parameter>
      <parameter metaid="parameter_kaPipPhosphorylation" id="kaPipPhosphorylation" units="literPermolePersecond" constant="false">
        <annotation>
          <rdf:RDF xmlns:rdf="http://www.w3.org/1999/02/22-rdf-syntax-ns#" xmlns:dcterms="http://purl.org/dc/terms/" xmlns:vCard="http://www.w3.org/2001/vcard-rdf/3.0#" xmlns:vCard4="http://www.w3.org/2006/vcard/ns#" xmlns:bqbiol="http://biomodels.net/biology-qualifiers/" xmlns:bqmodel="http://biomodels.net/model-qualifiers/">
            <rdf:Description rdf:about="#parameter_kaPipPhosphorylation">
              <bqbiol:isVersionOf>
                <rdf:Bag>
                  <rdf:li rdf:resource="https://doi.org/10.1038/nbt0402-370"/>
                </rdf:Bag>
              </bqbiol:isVersionOf>
            </rdf:Description>
          </rdf:RDF>
        </annotation>
      </parameter>
      <parameter metaid="parameter_kaPipPhosphorylationRef" id="kaPipPhosphorylationRef" units="literPermolePersecond" constant="false">
        <annotation>
          <rdf:RDF xmlns:rdf="http://www.w3.org/1999/02/22-rdf-syntax-ns#" xmlns:dcterms="http://purl.org/dc/terms/" xmlns:vCard="http://www.w3.org/2001/vcard-rdf/3.0#" xmlns:vCard4="http://www.w3.org/2006/vcard/ns#" xmlns:bqbiol="http://biomodels.net/biology-qualifiers/" xmlns:bqmodel="http://biomodels.net/model-qualifiers/">
            <rdf:Description rdf:about="#parameter_kaPipPhosphorylationRef">
              <bqbiol:isVersionOf>
                <rdf:Bag>
                  <rdf:li rdf:resource="https://doi.org/10.1038/nbt0402-370"/>
                </rdf:Bag>
              </bqbiol:isVersionOf>
            </rdf:Description>
          </rdf:RDF>
        </annotation>
      </parameter>
      <parameter metaid="parameter_kaRaf" id="kaRaf" units="literPermolePersecond" constant="false">
        <annotation>
          <rdf:RDF xmlns:rdf="http://www.w3.org/1999/02/22-rdf-syntax-ns#" xmlns:dcterms="http://purl.org/dc/terms/" xmlns:vCard="http://www.w3.org/2001/vcard-rdf/3.0#" xmlns:vCard4="http://www.w3.org/2006/vcard/ns#" xmlns:bqbiol="http://biomodels.net/biology-qualifiers/" xmlns:bqmodel="http://biomodels.net/model-qualifiers/">
            <rdf:Description rdf:about="#parameter_kaRaf">
              <bqbiol:isVersionOf>
                <rdf:Bag>
                  <rdf:li rdf:resource="https://doi.org/10.1038/nbt0402-370"/>
                </rdf:Bag>
              </bqbiol:isVersionOf>
            </rdf:Description>
          </rdf:RDF>
        </annotation>
      </parameter>
      <parameter metaid="parameter_kaRafRef" id="kaRafRef" units="literPermolePersecond" constant="false">
        <annotation>
          <rdf:RDF xmlns:rdf="http://www.w3.org/1999/02/22-rdf-syntax-ns#" xmlns:dcterms="http://purl.org/dc/terms/" xmlns:vCard="http://www.w3.org/2001/vcard-rdf/3.0#" xmlns:vCard4="http://www.w3.org/2006/vcard/ns#" xmlns:bqbiol="http://biomodels.net/biology-qualifiers/" xmlns:bqmodel="http://biomodels.net/model-qualifiers/">
            <rdf:Description rdf:about="#parameter_kaRafRef">
              <bqbiol:isVersionOf>
                <rdf:Bag>
                  <rdf:li rdf:resource="https://doi.org/10.1038/nbt0402-370"/>
                </rdf:Bag>
              </bqbiol:isVersionOf>
            </rdf:Description>
          </rdf:RDF>
        </annotation>
      </parameter>
      <parameter metaid="parameter_kaRasByEgfr" id="kaRasByEgfr" units="literPermolePersecond" constant="false">
        <annotation>
          <rdf:RDF xmlns:rdf="http://www.w3.org/1999/02/22-rdf-syntax-ns#" xmlns:dcterms="http://purl.org/dc/terms/" xmlns:vCard="http://www.w3.org/2001/vcard-rdf/3.0#" xmlns:vCard4="http://www.w3.org/2006/vcard/ns#" xmlns:bqbiol="http://biomodels.net/biology-qualifiers/" xmlns:bqmodel="http://biomodels.net/model-qualifiers/">
            <rdf:Description rdf:about="#parameter_kaRasByEgfr">
              <bqbiol:isVersionOf>
                <rdf:Bag>
                  <rdf:li rdf:resource="https://doi.org/10.1038/nbt0402-370"/>
                </rdf:Bag>
              </bqbiol:isVersionOf>
            </rdf:Description>
          </rdf:RDF>
        </annotation>
      </parameter>
      <parameter metaid="parameter_kaRasByEgfrRef" id="kaRasByEgfrRef" units="literPermolePersecond" constant="false">
        <annotation>
          <rdf:RDF xmlns:rdf="http://www.w3.org/1999/02/22-rdf-syntax-ns#" xmlns:dcterms="http://purl.org/dc/terms/" xmlns:vCard="http://www.w3.org/2001/vcard-rdf/3.0#" xmlns:vCard4="http://www.w3.org/2006/vcard/ns#" xmlns:bqbiol="http://biomodels.net/biology-qualifiers/" xmlns:bqmodel="http://biomodels.net/model-qualifiers/">
            <rdf:Description rdf:about="#parameter_kaRasByEgfrRef">
              <bqbiol:isVersionOf>
                <rdf:Bag>
                  <rdf:li rdf:resource="https://doi.org/10.1038/nbt0402-370"/>
                </rdf:Bag>
              </bqbiol:isVersionOf>
            </rdf:Description>
          </rdf:RDF>
        </annotation>
      </parameter>
      <parameter metaid="parameter_kaRasByMet" id="kaRasByMet" units="literPermolePersecond" constant="false">
        <annotation>
          <rdf:RDF xmlns:rdf="http://www.w3.org/1999/02/22-rdf-syntax-ns#" xmlns:dcterms="http://purl.org/dc/terms/" xmlns:vCard="http://www.w3.org/2001/vcard-rdf/3.0#" xmlns:vCard4="http://www.w3.org/2006/vcard/ns#" xmlns:bqbiol="http://biomodels.net/biology-qualifiers/" xmlns:bqmodel="http://biomodels.net/model-qualifiers/">
            <rdf:Description rdf:about="#parameter_kaRasByMet">
              <bqbiol:isVersionOf>
                <rdf:Bag>
                  <rdf:li rdf:resource="https://doi.org/10.1038/nbt0402-370"/>
                </rdf:Bag>
              </bqbiol:isVersionOf>
            </rdf:Description>
          </rdf:RDF>
        </annotation>
      </parameter>
      <parameter metaid="parameter_kaRasByMetRef" id="kaRasByMetRef" units="literPermolePersecond" constant="false">
        <annotation>
          <rdf:RDF xmlns:rdf="http://www.w3.org/1999/02/22-rdf-syntax-ns#" xmlns:dcterms="http://purl.org/dc/terms/" xmlns:vCard="http://www.w3.org/2001/vcard-rdf/3.0#" xmlns:vCard4="http://www.w3.org/2006/vcard/ns#" xmlns:bqbiol="http://biomodels.net/biology-qualifiers/" xmlns:bqmodel="http://biomodels.net/model-qualifiers/">
            <rdf:Description rdf:about="#parameter_kaRasByMetRef">
              <bqbiol:isVersionOf>
                <rdf:Bag>
                  <rdf:li rdf:resource="https://doi.org/10.1038/nbt0402-370"/>
                </rdf:Bag>
              </bqbiol:isVersionOf>
            </rdf:Description>
          </rdf:RDF>
        </annotation>
      </parameter>
      <parameter metaid="parameter_kdPip3" id="kdPip3" units="Persecond" constant="false">
        <annotation>
          <rdf:RDF xmlns:rdf="http://www.w3.org/1999/02/22-rdf-syntax-ns#" xmlns:dcterms="http://purl.org/dc/terms/" xmlns:vCard="http://www.w3.org/2001/vcard-rdf/3.0#" xmlns:vCard4="http://www.w3.org/2006/vcard/ns#" xmlns:bqbiol="http://biomodels.net/biology-qualifiers/" xmlns:bqmodel="http://biomodels.net/model-qualifiers/">
            <rdf:Description rdf:about="#parameter_kdPip3">
              <bqbiol:isVersionOf>
                <rdf:Bag>
                  <rdf:li rdf:resource="https://doi.org/10.1063/1.4953987"/>
                </rdf:Bag>
              </bqbiol:isVersionOf>
            </rdf:Description>
          </rdf:RDF>
        </annotation>
      </parameter>
      <parameter metaid="parameter_kdPip3Ref" id="kdPip3Ref" units="Persecond" constant="false">
        <annotation>
          <rdf:RDF xmlns:rdf="http://www.w3.org/1999/02/22-rdf-syntax-ns#" xmlns:dcterms="http://purl.org/dc/terms/" xmlns:vCard="http://www.w3.org/2001/vcard-rdf/3.0#" xmlns:vCard4="http://www.w3.org/2006/vcard/ns#" xmlns:bqbiol="http://biomodels.net/biology-qualifiers/" xmlns:bqmodel="http://biomodels.net/model-qualifiers/">
            <rdf:Description rdf:about="#parameter_kdPip3Ref">
              <bqbiol:isVersionOf>
                <rdf:Bag>
                  <rdf:li rdf:resource="https://doi.org/10.1063/1.4953987"/>
                </rdf:Bag>
              </bqbiol:isVersionOf>
            </rdf:Description>
          </rdf:RDF>
        </annotation>
      </parameter>
      <parameter metaid="parameter_kdaAkt" id="kdaAkt" units="literPermolePersecond" constant="false">
        <annotation>
          <rdf:RDF xmlns:rdf="http://www.w3.org/1999/02/22-rdf-syntax-ns#" xmlns:dcterms="http://purl.org/dc/terms/" xmlns:vCard="http://www.w3.org/2001/vcard-rdf/3.0#" xmlns:vCard4="http://www.w3.org/2006/vcard/ns#" xmlns:bqbiol="http://biomodels.net/biology-qualifiers/" xmlns:bqmodel="http://biomodels.net/model-qualifiers/">
            <rdf:Description rdf:about="#parameter_kdaAkt">
              <bqbiol:isVersionOf>
                <rdf:Bag>
                  <rdf:li rdf:resource="https://doi.org/10.1063/1.4953987"/>
                </rdf:Bag>
              </bqbiol:isVersionOf>
            </rdf:Description>
          </rdf:RDF>
        </annotation>
      </parameter>
      <parameter metaid="parameter_kdaAktRef" id="kdaAktRef" units="literPermolePersecond" constant="false">
        <annotation>
          <rdf:RDF xmlns:rdf="http://www.w3.org/1999/02/22-rdf-syntax-ns#" xmlns:dcterms="http://purl.org/dc/terms/" xmlns:vCard="http://www.w3.org/2001/vcard-rdf/3.0#" xmlns:vCard4="http://www.w3.org/2006/vcard/ns#" xmlns:bqbiol="http://biomodels.net/biology-qualifiers/" xmlns:bqmodel="http://biomodels.net/model-qualifiers/">
            <rdf:Description rdf:about="#parameter_kdaAktRef">
              <bqbiol:isVersionOf>
                <rdf:Bag>
                  <rdf:li rdf:resource="https://doi.org/10.1063/1.4953987"/>
                </rdf:Bag>
              </bqbiol:isVersionOf>
            </rdf:Description>
          </rdf:RDF>
        </annotation>
      </parameter>
      <parameter metaid="parameter_kdaEgfr" id="kdaEgfr" units="Persecond" constant="false">
        <annotation>
          <rdf:RDF xmlns:rdf="http://www.w3.org/1999/02/22-rdf-syntax-ns#" xmlns:dcterms="http://purl.org/dc/terms/" xmlns:vCard="http://www.w3.org/2001/vcard-rdf/3.0#" xmlns:vCard4="http://www.w3.org/2006/vcard/ns#" xmlns:bqbiol="http://biomodels.net/biology-qualifiers/" xmlns:bqmodel="http://biomodels.net/model-qualifiers/">
            <rdf:Description rdf:about="#parameter_kdaEgfr">
              <bqbiol:isVersionOf>
                <rdf:Bag>
                  <rdf:li rdf:resource="https://doi.org/10.1038/nbt0402-370"/>
                </rdf:Bag>
              </bqbiol:isVersionOf>
            </rdf:Description>
          </rdf:RDF>
        </annotation>
      </parameter>
      <parameter metaid="parameter_kdaEgfrRef" id="kdaEgfrRef" units="Persecond" constant="false">
        <annotation>
          <rdf:RDF xmlns:rdf="http://www.w3.org/1999/02/22-rdf-syntax-ns#" xmlns:dcterms="http://purl.org/dc/terms/" xmlns:vCard="http://www.w3.org/2001/vcard-rdf/3.0#" xmlns:vCard4="http://www.w3.org/2006/vcard/ns#" xmlns:bqbiol="http://biomodels.net/biology-qualifiers/" xmlns:bqmodel="http://biomodels.net/model-qualifiers/">
            <rdf:Description rdf:about="#parameter_kdaEgfrRef">
              <bqbiol:isVersionOf>
                <rdf:Bag>
                  <rdf:li rdf:resource="https://doi.org/10.1038/nbt0402-370"/>
                </rdf:Bag>
              </bqbiol:isVersionOf>
            </rdf:Description>
          </rdf:RDF>
        </annotation>
      </parameter>
      <parameter metaid="parameter_kdaErk" id="kdaErk" units="Persecond" constant="false">
        <annotation>
          <rdf:RDF xmlns:rdf="http://www.w3.org/1999/02/22-rdf-syntax-ns#" xmlns:dcterms="http://purl.org/dc/terms/" xmlns:vCard="http://www.w3.org/2001/vcard-rdf/3.0#" xmlns:vCard4="http://www.w3.org/2006/vcard/ns#" xmlns:bqbiol="http://biomodels.net/biology-qualifiers/" xmlns:bqmodel="http://biomodels.net/model-qualifiers/">
            <rdf:Description rdf:about="#parameter_kdaErk">
              <bqbiol:isVersionOf>
                <rdf:Bag>
                  <rdf:li rdf:resource="https://doi.org/10.1038/nbt0402-370"/>
                </rdf:Bag>
              </bqbiol:isVersionOf>
            </rdf:Description>
          </rdf:RDF>
        </annotation>
      </parameter>
      <parameter metaid="parameter_kdaErkRef" id="kdaErkRef" units="Persecond" constant="false">
        <annotation>
          <rdf:RDF xmlns:rdf="http://www.w3.org/1999/02/22-rdf-syntax-ns#" xmlns:dcterms="http://purl.org/dc/terms/" xmlns:vCard="http://www.w3.org/2001/vcard-rdf/3.0#" xmlns:vCard4="http://www.w3.org/2006/vcard/ns#" xmlns:bqbiol="http://biomodels.net/biology-qualifiers/" xmlns:bqmodel="http://biomodels.net/model-qualifiers/">
            <rdf:Description rdf:about="#parameter_kdaErkRef">
              <bqbiol:isVersionOf>
                <rdf:Bag>
                  <rdf:li rdf:resource="https://doi.org/10.1038/nbt0402-370"/>
                </rdf:Bag>
              </bqbiol:isVersionOf>
            </rdf:Description>
          </rdf:RDF>
        </annotation>
      </parameter>
      <parameter metaid="parameter_kdaMek" id="kdaMek" units="Persecond" constant="false">
        <annotation>
          <rdf:RDF xmlns:rdf="http://www.w3.org/1999/02/22-rdf-syntax-ns#" xmlns:dcterms="http://purl.org/dc/terms/" xmlns:vCard="http://www.w3.org/2001/vcard-rdf/3.0#" xmlns:vCard4="http://www.w3.org/2006/vcard/ns#" xmlns:bqbiol="http://biomodels.net/biology-qualifiers/" xmlns:bqmodel="http://biomodels.net/model-qualifiers/">
            <rdf:Description rdf:about="#parameter_kdaMek">
              <bqbiol:isVersionOf>
                <rdf:Bag>
                  <rdf:li rdf:resource="https://doi.org/10.1038/nbt0402-370"/>
                </rdf:Bag>
              </bqbiol:isVersionOf>
            </rdf:Description>
          </rdf:RDF>
        </annotation>
      </parameter>
      <parameter metaid="parameter_kdaMekRef" id="kdaMekRef" units="Persecond" constant="false">
        <annotation>
          <rdf:RDF xmlns:rdf="http://www.w3.org/1999/02/22-rdf-syntax-ns#" xmlns:dcterms="http://purl.org/dc/terms/" xmlns:vCard="http://www.w3.org/2001/vcard-rdf/3.0#" xmlns:vCard4="http://www.w3.org/2006/vcard/ns#" xmlns:bqbiol="http://biomodels.net/biology-qualifiers/" xmlns:bqmodel="http://biomodels.net/model-qualifiers/">
            <rdf:Description rdf:about="#parameter_kdaMekRef">
              <bqbiol:isVersionOf>
                <rdf:Bag>
                  <rdf:li rdf:resource="https://doi.org/10.1038/nbt0402-370"/>
                </rdf:Bag>
              </bqbiol:isVersionOf>
            </rdf:Description>
          </rdf:RDF>
        </annotation>
      </parameter>
      <parameter metaid="parameter_kdaMet" id="kdaMet" units="Persecond" constant="false">
        <annotation>
          <rdf:RDF xmlns:rdf="http://www.w3.org/1999/02/22-rdf-syntax-ns#" xmlns:dcterms="http://purl.org/dc/terms/" xmlns:vCard="http://www.w3.org/2001/vcard-rdf/3.0#" xmlns:vCard4="http://www.w3.org/2006/vcard/ns#" xmlns:bqbiol="http://biomodels.net/biology-qualifiers/" xmlns:bqmodel="http://biomodels.net/model-qualifiers/">
            <rdf:Description rdf:about="#parameter_kdaMet">
              <bqbiol:isVersionOf>
                <rdf:Bag>
                  <rdf:li rdf:resource="https://doi.org/10.1038/nbt0402-370"/>
                </rdf:Bag>
              </bqbiol:isVersionOf>
            </rdf:Description>
          </rdf:RDF>
        </annotation>
      </parameter>
      <parameter metaid="parameter_kdaMetRef" id="kdaMetRef" units="Persecond" constant="false">
        <annotation>
          <rdf:RDF xmlns:rdf="http://www.w3.org/1999/02/22-rdf-syntax-ns#" xmlns:dcterms="http://purl.org/dc/terms/" xmlns:vCard="http://www.w3.org/2001/vcard-rdf/3.0#" xmlns:vCard4="http://www.w3.org/2006/vcard/ns#" xmlns:bqbiol="http://biomodels.net/biology-qualifiers/" xmlns:bqmodel="http://biomodels.net/model-qualifiers/">
            <rdf:Description rdf:about="#parameter_kdaMetRef">
              <bqbiol:isVersionOf>
                <rdf:Bag>
                  <rdf:li rdf:resource="https://doi.org/10.1038/nbt0402-370"/>
                </rdf:Bag>
              </bqbiol:isVersionOf>
            </rdf:Description>
          </rdf:RDF>
        </annotation>
      </parameter>
      <parameter metaid="parameter_kdaPi3k" id="kdaPi3k" units="Persecond" constant="false">
        <annotation>
          <rdf:RDF xmlns:rdf="http://www.w3.org/1999/02/22-rdf-syntax-ns#" xmlns:dcterms="http://purl.org/dc/terms/" xmlns:vCard="http://www.w3.org/2001/vcard-rdf/3.0#" xmlns:vCard4="http://www.w3.org/2006/vcard/ns#" xmlns:bqbiol="http://biomodels.net/biology-qualifiers/" xmlns:bqmodel="http://biomodels.net/model-qualifiers/">
            <rdf:Description rdf:about="#parameter_kdaPi3k">
              <bqbiol:isVersionOf>
                <rdf:Bag>
                  <rdf:li rdf:resource="https://doi.org/10.1038/nbt0402-370"/>
                </rdf:Bag>
              </bqbiol:isVersionOf>
            </rdf:Description>
          </rdf:RDF>
        </annotation>
      </parameter>
      <parameter metaid="parameter_kdaPi3kRef" id="kdaPi3kRef" units="Persecond" constant="false">
        <annotation>
          <rdf:RDF xmlns:rdf="http://www.w3.org/1999/02/22-rdf-syntax-ns#" xmlns:dcterms="http://purl.org/dc/terms/" xmlns:vCard="http://www.w3.org/2001/vcard-rdf/3.0#" xmlns:vCard4="http://www.w3.org/2006/vcard/ns#" xmlns:bqbiol="http://biomodels.net/biology-qualifiers/" xmlns:bqmodel="http://biomodels.net/model-qualifiers/">
            <rdf:Description rdf:about="#parameter_kdaPi3kRef">
              <bqbiol:isVersionOf>
                <rdf:Bag>
                  <rdf:li rdf:resource="https://doi.org/10.1038/nbt0402-370"/>
                </rdf:Bag>
              </bqbiol:isVersionOf>
            </rdf:Description>
          </rdf:RDF>
        </annotation>
      </parameter>
      <parameter metaid="parameter_kdaRaf" id="kdaRaf" units="Persecond" constant="false">
        <annotation>
          <rdf:RDF xmlns:rdf="http://www.w3.org/1999/02/22-rdf-syntax-ns#" xmlns:dcterms="http://purl.org/dc/terms/" xmlns:vCard="http://www.w3.org/2001/vcard-rdf/3.0#" xmlns:vCard4="http://www.w3.org/2006/vcard/ns#" xmlns:bqbiol="http://biomodels.net/biology-qualifiers/" xmlns:bqmodel="http://biomodels.net/model-qualifiers/">
            <rdf:Description rdf:about="#parameter_kdaRaf">
              <bqbiol:isVersionOf>
                <rdf:Bag>
                  <rdf:li rdf:resource="https://doi.org/10.1038/nbt0402-370"/>
                </rdf:Bag>
              </bqbiol:isVersionOf>
            </rdf:Description>
          </rdf:RDF>
        </annotation>
      </parameter>
      <parameter metaid="parameter_kdaRafRef" id="kdaRafRef" units="Persecond" constant="false">
        <annotation>
          <rdf:RDF xmlns:rdf="http://www.w3.org/1999/02/22-rdf-syntax-ns#" xmlns:dcterms="http://purl.org/dc/terms/" xmlns:vCard="http://www.w3.org/2001/vcard-rdf/3.0#" xmlns:vCard4="http://www.w3.org/2006/vcard/ns#" xmlns:bqbiol="http://biomodels.net/biology-qualifiers/" xmlns:bqmodel="http://biomodels.net/model-qualifiers/">
            <rdf:Description rdf:about="#parameter_kdaRafRef">
              <bqbiol:isVersionOf>
                <rdf:Bag>
                  <rdf:li rdf:resource="https://doi.org/10.1038/nbt0402-370"/>
                </rdf:Bag>
              </bqbiol:isVersionOf>
            </rdf:Description>
          </rdf:RDF>
        </annotation>
      </parameter>
      <parameter metaid="parameter_kdaRas" id="kdaRas" units="Persecond" constant="false">
        <annotation>
          <rdf:RDF xmlns:rdf="http://www.w3.org/1999/02/22-rdf-syntax-ns#" xmlns:dcterms="http://purl.org/dc/terms/" xmlns:vCard="http://www.w3.org/2001/vcard-rdf/3.0#" xmlns:vCard4="http://www.w3.org/2006/vcard/ns#" xmlns:bqbiol="http://biomodels.net/biology-qualifiers/" xmlns:bqmodel="http://biomodels.net/model-qualifiers/">
            <rdf:Description rdf:about="#parameter_kdaRas">
              <bqbiol:isVersionOf>
                <rdf:Bag>
                  <rdf:li rdf:resource="https://doi.org/10.1038/nbt0402-370"/>
                </rdf:Bag>
              </bqbiol:isVersionOf>
            </rdf:Description>
          </rdf:RDF>
        </annotation>
      </parameter>
      <parameter metaid="parameter_kdaRasRef" id="kdaRasRef" units="Persecond" constant="false">
        <annotation>
          <rdf:RDF xmlns:rdf="http://www.w3.org/1999/02/22-rdf-syntax-ns#" xmlns:dcterms="http://purl.org/dc/terms/" xmlns:vCard="http://www.w3.org/2001/vcard-rdf/3.0#" xmlns:vCard4="http://www.w3.org/2006/vcard/ns#" xmlns:bqbiol="http://biomodels.net/biology-qualifiers/" xmlns:bqmodel="http://biomodels.net/model-qualifiers/">
            <rdf:Description rdf:about="#parameter_kdaRasRef">
              <bqbiol:isVersionOf>
                <rdf:Bag>
                  <rdf:li rdf:resource="https://doi.org/10.1038/nbt0402-370"/>
                </rdf:Bag>
              </bqbiol:isVersionOf>
            </rdf:Description>
          </rdf:RDF>
        </annotation>
      </parameter>
      <parameter metaid="parameter_kiGefitinib" id="kiGefitinib" units="molePerliter" constant="false">
        <annotation>
          <rdf:RDF xmlns:rdf="http://www.w3.org/1999/02/22-rdf-syntax-ns#" xmlns:dcterms="http://purl.org/dc/terms/" xmlns:vCard="http://www.w3.org/2001/vcard-rdf/3.0#" xmlns:vCard4="http://www.w3.org/2006/vcard/ns#" xmlns:bqbiol="http://biomodels.net/biology-qualifiers/" xmlns:bqmodel="http://biomodels.net/model-qualifiers/">
            <rdf:Description rdf:about="#parameter_kiGefitinib">
              <bqbiol:isVersionOf>
                <rdf:Bag>
                  <rdf:li rdf:resource="https://doi.org/10.1126/scitranslmed.3007205"/>
                </rdf:Bag>
              </bqbiol:isVersionOf>
            </rdf:Description>
          </rdf:RDF>
        </annotation>
      </parameter>
      <parameter metaid="parameter_kiGefitinibExon19" id="kiGefitinibExon19" units="molePerliter" constant="false">
        <annotation>
          <rdf:RDF xmlns:rdf="http://www.w3.org/1999/02/22-rdf-syntax-ns#" xmlns:dcterms="http://purl.org/dc/terms/" xmlns:vCard="http://www.w3.org/2001/vcard-rdf/3.0#" xmlns:vCard4="http://www.w3.org/2006/vcard/ns#" xmlns:bqbiol="http://biomodels.net/biology-qualifiers/" xmlns:bqmodel="http://biomodels.net/model-qualifiers/">
            <rdf:Description rdf:about="#parameter_kiGefitinibExon19">
              <bqbiol:isVersionOf>
                <rdf:Bag>
                  <rdf:li rdf:resource="http://identifiers.org/Calibrated"/>
                </rdf:Bag>
              </bqbiol:isVersionOf>
            </rdf:Description>
          </rdf:RDF>
        </annotation>
      </parameter>
      <parameter metaid="parameter_kiGefitinibExon19T790M" id="kiGefitinibExon19T790M" units="molePerliter" constant="false">
        <annotation>
          <rdf:RDF xmlns:rdf="http://www.w3.org/1999/02/22-rdf-syntax-ns#" xmlns:dcterms="http://purl.org/dc/terms/" xmlns:vCard="http://www.w3.org/2001/vcard-rdf/3.0#" xmlns:vCard4="http://www.w3.org/2006/vcard/ns#" xmlns:bqbiol="http://biomodels.net/biology-qualifiers/" xmlns:bqmodel="http://biomodels.net/model-qualifiers/">
            <rdf:Description rdf:about="#parameter_kiGefitinibExon19T790M">
              <bqbiol:isVersionOf>
                <rdf:Bag>
                  <rdf:li rdf:resource="http://identifiers.org/Calibrated"/>
                </rdf:Bag>
              </bqbiol:isVersionOf>
            </rdf:Description>
          </rdf:RDF>
        </annotation>
      </parameter>
      <parameter id="kiGefitinibExon20" units="molePerliter" constant="false"/>
      <parameter metaid="parameter_kiGefitinibExon20Resistant" id="kiGefitinibExon20Resistant" units="molePerliter" constant="false">
        <annotation>
          <rdf:RDF xmlns:rdf="http://www.w3.org/1999/02/22-rdf-syntax-ns#" xmlns:dcterms="http://purl.org/dc/terms/" xmlns:vCard="http://www.w3.org/2001/vcard-rdf/3.0#" xmlns:vCard4="http://www.w3.org/2006/vcard/ns#" xmlns:bqbiol="http://biomodels.net/biology-qualifiers/" xmlns:bqmodel="http://biomodels.net/model-qualifiers/">
            <rdf:Description rdf:about="#parameter_kiGefitinibExon20Resistant">
              <bqbiol:isVersionOf>
                <rdf:Bag>
                  <rdf:li rdf:resource="https://doi.org/10.1126/scitranslmed.3007205"/>
                </rdf:Bag>
              </bqbiol:isVersionOf>
            </rdf:Description>
          </rdf:RDF>
        </annotation>
      </parameter>
      <parameter metaid="parameter_kiGefitinibExon20Sensitive" id="kiGefitinibExon20Sensitive" units="molePerliter" constant="false">
        <annotation>
          <rdf:RDF xmlns:rdf="http://www.w3.org/1999/02/22-rdf-syntax-ns#" xmlns:dcterms="http://purl.org/dc/terms/" xmlns:vCard="http://www.w3.org/2001/vcard-rdf/3.0#" xmlns:vCard4="http://www.w3.org/2006/vcard/ns#" xmlns:bqbiol="http://biomodels.net/biology-qualifiers/" xmlns:bqmodel="http://biomodels.net/model-qualifiers/">
            <rdf:Description rdf:about="#parameter_kiGefitinibExon20Sensitive">
              <bqbiol:isVersionOf>
                <rdf:Bag>
                  <rdf:li rdf:resource="https://doi.org/10.1126/scitranslmed.3007205"/>
                </rdf:Bag>
              </bqbiol:isVersionOf>
            </rdf:Description>
          </rdf:RDF>
        </annotation>
      </parameter>
      <parameter metaid="parameter_kiGefitinibExon21" id="kiGefitinibExon21" units="molePerliter" constant="false">
        <annotation>
          <rdf:RDF xmlns:rdf="http://www.w3.org/1999/02/22-rdf-syntax-ns#" xmlns:dcterms="http://purl.org/dc/terms/" xmlns:vCard="http://www.w3.org/2001/vcard-rdf/3.0#" xmlns:vCard4="http://www.w3.org/2006/vcard/ns#" xmlns:bqbiol="http://biomodels.net/biology-qualifiers/" xmlns:bqmodel="http://biomodels.net/model-qualifiers/">
            <rdf:Description rdf:about="#parameter_kiGefitinibExon21">
              <bqbiol:isVersionOf>
                <rdf:Bag>
                  <rdf:li rdf:resource="https://doi.org/10.1126/scitranslmed.3007205"/>
                </rdf:Bag>
              </bqbiol:isVersionOf>
            </rdf:Description>
          </rdf:RDF>
        </annotation>
      </parameter>
      <parameter metaid="parameter_kiGefitinibExon21T790M" id="kiGefitinibExon21T790M" units="molePerliter" constant="false">
        <annotation>
          <rdf:RDF xmlns:rdf="http://www.w3.org/1999/02/22-rdf-syntax-ns#" xmlns:dcterms="http://purl.org/dc/terms/" xmlns:vCard="http://www.w3.org/2001/vcard-rdf/3.0#" xmlns:vCard4="http://www.w3.org/2006/vcard/ns#" xmlns:bqbiol="http://biomodels.net/biology-qualifiers/" xmlns:bqmodel="http://biomodels.net/model-qualifiers/">
            <rdf:Description rdf:about="#parameter_kiGefitinibExon21T790M">
              <bqbiol:isVersionOf>
                <rdf:Bag>
                  <rdf:li rdf:resource="http://identifiers.org/Calibrated"/>
                </rdf:Bag>
              </bqbiol:isVersionOf>
            </rdf:Description>
          </rdf:RDF>
        </annotation>
      </parameter>
      <parameter metaid="parameter_kmatpEgfr" id="kmatpEgfr" units="molePerliter" constant="false">
        <annotation>
          <rdf:RDF xmlns:rdf="http://www.w3.org/1999/02/22-rdf-syntax-ns#" xmlns:dcterms="http://purl.org/dc/terms/" xmlns:vCard="http://www.w3.org/2001/vcard-rdf/3.0#" xmlns:vCard4="http://www.w3.org/2006/vcard/ns#" xmlns:bqbiol="http://biomodels.net/biology-qualifiers/" xmlns:bqmodel="http://biomodels.net/model-qualifiers/">
            <rdf:Description rdf:about="#parameter_kmatpEgfr">
              <bqbiol:isVersionOf>
                <rdf:Bag>
                  <rdf:li rdf:resource="https://doi.org/10.1016/j.bbapap.2009.12.010"/>
                </rdf:Bag>
              </bqbiol:isVersionOf>
            </rdf:Description>
          </rdf:RDF>
        </annotation>
      </parameter>
      <parameter metaid="parameter_kmatpEgfrDel19T790M" id="kmatpEgfrDel19T790M" units="molePerliter" constant="false">
        <annotation>
          <rdf:RDF xmlns:rdf="http://www.w3.org/1999/02/22-rdf-syntax-ns#" xmlns:dcterms="http://purl.org/dc/terms/" xmlns:vCard="http://www.w3.org/2001/vcard-rdf/3.0#" xmlns:vCard4="http://www.w3.org/2006/vcard/ns#" xmlns:bqbiol="http://biomodels.net/biology-qualifiers/" xmlns:bqmodel="http://biomodels.net/model-qualifiers/">
            <rdf:Description rdf:about="#parameter_kmatpEgfrDel19T790M">
              <bqbiol:isVersionOf>
                <rdf:Bag>
                  <rdf:li rdf:resource="https://doi.org/10.1016/j.bbapap.2009.12.010"/>
                </rdf:Bag>
              </bqbiol:isVersionOf>
            </rdf:Description>
          </rdf:RDF>
        </annotation>
      </parameter>
      <parameter metaid="parameter_kmatpEgfrExon19" id="kmatpEgfrExon19" units="molePerliter" constant="false">
        <annotation>
          <rdf:RDF xmlns:rdf="http://www.w3.org/1999/02/22-rdf-syntax-ns#" xmlns:dcterms="http://purl.org/dc/terms/" xmlns:vCard="http://www.w3.org/2001/vcard-rdf/3.0#" xmlns:vCard4="http://www.w3.org/2006/vcard/ns#" xmlns:bqbiol="http://biomodels.net/biology-qualifiers/" xmlns:bqmodel="http://biomodels.net/model-qualifiers/">
            <rdf:Description rdf:about="#parameter_kmatpEgfrExon19">
              <bqbiol:isVersionOf>
                <rdf:Bag>
                  <rdf:li rdf:resource="https://doi.org/10.1016/j.bbapap.2009.12.010"/>
                </rdf:Bag>
              </bqbiol:isVersionOf>
            </rdf:Description>
          </rdf:RDF>
        </annotation>
      </parameter>
      <parameter id="kmatpEgfrExon20" units="molePerliter" constant="false"/>
      <parameter metaid="parameter_kmatpEgfrExon20Resistant" id="kmatpEgfrExon20Resistant" units="molePerliter" constant="false">
        <annotation>
          <rdf:RDF xmlns:rdf="http://www.w3.org/1999/02/22-rdf-syntax-ns#" xmlns:dcterms="http://purl.org/dc/terms/" xmlns:vCard="http://www.w3.org/2001/vcard-rdf/3.0#" xmlns:vCard4="http://www.w3.org/2006/vcard/ns#" xmlns:bqbiol="http://biomodels.net/biology-qualifiers/" xmlns:bqmodel="http://biomodels.net/model-qualifiers/">
            <rdf:Description rdf:about="#parameter_kmatpEgfrExon20Resistant">
              <bqbiol:isVersionOf>
                <rdf:Bag>
                  <rdf:li rdf:resource="https://doi.org/10.1126/scitranslmed.3007205"/>
                </rdf:Bag>
              </bqbiol:isVersionOf>
            </rdf:Description>
          </rdf:RDF>
        </annotation>
      </parameter>
      <parameter metaid="parameter_kmatpEgfrExon20Sensitive" id="kmatpEgfrExon20Sensitive" units="molePerliter" constant="false">
        <annotation>
          <rdf:RDF xmlns:rdf="http://www.w3.org/1999/02/22-rdf-syntax-ns#" xmlns:dcterms="http://purl.org/dc/terms/" xmlns:vCard="http://www.w3.org/2001/vcard-rdf/3.0#" xmlns:vCard4="http://www.w3.org/2006/vcard/ns#" xmlns:bqbiol="http://biomodels.net/biology-qualifiers/" xmlns:bqmodel="http://biomodels.net/model-qualifiers/">
            <rdf:Description rdf:about="#parameter_kmatpEgfrExon20Sensitive">
              <bqbiol:isVersionOf>
                <rdf:Bag>
                  <rdf:li rdf:resource="https://doi.org/10.1126/scitranslmed.3007205"/>
                </rdf:Bag>
              </bqbiol:isVersionOf>
            </rdf:Description>
          </rdf:RDF>
        </annotation>
      </parameter>
      <parameter metaid="parameter_kmatpEgfrExon21" id="kmatpEgfrExon21" units="molePerliter" constant="false">
        <annotation>
          <rdf:RDF xmlns:rdf="http://www.w3.org/1999/02/22-rdf-syntax-ns#" xmlns:dcterms="http://purl.org/dc/terms/" xmlns:vCard="http://www.w3.org/2001/vcard-rdf/3.0#" xmlns:vCard4="http://www.w3.org/2006/vcard/ns#" xmlns:bqbiol="http://biomodels.net/biology-qualifiers/" xmlns:bqmodel="http://biomodels.net/model-qualifiers/">
            <rdf:Description rdf:about="#parameter_kmatpEgfrExon21">
              <bqbiol:isVersionOf>
                <rdf:Bag>
                  <rdf:li rdf:resource="https://doi.org/10.1016/j.bbapap.2009.12.010"/>
                </rdf:Bag>
              </bqbiol:isVersionOf>
            </rdf:Description>
          </rdf:RDF>
        </annotation>
      </parameter>
      <parameter metaid="parameter_kmatpEgfrL858RT790M" id="kmatpEgfrL858RT790M" units="molePerliter" constant="false">
        <annotation>
          <rdf:RDF xmlns:rdf="http://www.w3.org/1999/02/22-rdf-syntax-ns#" xmlns:dcterms="http://purl.org/dc/terms/" xmlns:vCard="http://www.w3.org/2001/vcard-rdf/3.0#" xmlns:vCard4="http://www.w3.org/2006/vcard/ns#" xmlns:bqbiol="http://biomodels.net/biology-qualifiers/" xmlns:bqmodel="http://biomodels.net/model-qualifiers/">
            <rdf:Description rdf:about="#parameter_kmatpEgfrL858RT790M">
              <bqbiol:isVersionOf>
                <rdf:Bag>
                  <rdf:li rdf:resource="https://doi.org/10.1016/j.bbapap.2009.12.010"/>
                </rdf:Bag>
              </bqbiol:isVersionOf>
            </rdf:Description>
          </rdf:RDF>
        </annotation>
      </parameter>
      <parameter metaid="parameter_logResistantSubCloneInitialSize" id="logResistantSubCloneInitialSize" units="dimensionless" constant="false">
        <annotation>
          <rdf:RDF xmlns:rdf="http://www.w3.org/1999/02/22-rdf-syntax-ns#" xmlns:dcterms="http://purl.org/dc/terms/" xmlns:vCard="http://www.w3.org/2001/vcard-rdf/3.0#" xmlns:vCard4="http://www.w3.org/2006/vcard/ns#" xmlns:bqbiol="http://biomodels.net/biology-qualifiers/" xmlns:bqmodel="http://biomodels.net/model-qualifiers/">
            <rdf:Description rdf:about="#parameter_logResistantSubCloneInitialSize">
              <bqbiol:isVersionOf>
                <rdf:Bag>
                  <rdf:li rdf:resource="http://identifiers.org/Calibrated"/>
                </rdf:Bag>
              </bqbiol:isVersionOf>
            </rdf:Description>
          </rdf:RDF>
        </annotation>
      </parameter>
      <parameter id="mekActivation__filter" units="dimensionless" constant="true"/>
      <parameter metaid="parameter_mekActiveEqProliferating" id="mekActiveEqProliferating" units="molePerliter" constant="false">
        <annotation>
          <rdf:RDF xmlns:rdf="http://www.w3.org/1999/02/22-rdf-syntax-ns#" xmlns:dcterms="http://purl.org/dc/terms/" xmlns:vCard="http://www.w3.org/2001/vcard-rdf/3.0#" xmlns:vCard4="http://www.w3.org/2006/vcard/ns#" xmlns:bqbiol="http://biomodels.net/biology-qualifiers/" xmlns:bqmodel="http://biomodels.net/model-qualifiers/">
            <rdf:Description rdf:about="#parameter_mekActiveEqProliferating">
              <bqbiol:isVersionOf>
                <rdf:Bag>
                  <rdf:li rdf:resource="http://identifiers.org/Rationally computed from the equality between production and consumption rate at steady state"/>
                </rdf:Bag>
              </bqbiol:isVersionOf>
            </rdf:Description>
          </rdf:RDF>
        </annotation>
      </parameter>
      <parameter metaid="parameter_mekTotal" id="mekTotal" units="molePerliter" constant="false">
        <annotation>
          <rdf:RDF xmlns:rdf="http://www.w3.org/1999/02/22-rdf-syntax-ns#" xmlns:dcterms="http://purl.org/dc/terms/" xmlns:vCard="http://www.w3.org/2001/vcard-rdf/3.0#" xmlns:vCard4="http://www.w3.org/2006/vcard/ns#" xmlns:bqbiol="http://biomodels.net/biology-qualifiers/" xmlns:bqmodel="http://biomodels.net/model-qualifiers/">
            <rdf:Description rdf:about="#parameter_mekTotal">
              <bqbiol:isVersionOf>
                <rdf:Bag>
                  <rdf:li rdf:resource="https://doi.org/10.1038/nbt0402-370"/>
                </rdf:Bag>
              </bqbiol:isVersionOf>
            </rdf:Description>
          </rdf:RDF>
        </annotation>
      </parameter>
      <parameter id="metActivationInVitro__filter" units="dimensionless" constant="true"/>
      <parameter id="metActivationInVivo__filter" units="dimensionless" constant="true"/>
      <parameter metaid="parameter_metActiveEq" id="metActiveEq" units="dimensionlessmolePerliter" constant="false">
        <annotation>
          <rdf:RDF xmlns:rdf="http://www.w3.org/1999/02/22-rdf-syntax-ns#" xmlns:dcterms="http://purl.org/dc/terms/" xmlns:vCard="http://www.w3.org/2001/vcard-rdf/3.0#" xmlns:vCard4="http://www.w3.org/2006/vcard/ns#" xmlns:bqbiol="http://biomodels.net/biology-qualifiers/" xmlns:bqmodel="http://biomodels.net/model-qualifiers/">
            <rdf:Description rdf:about="#parameter_metActiveEq">
              <bqbiol:isVersionOf>
                <rdf:Bag>
                  <rdf:li rdf:resource="http://identifiers.org/Rationally computed from the equality between production and consumption rate at steady state"/>
                </rdf:Bag>
              </bqbiol:isVersionOf>
            </rdf:Description>
          </rdf:RDF>
        </annotation>
      </parameter>
      <parameter id="metTot" units="dimensionlessmolePerliter" constant="false"/>
      <parameter metaid="parameter_metTotal" id="metTotal" units="molePerliter" constant="false">
        <annotation>
          <rdf:RDF xmlns:rdf="http://www.w3.org/1999/02/22-rdf-syntax-ns#" xmlns:dcterms="http://purl.org/dc/terms/" xmlns:vCard="http://www.w3.org/2001/vcard-rdf/3.0#" xmlns:vCard4="http://www.w3.org/2006/vcard/ns#" xmlns:bqbiol="http://biomodels.net/biology-qualifiers/" xmlns:bqmodel="http://biomodels.net/model-qualifiers/">
            <rdf:Description rdf:about="#parameter_metTotal">
              <bqbiol:isVersionOf>
                <rdf:Bag>
                  <rdf:li rdf:resource="https://doi.org/10.1038/nbt0402-370"/>
                </rdf:Bag>
              </bqbiol:isVersionOf>
            </rdf:Description>
          </rdf:RDF>
        </annotation>
      </parameter>
      <parameter metaid="parameter_metastasisStatus" id="metastasisStatus" units="dimensionless" constant="false">
        <annotation>
          <rdf:RDF xmlns:rdf="http://www.w3.org/1999/02/22-rdf-syntax-ns#" xmlns:dcterms="http://purl.org/dc/terms/" xmlns:vCard="http://www.w3.org/2001/vcard-rdf/3.0#" xmlns:vCard4="http://www.w3.org/2006/vcard/ns#" xmlns:bqbiol="http://biomodels.net/biology-qualifiers/" xmlns:bqmodel="http://biomodels.net/model-qualifiers/">
            <rdf:Description rdf:about="#parameter_metastasisStatus">
              <bqbiol:isVersionOf>
                <rdf:Bag>
                  <rdf:li rdf:resource="https://doi.org/10.1007/978-3-319-40618-3"/>
                </rdf:Bag>
              </bqbiol:isVersionOf>
            </rdf:Description>
          </rdf:RDF>
        </annotation>
      </parameter>
      <parameter metaid="parameter_mutEGFR" id="mutEGFR" units="dimensionless" constant="false">
        <annotation>
          <rdf:RDF xmlns:rdf="http://www.w3.org/1999/02/22-rdf-syntax-ns#" xmlns:dcterms="http://purl.org/dc/terms/" xmlns:vCard="http://www.w3.org/2001/vcard-rdf/3.0#" xmlns:vCard4="http://www.w3.org/2006/vcard/ns#" xmlns:bqbiol="http://biomodels.net/biology-qualifiers/" xmlns:bqmodel="http://biomodels.net/model-qualifiers/">
            <rdf:Description rdf:about="#parameter_mutEGFR">
              <bqbiol:isVersionOf>
                <rdf:Bag>
                  <rdf:li rdf:resource="http://identifiers.org/ForScenario"/>
                </rdf:Bag>
              </bqbiol:isVersionOf>
            </rdf:Description>
          </rdf:RDF>
        </annotation>
      </parameter>
      <parameter metaid="parameter_nClones" id="nClones" units="item" constant="false">
        <annotation>
          <rdf:RDF xmlns:rdf="http://www.w3.org/1999/02/22-rdf-syntax-ns#" xmlns:dcterms="http://purl.org/dc/terms/" xmlns:vCard="http://www.w3.org/2001/vcard-rdf/3.0#" xmlns:vCard4="http://www.w3.org/2006/vcard/ns#" xmlns:bqbiol="http://biomodels.net/biology-qualifiers/" xmlns:bqmodel="http://biomodels.net/model-qualifiers/">
            <rdf:Description rdf:about="#parameter_nClones">
              <bqbiol:isVersionOf>
                <rdf:Bag>
                  <rdf:li rdf:resource="https://doi.org/10.1056/nejmoa1616288"/>
                </rdf:Bag>
              </bqbiol:isVersionOf>
            </rdf:Description>
          </rdf:RDF>
        </annotation>
      </parameter>
      <parameter metaid="parameter_nodalStatus" id="nodalStatus" units="dimensionless" constant="false">
        <annotation>
          <rdf:RDF xmlns:rdf="http://www.w3.org/1999/02/22-rdf-syntax-ns#" xmlns:dcterms="http://purl.org/dc/terms/" xmlns:vCard="http://www.w3.org/2001/vcard-rdf/3.0#" xmlns:vCard4="http://www.w3.org/2006/vcard/ns#" xmlns:bqbiol="http://biomodels.net/biology-qualifiers/" xmlns:bqmodel="http://biomodels.net/model-qualifiers/">
            <rdf:Description rdf:about="#parameter_nodalStatus">
              <bqbiol:isVersionOf>
                <rdf:Bag>
                  <rdf:li rdf:resource="https://doi.org/10.1007/978-3-319-40618-3"/>
                </rdf:Bag>
              </bqbiol:isVersionOf>
            </rdf:Description>
          </rdf:RDF>
        </annotation>
      </parameter>
      <parameter metaid="parameter_patientIdVpop" id="patientIdVpop" units="dimensionless" constant="false">
        <annotation>
          <rdf:RDF xmlns:rdf="http://www.w3.org/1999/02/22-rdf-syntax-ns#" xmlns:dcterms="http://purl.org/dc/terms/" xmlns:vCard="http://www.w3.org/2001/vcard-rdf/3.0#" xmlns:vCard4="http://www.w3.org/2006/vcard/ns#" xmlns:bqbiol="http://biomodels.net/biology-qualifiers/" xmlns:bqmodel="http://biomodels.net/model-qualifiers/">
            <rdf:Description rdf:about="#parameter_patientIdVpop">
              <bqbiol:isVersionOf>
                <rdf:Bag>
                  <rdf:li rdf:resource="http://identifiers.org/Arbitrary"/>
                </rdf:Bag>
              </bqbiol:isVersionOf>
            </rdf:Description>
          </rdf:RDF>
        </annotation>
      </parameter>
      <parameter metaid="parameter_patientRankMaemondo" id="patientRankMaemondo" units="dimensionless" constant="false">
        <annotation>
          <rdf:RDF xmlns:rdf="http://www.w3.org/1999/02/22-rdf-syntax-ns#" xmlns:dcterms="http://purl.org/dc/terms/" xmlns:vCard="http://www.w3.org/2001/vcard-rdf/3.0#" xmlns:vCard4="http://www.w3.org/2006/vcard/ns#" xmlns:bqbiol="http://biomodels.net/biology-qualifiers/" xmlns:bqmodel="http://biomodels.net/model-qualifiers/">
            <rdf:Description rdf:about="#parameter_patientRankMaemondo">
              <bqbiol:isVersionOf>
                <rdf:Bag>
                  <rdf:li rdf:resource="http://identifiers.org/Arbitrary"/>
                </rdf:Bag>
              </bqbiol:isVersionOf>
            </rdf:Description>
          </rdf:RDF>
        </annotation>
      </parameter>
      <parameter metaid="parameter_physioConds" id="physioConds" units="dimensionless" constant="false">
        <annotation>
          <rdf:RDF xmlns:rdf="http://www.w3.org/1999/02/22-rdf-syntax-ns#" xmlns:dcterms="http://purl.org/dc/terms/" xmlns:vCard="http://www.w3.org/2001/vcard-rdf/3.0#" xmlns:vCard4="http://www.w3.org/2006/vcard/ns#" xmlns:bqbiol="http://biomodels.net/biology-qualifiers/" xmlns:bqmodel="http://biomodels.net/model-qualifiers/">
            <rdf:Description rdf:about="#parameter_physioConds">
              <bqbiol:isVersionOf>
                <rdf:Bag>
                  <rdf:li rdf:resource="http://identifiers.org/Arbitrary"/>
                </rdf:Bag>
              </bqbiol:isVersionOf>
            </rdf:Description>
          </rdf:RDF>
        </annotation>
      </parameter>
      <parameter metaid="parameter_pi3kActivationAllRtkEqProliferating" id="pi3kActivationAllRtkEqProliferating" units="Persecond" constant="false">
        <annotation>
          <rdf:RDF xmlns:rdf="http://www.w3.org/1999/02/22-rdf-syntax-ns#" xmlns:dcterms="http://purl.org/dc/terms/" xmlns:vCard="http://www.w3.org/2001/vcard-rdf/3.0#" xmlns:vCard4="http://www.w3.org/2006/vcard/ns#" xmlns:bqbiol="http://biomodels.net/biology-qualifiers/" xmlns:bqmodel="http://biomodels.net/model-qualifiers/">
            <rdf:Description rdf:about="#parameter_pi3kActivationAllRtkEqProliferating">
              <bqbiol:isVersionOf>
                <rdf:Bag>
                  <rdf:li rdf:resource="http://identifiers.org/Rationally computed from the equality between production and consumption rate at steady state"/>
                </rdf:Bag>
              </bqbiol:isVersionOf>
            </rdf:Description>
          </rdf:RDF>
        </annotation>
      </parameter>
      <parameter id="pi3kActivationByEgfr__filter" units="dimensionless" constant="true"/>
      <parameter id="pi3kActivationByMet__filter" units="dimensionless" constant="true"/>
      <parameter id="pi3kActivationByRas__filter" units="dimensionless" constant="true"/>
      <parameter metaid="parameter_pi3kActivationEgfrAlteredEqProliferating" id="pi3kActivationEgfrAlteredEqProliferating" units="Persecond" constant="false">
        <annotation>
          <rdf:RDF xmlns:rdf="http://www.w3.org/1999/02/22-rdf-syntax-ns#" xmlns:dcterms="http://purl.org/dc/terms/" xmlns:vCard="http://www.w3.org/2001/vcard-rdf/3.0#" xmlns:vCard4="http://www.w3.org/2006/vcard/ns#" xmlns:bqbiol="http://biomodels.net/biology-qualifiers/" xmlns:bqmodel="http://biomodels.net/model-qualifiers/">
            <rdf:Description rdf:about="#parameter_pi3kActivationEgfrAlteredEqProliferating">
              <bqbiol:isVersionOf>
                <rdf:Bag>
                  <rdf:li rdf:resource="http://identifiers.org/Rationally computed from the equality between production and consumption rate at steady state"/>
                </rdf:Bag>
              </bqbiol:isVersionOf>
            </rdf:Description>
          </rdf:RDF>
        </annotation>
      </parameter>
      <parameter metaid="parameter_pi3kActiveEqProliferating" id="pi3kActiveEqProliferating" units="molePerliter" constant="false">
        <annotation>
          <rdf:RDF xmlns:rdf="http://www.w3.org/1999/02/22-rdf-syntax-ns#" xmlns:dcterms="http://purl.org/dc/terms/" xmlns:vCard="http://www.w3.org/2001/vcard-rdf/3.0#" xmlns:vCard4="http://www.w3.org/2006/vcard/ns#" xmlns:bqbiol="http://biomodels.net/biology-qualifiers/" xmlns:bqmodel="http://biomodels.net/model-qualifiers/">
            <rdf:Description rdf:about="#parameter_pi3kActiveEqProliferating">
              <bqbiol:isVersionOf>
                <rdf:Bag>
                  <rdf:li rdf:resource="http://identifiers.org/Rationally computed from the equality between production and consumption rate at steady state"/>
                </rdf:Bag>
              </bqbiol:isVersionOf>
            </rdf:Description>
          </rdf:RDF>
        </annotation>
      </parameter>
      <parameter id="pi3kDeactivation__filter" units="dimensionless" constant="true"/>
      <parameter metaid="parameter_pi3kTotal" id="pi3kTotal" units="molePerliter" constant="false">
        <annotation>
          <rdf:RDF xmlns:rdf="http://www.w3.org/1999/02/22-rdf-syntax-ns#" xmlns:dcterms="http://purl.org/dc/terms/" xmlns:vCard="http://www.w3.org/2001/vcard-rdf/3.0#" xmlns:vCard4="http://www.w3.org/2006/vcard/ns#" xmlns:bqbiol="http://biomodels.net/biology-qualifiers/" xmlns:bqmodel="http://biomodels.net/model-qualifiers/">
            <rdf:Description rdf:about="#parameter_pi3kTotal">
              <bqbiol:isVersionOf>
                <rdf:Bag>
                  <rdf:li rdf:resource="https://doi.org/10.1063/1.4953987"/>
                </rdf:Bag>
              </bqbiol:isVersionOf>
            </rdf:Description>
          </rdf:RDF>
        </annotation>
      </parameter>
      <parameter id="pip2ToPip3__filter" units="dimensionless" constant="true"/>
      <parameter metaid="parameter_pip3EqProliferating" id="pip3EqProliferating" units="molePerliter" constant="false">
        <annotation>
          <rdf:RDF xmlns:rdf="http://www.w3.org/1999/02/22-rdf-syntax-ns#" xmlns:dcterms="http://purl.org/dc/terms/" xmlns:vCard="http://www.w3.org/2001/vcard-rdf/3.0#" xmlns:vCard4="http://www.w3.org/2006/vcard/ns#" xmlns:bqbiol="http://biomodels.net/biology-qualifiers/" xmlns:bqmodel="http://biomodels.net/model-qualifiers/">
            <rdf:Description rdf:about="#parameter_pip3EqProliferating">
              <bqbiol:isVersionOf>
                <rdf:Bag>
                  <rdf:li rdf:resource="http://identifiers.org/Rationally computed from the equality between production and consumption rate at steady state"/>
                </rdf:Bag>
              </bqbiol:isVersionOf>
            </rdf:Description>
          </rdf:RDF>
        </annotation>
      </parameter>
      <parameter id="pip3ToPip2ByPten__filter" units="dimensionless" constant="true"/>
      <parameter id="pip3ToPip2NotByPten__filter" units="dimensionless" constant="true"/>
      <parameter metaid="parameter_pipTotal" id="pipTotal" units="molePerliter" constant="false">
        <annotation>
          <rdf:RDF xmlns:rdf="http://www.w3.org/1999/02/22-rdf-syntax-ns#" xmlns:dcterms="http://purl.org/dc/terms/" xmlns:vCard="http://www.w3.org/2001/vcard-rdf/3.0#" xmlns:vCard4="http://www.w3.org/2006/vcard/ns#" xmlns:bqbiol="http://biomodels.net/biology-qualifiers/" xmlns:bqmodel="http://biomodels.net/model-qualifiers/">
            <rdf:Description rdf:about="#parameter_pipTotal">
              <bqbiol:isVersionOf>
                <rdf:Bag>
                  <rdf:li rdf:resource="https://doi.org/10.1063/1.4953987"/>
                </rdf:Bag>
              </bqbiol:isVersionOf>
            </rdf:Description>
          </rdf:RDF>
        </annotation>
      </parameter>
      <parameter metaid="parameter_ptenTest" id="ptenTest" units="dimensionless" constant="false">
        <annotation>
          <rdf:RDF xmlns:rdf="http://www.w3.org/1999/02/22-rdf-syntax-ns#" xmlns:dcterms="http://purl.org/dc/terms/" xmlns:vCard="http://www.w3.org/2001/vcard-rdf/3.0#" xmlns:vCard4="http://www.w3.org/2006/vcard/ns#" xmlns:bqbiol="http://biomodels.net/biology-qualifiers/" xmlns:bqmodel="http://biomodels.net/model-qualifiers/">
            <rdf:Description rdf:about="#parameter_ptenTest">
              <bqbiol:isVersionOf>
                <rdf:Bag>
                  <rdf:li rdf:resource="http://identifiers.org/Arbitrary"/>
                </rdf:Bag>
              </bqbiol:isVersionOf>
            </rdf:Description>
          </rdf:RDF>
        </annotation>
      </parameter>
      <parameter id="rafActivation__filter" units="dimensionless" constant="true"/>
      <parameter metaid="parameter_rafActiveEqProliferating" id="rafActiveEqProliferating" units="molePerliter" constant="false">
        <annotation>
          <rdf:RDF xmlns:rdf="http://www.w3.org/1999/02/22-rdf-syntax-ns#" xmlns:dcterms="http://purl.org/dc/terms/" xmlns:vCard="http://www.w3.org/2001/vcard-rdf/3.0#" xmlns:vCard4="http://www.w3.org/2006/vcard/ns#" xmlns:bqbiol="http://biomodels.net/biology-qualifiers/" xmlns:bqmodel="http://biomodels.net/model-qualifiers/">
            <rdf:Description rdf:about="#parameter_rafActiveEqProliferating">
              <bqbiol:isVersionOf>
                <rdf:Bag>
                  <rdf:li rdf:resource="http://identifiers.org/Rationally computed from the equality between production and consumption rate at steady state"/>
                </rdf:Bag>
              </bqbiol:isVersionOf>
            </rdf:Description>
          </rdf:RDF>
        </annotation>
      </parameter>
      <parameter metaid="parameter_rafTest" id="rafTest" units="dimensionless" constant="false">
        <annotation>
          <rdf:RDF xmlns:rdf="http://www.w3.org/1999/02/22-rdf-syntax-ns#" xmlns:dcterms="http://purl.org/dc/terms/" xmlns:vCard="http://www.w3.org/2001/vcard-rdf/3.0#" xmlns:vCard4="http://www.w3.org/2006/vcard/ns#" xmlns:bqbiol="http://biomodels.net/biology-qualifiers/" xmlns:bqmodel="http://biomodels.net/model-qualifiers/">
            <rdf:Description rdf:about="#parameter_rafTest">
              <bqbiol:isVersionOf>
                <rdf:Bag>
                  <rdf:li rdf:resource="http://identifiers.org/Arbitrary"/>
                </rdf:Bag>
              </bqbiol:isVersionOf>
            </rdf:Description>
          </rdf:RDF>
        </annotation>
      </parameter>
      <parameter metaid="parameter_rafTotal" id="rafTotal" units="molePerliter" constant="false">
        <annotation>
          <rdf:RDF xmlns:rdf="http://www.w3.org/1999/02/22-rdf-syntax-ns#" xmlns:dcterms="http://purl.org/dc/terms/" xmlns:vCard="http://www.w3.org/2001/vcard-rdf/3.0#" xmlns:vCard4="http://www.w3.org/2006/vcard/ns#" xmlns:bqbiol="http://biomodels.net/biology-qualifiers/" xmlns:bqmodel="http://biomodels.net/model-qualifiers/">
            <rdf:Description rdf:about="#parameter_rafTotal">
              <bqbiol:isVersionOf>
                <rdf:Bag>
                  <rdf:li rdf:resource="https://doi.org/10.1038/nbt0402-370"/>
                </rdf:Bag>
              </bqbiol:isVersionOf>
            </rdf:Description>
          </rdf:RDF>
        </annotation>
      </parameter>
      <parameter metaid="parameter_rasActivationAllRtkEqProliferating" id="rasActivationAllRtkEqProliferating" units="Persecond" constant="false">
        <annotation>
          <rdf:RDF xmlns:rdf="http://www.w3.org/1999/02/22-rdf-syntax-ns#" xmlns:dcterms="http://purl.org/dc/terms/" xmlns:vCard="http://www.w3.org/2001/vcard-rdf/3.0#" xmlns:vCard4="http://www.w3.org/2006/vcard/ns#" xmlns:bqbiol="http://biomodels.net/biology-qualifiers/" xmlns:bqmodel="http://biomodels.net/model-qualifiers/">
            <rdf:Description rdf:about="#parameter_rasActivationAllRtkEqProliferating">
              <bqbiol:isVersionOf>
                <rdf:Bag>
                  <rdf:li rdf:resource="http://identifiers.org/Rationally computed from the equality between production and consumption rate at steady state"/>
                </rdf:Bag>
              </bqbiol:isVersionOf>
            </rdf:Description>
          </rdf:RDF>
        </annotation>
      </parameter>
      <parameter id="rasActivationByEgfr__filter" units="dimensionless" constant="true"/>
      <parameter id="rasActivationByMET__filter" units="dimensionless" constant="true"/>
      <parameter metaid="parameter_rasActivationEgfrMutatedEqProliferating" id="rasActivationEgfrMutatedEqProliferating" units="Persecond" constant="false">
        <annotation>
          <rdf:RDF xmlns:rdf="http://www.w3.org/1999/02/22-rdf-syntax-ns#" xmlns:dcterms="http://purl.org/dc/terms/" xmlns:vCard="http://www.w3.org/2001/vcard-rdf/3.0#" xmlns:vCard4="http://www.w3.org/2006/vcard/ns#" xmlns:bqbiol="http://biomodels.net/biology-qualifiers/" xmlns:bqmodel="http://biomodels.net/model-qualifiers/">
            <rdf:Description rdf:about="#parameter_rasActivationEgfrMutatedEqProliferating">
              <bqbiol:isVersionOf>
                <rdf:Bag>
                  <rdf:li rdf:resource="http://identifiers.org/Rationally computed from the equality between production and consumption rate at steady state"/>
                </rdf:Bag>
              </bqbiol:isVersionOf>
            </rdf:Description>
          </rdf:RDF>
        </annotation>
      </parameter>
      <parameter metaid="parameter_rasActiveEqProliferating" id="rasActiveEqProliferating" units="molePerliter" constant="false">
        <annotation>
          <rdf:RDF xmlns:rdf="http://www.w3.org/1999/02/22-rdf-syntax-ns#" xmlns:dcterms="http://purl.org/dc/terms/" xmlns:vCard="http://www.w3.org/2001/vcard-rdf/3.0#" xmlns:vCard4="http://www.w3.org/2006/vcard/ns#" xmlns:bqbiol="http://biomodels.net/biology-qualifiers/" xmlns:bqmodel="http://biomodels.net/model-qualifiers/">
            <rdf:Description rdf:about="#parameter_rasActiveEqProliferating">
              <bqbiol:isVersionOf>
                <rdf:Bag>
                  <rdf:li rdf:resource="http://identifiers.org/Rationally computed from the equality between production and consumption rate at steady state"/>
                </rdf:Bag>
              </bqbiol:isVersionOf>
            </rdf:Description>
          </rdf:RDF>
        </annotation>
      </parameter>
      <parameter metaid="parameter_rasDeactivationEq" id="rasDeactivationEq" units="PerdimensionlessPersecond" constant="false">
        <annotation>
          <rdf:RDF xmlns:rdf="http://www.w3.org/1999/02/22-rdf-syntax-ns#" xmlns:dcterms="http://purl.org/dc/terms/" xmlns:vCard="http://www.w3.org/2001/vcard-rdf/3.0#" xmlns:vCard4="http://www.w3.org/2006/vcard/ns#" xmlns:bqbiol="http://biomodels.net/biology-qualifiers/" xmlns:bqmodel="http://biomodels.net/model-qualifiers/">
            <rdf:Description rdf:about="#parameter_rasDeactivationEq">
              <bqbiol:isVersionOf>
                <rdf:Bag>
                  <rdf:li rdf:resource="http://identifiers.org/Rationally computed from the equality between production and consumption rate at steady state"/>
                </rdf:Bag>
              </bqbiol:isVersionOf>
            </rdf:Description>
          </rdf:RDF>
        </annotation>
      </parameter>
      <parameter id="rasDeactivation__filter" units="dimensionless" constant="true"/>
      <parameter metaid="parameter_rasTotal" id="rasTotal" units="molePerliter" constant="false">
        <annotation>
          <rdf:RDF xmlns:rdf="http://www.w3.org/1999/02/22-rdf-syntax-ns#" xmlns:dcterms="http://purl.org/dc/terms/" xmlns:vCard="http://www.w3.org/2001/vcard-rdf/3.0#" xmlns:vCard4="http://www.w3.org/2006/vcard/ns#" xmlns:bqbiol="http://biomodels.net/biology-qualifiers/" xmlns:bqmodel="http://biomodels.net/model-qualifiers/">
            <rdf:Description rdf:about="#parameter_rasTotal">
              <bqbiol:isVersionOf>
                <rdf:Bag>
                  <rdf:li rdf:resource="https://doi.org/10.1038/nbt0402-370"/>
                </rdf:Bag>
              </bqbiol:isVersionOf>
            </rdf:Description>
          </rdf:RDF>
        </annotation>
      </parameter>
      <parameter metaid="parameter_resistantSubCloneInitialSize" id="resistantSubCloneInitialSize" units="substance__count" constant="false">
        <annotation>
          <rdf:RDF xmlns:rdf="http://www.w3.org/1999/02/22-rdf-syntax-ns#" xmlns:dcterms="http://purl.org/dc/terms/" xmlns:vCard="http://www.w3.org/2001/vcard-rdf/3.0#" xmlns:vCard4="http://www.w3.org/2006/vcard/ns#" xmlns:bqbiol="http://biomodels.net/biology-qualifiers/" xmlns:bqmodel="http://biomodels.net/model-qualifiers/">
            <rdf:Description rdf:about="#parameter_resistantSubCloneInitialSize">
              <bqbiol:isVersionOf>
                <rdf:Bag>
                  <rdf:li rdf:resource="http://identifiers.org/Calibrated"/>
                </rdf:Bag>
              </bqbiol:isVersionOf>
            </rdf:Description>
          </rdf:RDF>
        </annotation>
      </parameter>
      <parameter metaid="parameter_resistantSubCloneInitialSizeRef" id="resistantSubCloneInitialSizeRef" units="substance__count" constant="false">
        <annotation>
          <rdf:RDF xmlns:rdf="http://www.w3.org/1999/02/22-rdf-syntax-ns#" xmlns:dcterms="http://purl.org/dc/terms/" xmlns:vCard="http://www.w3.org/2001/vcard-rdf/3.0#" xmlns:vCard4="http://www.w3.org/2006/vcard/ns#" xmlns:bqbiol="http://biomodels.net/biology-qualifiers/" xmlns:bqmodel="http://biomodels.net/model-qualifiers/">
            <rdf:Description rdf:about="#parameter_resistantSubCloneInitialSizeRef">
              <bqbiol:isVersionOf>
                <rdf:Bag>
                  <rdf:li rdf:resource="http://identifiers.org/Calibrated"/>
                </rdf:Bag>
              </bqbiol:isVersionOf>
            </rdf:Description>
          </rdf:RDF>
        </annotation>
      </parameter>
      <parameter metaid="parameter_resistantSubcloneParentNumber" id="resistantSubcloneParentNumber" units="dimensionless" constant="false">
        <annotation>
          <rdf:RDF xmlns:rdf="http://www.w3.org/1999/02/22-rdf-syntax-ns#" xmlns:dcterms="http://purl.org/dc/terms/" xmlns:vCard="http://www.w3.org/2001/vcard-rdf/3.0#" xmlns:vCard4="http://www.w3.org/2006/vcard/ns#" xmlns:bqbiol="http://biomodels.net/biology-qualifiers/" xmlns:bqmodel="http://biomodels.net/model-qualifiers/">
            <rdf:Description rdf:about="#parameter_resistantSubcloneParentNumber">
              <bqbiol:isVersionOf>
                <rdf:Bag>
                  <rdf:li rdf:resource="http://identifiers.org/Technical"/>
                </rdf:Bag>
              </bqbiol:isVersionOf>
            </rdf:Description>
          </rdf:RDF>
        </annotation>
      </parameter>
      <parameter id="scenario__weight" units="dimensionless" constant="false"/>
      <parameter id="sizeHelper" units="dimensionless" constant="false"/>
      <parameter metaid="parameter_smokingStatus" id="smokingStatus" units="dimensionless" constant="false">
        <annotation>
          <rdf:RDF xmlns:rdf="http://www.w3.org/1999/02/22-rdf-syntax-ns#" xmlns:dcterms="http://purl.org/dc/terms/" xmlns:vCard="http://www.w3.org/2001/vcard-rdf/3.0#" xmlns:vCard4="http://www.w3.org/2006/vcard/ns#" xmlns:bqbiol="http://biomodels.net/biology-qualifiers/" xmlns:bqmodel="http://biomodels.net/model-qualifiers/">
            <rdf:Description rdf:about="#parameter_smokingStatus">
              <bqbiol:isVersionOf>
                <rdf:Bag>
                  <rdf:li rdf:resource="http://identifiers.org/Arbitrary"/>
                </rdf:Bag>
              </bqbiol:isVersionOf>
            </rdf:Description>
          </rdf:RDF>
        </annotation>
      </parameter>
      <parameter metaid="parameter_tFirstDrugAdmin" id="tFirstDrugAdmin" units="second" constant="false">
        <annotation>
          <rdf:RDF xmlns:rdf="http://www.w3.org/1999/02/22-rdf-syntax-ns#" xmlns:dcterms="http://purl.org/dc/terms/" xmlns:vCard="http://www.w3.org/2001/vcard-rdf/3.0#" xmlns:vCard4="http://www.w3.org/2006/vcard/ns#" xmlns:bqbiol="http://biomodels.net/biology-qualifiers/" xmlns:bqmodel="http://biomodels.net/model-qualifiers/">
            <rdf:Description rdf:about="#parameter_tFirstDrugAdmin">
              <bqbiol:isVersionOf>
                <rdf:Bag>
                  <rdf:li rdf:resource="http://identifiers.org/Arbitrary"/>
                </rdf:Bag>
              </bqbiol:isVersionOf>
            </rdf:Description>
          </rdf:RDF>
        </annotation>
      </parameter>
      <parameter metaid="parameter_treatmentInducedAlteration" id="treatmentInducedAlteration" units="dimensionless" constant="false">
        <annotation>
          <rdf:RDF xmlns:rdf="http://www.w3.org/1999/02/22-rdf-syntax-ns#" xmlns:dcterms="http://purl.org/dc/terms/" xmlns:vCard="http://www.w3.org/2001/vcard-rdf/3.0#" xmlns:vCard4="http://www.w3.org/2006/vcard/ns#" xmlns:bqbiol="http://biomodels.net/biology-qualifiers/" xmlns:bqmodel="http://biomodels.net/model-qualifiers/">
            <rdf:Description rdf:about="#parameter_treatmentInducedAlteration">
              <bqbiol:isVersionOf>
                <rdf:Bag>
                  <rdf:li rdf:resource="http://identifiers.org/ForScenario"/>
                </rdf:Bag>
              </bqbiol:isVersionOf>
            </rdf:Description>
          </rdf:RDF>
        </annotation>
      </parameter>
      <parameter id="treatmentInhibEgfrProliferating" units="dimensionless" constant="false"/>
      <parameter metaid="parameter_tumorInitRad" id="tumorInitRad" units="centimeter" constant="false">
        <annotation>
          <rdf:RDF xmlns:rdf="http://www.w3.org/1999/02/22-rdf-syntax-ns#" xmlns:dcterms="http://purl.org/dc/terms/" xmlns:vCard="http://www.w3.org/2001/vcard-rdf/3.0#" xmlns:vCard4="http://www.w3.org/2006/vcard/ns#" xmlns:bqbiol="http://biomodels.net/biology-qualifiers/" xmlns:bqmodel="http://biomodels.net/model-qualifiers/">
            <rdf:Description rdf:about="#parameter_tumorInitRad">
              <bqbiol:isVersionOf>
                <rdf:Bag>
                  <rdf:li rdf:resource="https://doi.org/10.1007/978-3-319-40618-3"/>
                </rdf:Bag>
              </bqbiol:isVersionOf>
            </rdf:Description>
          </rdf:RDF>
        </annotation>
      </parameter>
      <parameter id="uTumorTissueConcGefitinib" units="micromolePermilliliter" constant="false"/>
      <parameter metaid="parameter_willEGFRT790MbeTreatmentInduced" id="willEGFRT790MbeTreatmentInduced" units="dimensionless" constant="false">
        <annotation>
          <rdf:RDF xmlns:rdf="http://www.w3.org/1999/02/22-rdf-syntax-ns#" xmlns:dcterms="http://purl.org/dc/terms/" xmlns:vCard="http://www.w3.org/2001/vcard-rdf/3.0#" xmlns:vCard4="http://www.w3.org/2006/vcard/ns#" xmlns:bqbiol="http://biomodels.net/biology-qualifiers/" xmlns:bqmodel="http://biomodels.net/model-qualifiers/">
            <rdf:Description rdf:about="#parameter_willEGFRT790MbeTreatmentInduced">
              <bqbiol:isVersionOf>
                <rdf:Bag>
                  <rdf:li rdf:resource="http://identifiers.org/ForScenario"/>
                </rdf:Bag>
              </bqbiol:isVersionOf>
            </rdf:Description>
          </rdf:RDF>
        </annotation>
      </parameter>
      <parameter metaid="parameter_willMETAmpbeTreatmentInduced" id="willMETAmpbeTreatmentInduced" units="dimensionless" constant="false">
        <annotation>
          <rdf:RDF xmlns:rdf="http://www.w3.org/1999/02/22-rdf-syntax-ns#" xmlns:dcterms="http://purl.org/dc/terms/" xmlns:vCard="http://www.w3.org/2001/vcard-rdf/3.0#" xmlns:vCard4="http://www.w3.org/2006/vcard/ns#" xmlns:bqbiol="http://biomodels.net/biology-qualifiers/" xmlns:bqmodel="http://biomodels.net/model-qualifiers/">
            <rdf:Description rdf:about="#parameter_willMETAmpbeTreatmentInduced">
              <bqbiol:isVersionOf>
                <rdf:Bag>
                  <rdf:li rdf:resource="http://identifiers.org/ForScenario"/>
                </rdf:Bag>
              </bqbiol:isVersionOf>
            </rdf:Description>
          </rdf:RDF>
        </annotation>
      </parameter>
    </listOfParameters>
    <listOfInitialAssignments>
      <initialAssignment symbol="aktActivation__filter">
        <math xmlns="http://www.w3.org/1998/Math/MathML">
          <piecewise>
            <piece>
              <cn type="integer"> 1 </cn>
              <apply>
                <gt/>
                <ci> isClonePresent </ci>
                <cn> 0.5 </cn>
              </apply>
            </piece>
            <otherwise>
              <cn type="integer"> 0 </cn>
            </otherwise>
          </piecewise>
        </math>
      </initialAssignment>
      <initialAssignment symbol="egfDegradationInVitro__filter">
        <math xmlns="http://www.w3.org/1998/Math/MathML">
          <piecewise>
            <piece>
              <cn type="integer"> 1 </cn>
              <apply>
                <and/>
                <apply>
                  <gt/>
                  <ci> inVitro </ci>
                  <cn> 0.5 </cn>
                </apply>
                <apply>
                  <gt/>
                  <ci> isClonePresent </ci>
                  <cn> 0.5 </cn>
                </apply>
              </apply>
            </piece>
            <otherwise>
              <cn type="integer"> 0 </cn>
            </otherwise>
          </piecewise>
        </math>
      </initialAssignment>
      <initialAssignment symbol="egfrActivationInVitro__filter">
        <math xmlns="http://www.w3.org/1998/Math/MathML">
          <piecewise>
            <piece>
              <cn type="integer"> 1 </cn>
              <apply>
                <and/>
                <apply>
                  <gt/>
                  <ci> inVitro </ci>
                  <cn> 0.5 </cn>
                </apply>
                <apply>
                  <gt/>
                  <ci> isClonePresent </ci>
                  <cn> 0.5 </cn>
                </apply>
              </apply>
            </piece>
            <otherwise>
              <cn type="integer"> 0 </cn>
            </otherwise>
          </piecewise>
        </math>
      </initialAssignment>
      <initialAssignment symbol="egfrActivationInVivo__filter">
        <math xmlns="http://www.w3.org/1998/Math/MathML">
          <piecewise>
            <piece>
              <cn type="integer"> 1 </cn>
              <apply>
                <and/>
                <apply>
                  <lt/>
                  <ci> inVitro </ci>
                  <cn> 0.5 </cn>
                </apply>
                <apply>
                  <gt/>
                  <ci> isClonePresent </ci>
                  <cn> 0.5 </cn>
                </apply>
              </apply>
            </piece>
            <otherwise>
              <cn type="integer"> 0 </cn>
            </otherwise>
          </piecewise>
        </math>
      </initialAssignment>
      <initialAssignment symbol="erkActivation__filter">
        <math xmlns="http://www.w3.org/1998/Math/MathML">
          <piecewise>
            <piece>
              <cn type="integer"> 1 </cn>
              <apply>
                <gt/>
                <ci> isClonePresent </ci>
                <cn> 0.5 </cn>
              </apply>
            </piece>
            <otherwise>
              <cn type="integer"> 0 </cn>
            </otherwise>
          </piecewise>
        </math>
      </initialAssignment>
      <initialAssignment symbol="hgfDegradationInVitro__filter">
        <math xmlns="http://www.w3.org/1998/Math/MathML">
          <piecewise>
            <piece>
              <cn type="integer"> 1 </cn>
              <apply>
                <and/>
                <apply>
                  <gt/>
                  <ci> inVitro </ci>
                  <cn> 0.5 </cn>
                </apply>
                <apply>
                  <gt/>
                  <ci> isClonePresent </ci>
                  <cn> 0.5 </cn>
                </apply>
              </apply>
            </piece>
            <otherwise>
              <cn type="integer"> 0 </cn>
            </otherwise>
          </piecewise>
        </math>
      </initialAssignment>
      <initialAssignment symbol="mekActivation__filter">
        <math xmlns="http://www.w3.org/1998/Math/MathML">
          <piecewise>
            <piece>
              <cn type="integer"> 1 </cn>
              <apply>
                <gt/>
                <ci> isClonePresent </ci>
                <cn> 0.5 </cn>
              </apply>
            </piece>
            <otherwise>
              <cn type="integer"> 0 </cn>
            </otherwise>
          </piecewise>
        </math>
      </initialAssignment>
      <initialAssignment symbol="metActivationInVitro__filter">
        <math xmlns="http://www.w3.org/1998/Math/MathML">
          <piecewise>
            <piece>
              <cn type="integer"> 1 </cn>
              <apply>
                <and/>
                <apply>
                  <gt/>
                  <ci> inVitro </ci>
                  <cn> 0.5 </cn>
                </apply>
                <apply>
                  <gt/>
                  <ci> isClonePresent </ci>
                  <cn> 0.5 </cn>
                </apply>
              </apply>
            </piece>
            <otherwise>
              <cn type="integer"> 0 </cn>
            </otherwise>
          </piecewise>
        </math>
      </initialAssignment>
      <initialAssignment symbol="metActivationInVivo__filter">
        <math xmlns="http://www.w3.org/1998/Math/MathML">
          <piecewise>
            <piece>
              <cn type="integer"> 1 </cn>
              <apply>
                <and/>
                <apply>
                  <lt/>
                  <ci> inVitro </ci>
                  <cn> 0.5 </cn>
                </apply>
                <apply>
                  <gt/>
                  <ci> isClonePresent </ci>
                  <cn> 0.5 </cn>
                </apply>
              </apply>
            </piece>
            <otherwise>
              <cn type="integer"> 0 </cn>
            </otherwise>
          </piecewise>
        </math>
      </initialAssignment>
      <initialAssignment symbol="pi3kActivationByEgfr__filter">
        <math xmlns="http://www.w3.org/1998/Math/MathML">
          <piecewise>
            <piece>
              <cn type="integer"> 1 </cn>
              <apply>
                <gt/>
                <ci> isClonePresent </ci>
                <cn> 0.5 </cn>
              </apply>
            </piece>
            <otherwise>
              <cn type="integer"> 0 </cn>
            </otherwise>
          </piecewise>
        </math>
      </initialAssignment>
      <initialAssignment symbol="pi3kActivationByMet__filter">
        <math xmlns="http://www.w3.org/1998/Math/MathML">
          <piecewise>
            <piece>
              <cn type="integer"> 1 </cn>
              <apply>
                <gt/>
                <ci> isClonePresent </ci>
                <cn> 0.5 </cn>
              </apply>
            </piece>
            <otherwise>
              <cn type="integer"> 0 </cn>
            </otherwise>
          </piecewise>
        </math>
      </initialAssignment>
      <initialAssignment symbol="pi3kActivationByRas__filter">
        <math xmlns="http://www.w3.org/1998/Math/MathML">
          <piecewise>
            <piece>
              <cn type="integer"> 1 </cn>
              <apply>
                <gt/>
                <ci> isClonePresent </ci>
                <cn> 0.5 </cn>
              </apply>
            </piece>
            <otherwise>
              <cn type="integer"> 0 </cn>
            </otherwise>
          </piecewise>
        </math>
      </initialAssignment>
      <initialAssignment symbol="pi3kDeactivation__filter">
        <math xmlns="http://www.w3.org/1998/Math/MathML">
          <piecewise>
            <piece>
              <cn type="integer"> 1 </cn>
              <apply>
                <gt/>
                <ci> isClonePresent </ci>
                <cn> 0.5 </cn>
              </apply>
            </piece>
            <otherwise>
              <cn type="integer"> 0 </cn>
            </otherwise>
          </piecewise>
        </math>
      </initialAssignment>
      <initialAssignment symbol="pip2ToPip3__filter">
        <math xmlns="http://www.w3.org/1998/Math/MathML">
          <piecewise>
            <piece>
              <cn type="integer"> 1 </cn>
              <apply>
                <gt/>
                <ci> isClonePresent </ci>
                <cn> 0.5 </cn>
              </apply>
            </piece>
            <otherwise>
              <cn type="integer"> 0 </cn>
            </otherwise>
          </piecewise>
        </math>
      </initialAssignment>
      <initialAssignment symbol="pip3ToPip2ByPten__filter">
        <math xmlns="http://www.w3.org/1998/Math/MathML">
          <piecewise>
            <piece>
              <cn type="integer"> 1 </cn>
              <apply>
                <gt/>
                <ci> isClonePresent </ci>
                <cn> 0.5 </cn>
              </apply>
            </piece>
            <otherwise>
              <cn type="integer"> 0 </cn>
            </otherwise>
          </piecewise>
        </math>
      </initialAssignment>
      <initialAssignment symbol="pip3ToPip2NotByPten__filter">
        <math xmlns="http://www.w3.org/1998/Math/MathML">
          <piecewise>
            <piece>
              <cn type="integer"> 1 </cn>
              <apply>
                <gt/>
                <ci> isClonePresent </ci>
                <cn> 0.5 </cn>
              </apply>
            </piece>
            <otherwise>
              <cn type="integer"> 0 </cn>
            </otherwise>
          </piecewise>
        </math>
      </initialAssignment>
      <initialAssignment symbol="rafActivation__filter">
        <math xmlns="http://www.w3.org/1998/Math/MathML">
          <piecewise>
            <piece>
              <cn type="integer"> 1 </cn>
              <apply>
                <gt/>
                <ci> isClonePresent </ci>
                <cn> 0.5 </cn>
              </apply>
            </piece>
            <otherwise>
              <cn type="integer"> 0 </cn>
            </otherwise>
          </piecewise>
        </math>
      </initialAssignment>
      <initialAssignment symbol="rasActivationByEgfr__filter">
        <math xmlns="http://www.w3.org/1998/Math/MathML">
          <piecewise>
            <piece>
              <cn type="integer"> 1 </cn>
              <apply>
                <gt/>
                <ci> isClonePresent </ci>
                <cn> 0.5 </cn>
              </apply>
            </piece>
            <otherwise>
              <cn type="integer"> 0 </cn>
            </otherwise>
          </piecewise>
        </math>
      </initialAssignment>
      <initialAssignment symbol="rasActivationByMET__filter">
        <math xmlns="http://www.w3.org/1998/Math/MathML">
          <piecewise>
            <piece>
              <cn type="integer"> 1 </cn>
              <apply>
                <gt/>
                <ci> isClonePresent </ci>
                <cn> 0.5 </cn>
              </apply>
            </piece>
            <otherwise>
              <cn type="integer"> 0 </cn>
            </otherwise>
          </piecewise>
        </math>
      </initialAssignment>
      <initialAssignment symbol="rasDeactivation__filter">
        <math xmlns="http://www.w3.org/1998/Math/MathML">
          <piecewise>
            <piece>
              <cn type="integer"> 1 </cn>
              <apply>
                <gt/>
                <ci> isClonePresent </ci>
                <cn> 0.5 </cn>
              </apply>
            </piece>
            <otherwise>
              <cn type="integer"> 0 </cn>
            </otherwise>
          </piecewise>
        </math>
      </initialAssignment>
    </listOfInitialAssignments>
    <listOfRules>
      <assignmentRule variable="Clone0_00000058isClonePresent">
        <math xmlns="http://www.w3.org/1998/Math/MathML">
          <cn type="integer"> 1 </cn>
        </math>
      </assignmentRule>
      <assignmentRule variable="Clone10_00000058isClonePresent">
        <math xmlns="http://www.w3.org/1998/Math/MathML">
          <piecewise>
            <piece>
              <cn type="integer"> 1 </cn>
              <apply>
                <gt/>
                <ci> nClones </ci>
                <cn> 10.5 </cn>
              </apply>
            </piece>
            <otherwise>
              <cn type="integer"> 0 </cn>
            </otherwise>
          </piecewise>
        </math>
      </assignmentRule>
      <assignmentRule variable="Clone11_00000058isClonePresent">
        <math xmlns="http://www.w3.org/1998/Math/MathML">
          <piecewise>
            <piece>
              <cn type="integer"> 1 </cn>
              <apply>
                <gt/>
                <ci> nClones </ci>
                <cn> 11.5 </cn>
              </apply>
            </piece>
            <otherwise>
              <cn type="integer"> 0 </cn>
            </otherwise>
          </piecewise>
        </math>
      </assignmentRule>
      <assignmentRule variable="Clone12_00000058isClonePresent">
        <math xmlns="http://www.w3.org/1998/Math/MathML">
          <piecewise>
            <piece>
              <cn type="integer"> 1 </cn>
              <apply>
                <gt/>
                <ci> nClones </ci>
                <cn> 12.5 </cn>
              </apply>
            </piece>
            <otherwise>
              <cn type="integer"> 0 </cn>
            </otherwise>
          </piecewise>
        </math>
      </assignmentRule>
      <assignmentRule variable="Clone13_00000058isClonePresent">
        <math xmlns="http://www.w3.org/1998/Math/MathML">
          <piecewise>
            <piece>
              <cn type="integer"> 1 </cn>
              <apply>
                <gt/>
                <ci> nClones </ci>
                <cn> 13.5 </cn>
              </apply>
            </piece>
            <otherwise>
              <cn type="integer"> 0 </cn>
            </otherwise>
          </piecewise>
        </math>
      </assignmentRule>
      <assignmentRule variable="Clone14_00000058isClonePresent">
        <math xmlns="http://www.w3.org/1998/Math/MathML">
          <piecewise>
            <piece>
              <cn type="integer"> 1 </cn>
              <apply>
                <gt/>
                <ci> nClones </ci>
                <cn> 14.5 </cn>
              </apply>
            </piece>
            <otherwise>
              <cn type="integer"> 0 </cn>
            </otherwise>
          </piecewise>
        </math>
      </assignmentRule>
      <assignmentRule variable="Clone15_00000058isClonePresent">
        <math xmlns="http://www.w3.org/1998/Math/MathML">
          <piecewise>
            <piece>
              <cn type="integer"> 1 </cn>
              <apply>
                <gt/>
                <ci> nClones </ci>
                <cn> 15.5 </cn>
              </apply>
            </piece>
            <otherwise>
              <cn type="integer"> 0 </cn>
            </otherwise>
          </piecewise>
        </math>
      </assignmentRule>
      <assignmentRule variable="Clone1_00000058isClonePresent">
        <math xmlns="http://www.w3.org/1998/Math/MathML">
          <piecewise>
            <piece>
              <cn type="integer"> 1 </cn>
              <apply>
                <gt/>
                <ci> nClones </ci>
                <cn> 1.5 </cn>
              </apply>
            </piece>
            <otherwise>
              <cn type="integer"> 0 </cn>
            </otherwise>
          </piecewise>
        </math>
      </assignmentRule>
      <assignmentRule variable="Clone2_00000058isClonePresent">
        <math xmlns="http://www.w3.org/1998/Math/MathML">
          <piecewise>
            <piece>
              <cn type="integer"> 1 </cn>
              <apply>
                <gt/>
                <ci> nClones </ci>
                <cn> 2.5 </cn>
              </apply>
            </piece>
            <otherwise>
              <cn type="integer"> 0 </cn>
            </otherwise>
          </piecewise>
        </math>
      </assignmentRule>
      <assignmentRule variable="Clone3_00000058isClonePresent">
        <math xmlns="http://www.w3.org/1998/Math/MathML">
          <piecewise>
            <piece>
              <cn type="integer"> 1 </cn>
              <apply>
                <gt/>
                <ci> nClones </ci>
                <cn> 3.5 </cn>
              </apply>
            </piece>
            <otherwise>
              <cn type="integer"> 0 </cn>
            </otherwise>
          </piecewise>
        </math>
      </assignmentRule>
      <assignmentRule variable="Clone4_00000058isClonePresent">
        <math xmlns="http://www.w3.org/1998/Math/MathML">
          <piecewise>
            <piece>
              <cn type="integer"> 1 </cn>
              <apply>
                <gt/>
                <ci> nClones </ci>
                <cn> 4.5 </cn>
              </apply>
            </piece>
            <otherwise>
              <cn type="integer"> 0 </cn>
            </otherwise>
          </piecewise>
        </math>
      </assignmentRule>
      <assignmentRule variable="Clone5_00000058isClonePresent">
        <math xmlns="http://www.w3.org/1998/Math/MathML">
          <piecewise>
            <piece>
              <cn type="integer"> 1 </cn>
              <apply>
                <gt/>
                <ci> nClones </ci>
                <cn> 5.5 </cn>
              </apply>
            </piece>
            <otherwise>
              <cn type="integer"> 0 </cn>
            </otherwise>
          </piecewise>
        </math>
      </assignmentRule>
      <assignmentRule variable="Clone6_00000058isClonePresent">
        <math xmlns="http://www.w3.org/1998/Math/MathML">
          <piecewise>
            <piece>
              <cn type="integer"> 1 </cn>
              <apply>
                <gt/>
                <ci> nClones </ci>
                <cn> 6.5 </cn>
              </apply>
            </piece>
            <otherwise>
              <cn type="integer"> 0 </cn>
            </otherwise>
          </piecewise>
        </math>
      </assignmentRule>
      <assignmentRule variable="Clone7_00000058isClonePresent">
        <math xmlns="http://www.w3.org/1998/Math/MathML">
          <piecewise>
            <piece>
              <cn type="integer"> 1 </cn>
              <apply>
                <gt/>
                <ci> nClones </ci>
                <cn> 7.5 </cn>
              </apply>
            </piece>
            <otherwise>
              <cn type="integer"> 0 </cn>
            </otherwise>
          </piecewise>
        </math>
      </assignmentRule>
      <assignmentRule variable="Clone8_00000058isClonePresent">
        <math xmlns="http://www.w3.org/1998/Math/MathML">
          <piecewise>
            <piece>
              <cn type="integer"> 1 </cn>
              <apply>
                <gt/>
                <ci> nClones </ci>
                <cn> 8.5 </cn>
              </apply>
            </piece>
            <otherwise>
              <cn type="integer"> 0 </cn>
            </otherwise>
          </piecewise>
        </math>
      </assignmentRule>
      <assignmentRule variable="Clone9_00000058isClonePresent">
        <math xmlns="http://www.w3.org/1998/Math/MathML">
          <piecewise>
            <piece>
              <cn type="integer"> 1 </cn>
              <apply>
                <gt/>
                <ci> nClones </ci>
                <cn> 9.5 </cn>
              </apply>
            </piece>
            <otherwise>
              <cn type="integer"> 0 </cn>
            </otherwise>
          </piecewise>
        </math>
      </assignmentRule>
      <assignmentRule variable="Medium">
        <math xmlns="http://www.w3.org/1998/Math/MathML">
          <apply>
            <times/>
            <cn type="e-notation"> 1 <sep/> -9 </cn>
            <cn type="integer"> 1 </cn>
          </apply>
        </math>
      </assignmentRule>
      <assignmentRule variable="TumorTissue">
        <math xmlns="http://www.w3.org/1998/Math/MathML">
          <apply>
            <times/>
            <cn> 0.0251 </cn>
            <cn type="integer"> 1 </cn>
          </apply>
        </math>
      </assignmentRule>
      <assignmentRule variable="TumoralCell">
        <math xmlns="http://www.w3.org/1998/Math/MathML">
          <apply>
            <times/>
            <cn type="e-notation"> 1 <sep/> -12 </cn>
            <cn type="integer"> 1 </cn>
          </apply>
        </math>
      </assignmentRule>
      <assignmentRule variable="age">
        <math xmlns="http://www.w3.org/1998/Math/MathML">
          <cn type="integer"> 60 </cn>
        </math>
      </assignmentRule>
      <assignmentRule variable="ageSquare">
        <math xmlns="http://www.w3.org/1998/Math/MathML">
          <apply>
            <divide/>
            <apply>
              <times/>
              <ci> age </ci>
              <ci> age </ci>
            </apply>
            <apply>
              <power/>
              <cn type="integer"> 1 </cn>
              <cn type="integer"> 2 </cn>
            </apply>
          </apply>
        </math>
      </assignmentRule>
      <assignmentRule variable="aktActiveEqProliferating">
        <math xmlns="http://www.w3.org/1998/Math/MathML">
          <apply>
            <divide/>
            <apply>
              <times/>
              <ci> aktTotal </ci>
              <ci> kaAkt </ci>
              <ci> pip3EqProliferating </ci>
            </apply>
            <apply>
              <plus/>
              <apply>
                <times/>
                <ci> kaAkt </ci>
                <ci> pip3EqProliferating </ci>
              </apply>
              <apply>
                <times/>
                <ci> kdaAkt </ci>
                <apply>
                  <divide/>
                  <ci> TumoralCell_DOT_Pp2a </ci>
                  <ci> TumoralCell </ci>
                </apply>
              </apply>
            </apply>
          </apply>
        </math>
      </assignmentRule>
      <assignmentRule variable="aktTotal">
        <math xmlns="http://www.w3.org/1998/Math/MathML">
          <cn type="e-notation"> 1 <sep/> -7 </cn>
        </math>
      </assignmentRule>
      <assignmentRule variable="atpAffinityMutationEgfr">
        <math xmlns="http://www.w3.org/1998/Math/MathML">
          <piecewise>
            <piece>
              <ci> kmatpEgfr </ci>
              <apply>
                <leq/>
                <ci> isEGFRmutated </ci>
                <cn> 0.5 </cn>
              </apply>
            </piece>
            <otherwise>
              <piecewise>
                <piece>
                  <piecewise>
                    <piece>
                      <ci> kmatpEgfrDel19T790M </ci>
                      <apply>
                        <and/>
                        <apply>
                          <geq/>
                          <ci> mutEGFR </ci>
                          <cn> 18.5 </cn>
                        </apply>
                        <apply>
                          <leq/>
                          <ci> mutEGFR </ci>
                          <cn> 19.5 </cn>
                        </apply>
                      </apply>
                    </piece>
                    <otherwise>
                      <ci> kmatpEgfrL858RT790M </ci>
                    </otherwise>
                  </piecewise>
                  <apply>
                    <geq/>
                    <ci> willEGFRT790MbeTreatmentInduced </ci>
                    <cn> 0.5 </cn>
                  </apply>
                </piece>
                <otherwise>
                  <piecewise>
                    <piece>
                      <ci> kmatpEgfrExon19 </ci>
                      <apply>
                        <and/>
                        <apply>
                          <geq/>
                          <ci> mutEGFR </ci>
                          <cn> 18.5 </cn>
                        </apply>
                        <apply>
                          <leq/>
                          <ci> mutEGFR </ci>
                          <cn> 19.5 </cn>
                        </apply>
                      </apply>
                    </piece>
                    <otherwise>
                      <piecewise>
                        <piece>
                          <ci> kmatpEgfrExon20 </ci>
                          <apply>
                            <and/>
                            <apply>
                              <geq/>
                              <ci> mutEGFR </ci>
                              <cn> 19.5 </cn>
                            </apply>
                            <apply>
                              <leq/>
                              <ci> mutEGFR </ci>
                              <cn> 20.5 </cn>
                            </apply>
                          </apply>
                        </piece>
                        <otherwise>
                          <piecewise>
                            <piece>
                              <ci> kmatpEgfrExon21 </ci>
                              <apply>
                                <and/>
                                <apply>
                                  <geq/>
                                  <ci> mutEGFR </ci>
                                  <cn> 20.5 </cn>
                                </apply>
                                <apply>
                                  <leq/>
                                  <ci> mutEGFR </ci>
                                  <cn> 21.5 </cn>
                                </apply>
                              </apply>
                            </piece>
                            <otherwise>
                              <ci> kmatpEgfr </ci>
                            </otherwise>
                          </piecewise>
                        </otherwise>
                      </piecewise>
                    </otherwise>
                  </piecewise>
                </otherwise>
              </piecewise>
            </otherwise>
          </piecewise>
        </math>
      </assignmentRule>
      <assignmentRule variable="atpConc">
        <math xmlns="http://www.w3.org/1998/Math/MathML">
          <cn> 0.001 </cn>
        </math>
      </assignmentRule>
      <assignmentRule variable="bodyWeight">
        <math xmlns="http://www.w3.org/1998/Math/MathML">
          <apply>
            <divide/>
            <piecewise>
              <piece>
                <ci> bodyWeightInVitro </ci>
                <apply>
                  <geq/>
                  <ci> inVitro </ci>
                  <cn> 0.5 </cn>
                </apply>
              </piece>
              <otherwise>
                <piecewise>
                  <piece>
                    <ci> bodyWeightMouse </ci>
                    <apply>
                      <eq/>
                      <ci> isXenograft </ci>
                      <cn type="integer"> 1 </cn>
                    </apply>
                  </piece>
                  <otherwise>
                    <apply>
                      <times/>
                      <ci> bodyWeightHuman </ci>
                      <cn type="integer"> 1000 </cn>
                    </apply>
                  </otherwise>
                </piecewise>
              </otherwise>
            </piecewise>
            <cn type="integer"> 1000 </cn>
          </apply>
        </math>
      </assignmentRule>
      <assignmentRule variable="bodyWeightHuman">
        <math xmlns="http://www.w3.org/1998/Math/MathML">
          <piecewise>
            <piece>
              <ci> bodyWeightHumanAsian </ci>
              <apply>
                <lt/>
                <ci> ethnicity </ci>
                <cn> 1.5 </cn>
              </apply>
            </piece>
            <otherwise>
              <ci> bodyWeightHumanNonAsian </ci>
            </otherwise>
          </piecewise>
        </math>
      </assignmentRule>
      <assignmentRule variable="bodyWeightHumanAsian">
        <math xmlns="http://www.w3.org/1998/Math/MathML">
          <piecewise>
            <piece>
              <apply>
                <times/>
                <apply>
                  <plus/>
                  <apply>
                    <times/>
                    <apply>
                      <minus/>
                      <cn> 0.003 </cn>
                    </apply>
                    <ci> ageSquare </ci>
                  </apply>
                  <apply>
                    <divide/>
                    <apply>
                      <times/>
                      <cn> 0.237 </cn>
                      <ci> age </ci>
                    </apply>
                    <cn type="integer"> 1 </cn>
                  </apply>
                  <cn> 58.65 </cn>
                </apply>
                <cn type="integer"> 1 </cn>
              </apply>
              <apply>
                <gt/>
                <ci> isMale </ci>
                <cn> 0.5 </cn>
              </apply>
            </piece>
            <otherwise>
              <apply>
                <times/>
                <apply>
                  <plus/>
                  <apply>
                    <times/>
                    <apply>
                      <minus/>
                      <cn> 0.008 </cn>
                    </apply>
                    <ci> ageSquare </ci>
                  </apply>
                  <apply>
                    <divide/>
                    <apply>
                      <times/>
                      <cn> 0.748 </cn>
                      <ci> age </ci>
                    </apply>
                    <cn type="integer"> 1 </cn>
                  </apply>
                  <cn> 36.36 </cn>
                </apply>
                <cn type="integer"> 1 </cn>
              </apply>
            </otherwise>
          </piecewise>
        </math>
      </assignmentRule>
      <assignmentRule variable="bodyWeightHumanNonAsian">
        <math xmlns="http://www.w3.org/1998/Math/MathML">
          <piecewise>
            <piece>
              <apply>
                <times/>
                <apply>
                  <plus/>
                  <apply>
                    <times/>
                    <apply>
                      <minus/>
                      <cn> 0.004 </cn>
                    </apply>
                    <ci> ageSquare </ci>
                  </apply>
                  <apply>
                    <divide/>
                    <apply>
                      <times/>
                      <cn> 0.301 </cn>
                      <ci> age </ci>
                    </apply>
                    <cn type="integer"> 1 </cn>
                  </apply>
                  <cn> 67.51 </cn>
                </apply>
                <cn type="integer"> 1 </cn>
              </apply>
              <apply>
                <gt/>
                <ci> isMale </ci>
                <cn> 0.5 </cn>
              </apply>
            </piece>
            <otherwise>
              <apply>
                <times/>
                <apply>
                  <plus/>
                  <apply>
                    <times/>
                    <apply>
                      <minus/>
                      <cn> 0.009 </cn>
                    </apply>
                    <ci> ageSquare </ci>
                  </apply>
                  <apply>
                    <divide/>
                    <apply>
                      <times/>
                      <cn> 0.952 </cn>
                      <ci> age </ci>
                    </apply>
                    <cn type="integer"> 1 </cn>
                  </apply>
                  <cn> 39.8 </cn>
                </apply>
                <cn type="integer"> 1 </cn>
              </apply>
            </otherwise>
          </piecewise>
        </math>
      </assignmentRule>
      <assignmentRule variable="bodyWeightInVitro">
        <math xmlns="http://www.w3.org/1998/Math/MathML">
          <cn> 2.63 </cn>
        </math>
      </assignmentRule>
      <assignmentRule variable="bodyWeightMouse">
        <math xmlns="http://www.w3.org/1998/Math/MathML">
          <cn type="integer"> 23 </cn>
        </math>
      </assignmentRule>
      <assignmentRule variable="calibPatientId">
        <math xmlns="http://www.w3.org/1998/Math/MathML">
          <cn type="integer"> 0 </cn>
        </math>
      </assignmentRule>
      <assignmentRule variable="cancerCellDensity">
        <math xmlns="http://www.w3.org/1998/Math/MathML">
          <cn type="integer"> 280000000 </cn>
        </math>
      </assignmentRule>
      <assignmentRule variable="cellDeathInhib">
        <math xmlns="http://www.w3.org/1998/Math/MathML">
          <apply>
            <divide/>
            <apply>
              <divide/>
              <ci> TumoralCell_DOT_AktActive </ci>
              <ci> TumoralCell </ci>
            </apply>
            <apply>
              <plus/>
              <apply>
                <divide/>
                <ci> TumoralCell_DOT_AktActive </ci>
                <ci> TumoralCell </ci>
              </apply>
              <apply>
                <divide/>
                <ci> TumoralCell_DOT_AktInactive </ci>
                <ci> TumoralCell </ci>
              </apply>
            </apply>
          </apply>
        </math>
      </assignmentRule>
      <assignmentRule variable="cellDeathInhibEqProliferating">
        <math xmlns="http://www.w3.org/1998/Math/MathML">
          <apply>
            <divide/>
            <ci> aktActiveEqProliferating </ci>
            <ci> aktTotal </ci>
          </apply>
        </math>
      </assignmentRule>
      <assignmentRule variable="cellProlif">
        <math xmlns="http://www.w3.org/1998/Math/MathML">
          <apply>
            <divide/>
            <apply>
              <divide/>
              <ci> TumoralCell_DOT_ErkActive </ci>
              <ci> TumoralCell </ci>
            </apply>
            <apply>
              <plus/>
              <apply>
                <divide/>
                <ci> TumoralCell_DOT_ErkActive </ci>
                <ci> TumoralCell </ci>
              </apply>
              <apply>
                <divide/>
                <ci> TumoralCell_DOT_ErkInactive </ci>
                <ci> TumoralCell </ci>
              </apply>
            </apply>
          </apply>
        </math>
      </assignmentRule>
      <assignmentRule variable="cellProlifEqProliferating">
        <math xmlns="http://www.w3.org/1998/Math/MathML">
          <apply>
            <divide/>
            <ci> erkActiveEqProliferating </ci>
            <ci> erkTotal </ci>
          </apply>
        </math>
      </assignmentRule>
      <assignmentRule variable="distribId">
        <math xmlns="http://www.w3.org/1998/Math/MathML">
          <cn type="integer"> 0 </cn>
        </math>
      </assignmentRule>
      <assignmentRule variable="efgrTotal">
        <math xmlns="http://www.w3.org/1998/Math/MathML">
          <cn type="e-notation"> 8 <sep/> -8 </cn>
        </math>
      </assignmentRule>
      <assignmentRule variable="egfrActiveEqProliferating">
        <math xmlns="http://www.w3.org/1998/Math/MathML">
          <apply>
            <times/>
            <piecewise>
              <piece>
                <apply>
                  <divide/>
                  <apply>
                    <times/>
                    <ci> efgrTotal </ci>
                    <ci> kaEgfr </ci>
                    <apply>
                      <divide/>
                      <ci> TumoralCell_DOT_Egf </ci>
                      <ci> TumoralCell </ci>
                    </apply>
                  </apply>
                  <apply>
                    <plus/>
                    <apply>
                      <times/>
                      <ci> kaEgfr </ci>
                      <apply>
                        <divide/>
                        <ci> TumoralCell_DOT_Egf </ci>
                        <ci> TumoralCell </ci>
                      </apply>
                    </apply>
                    <ci> kdaEgfr </ci>
                  </apply>
                </apply>
                <apply>
                  <leq/>
                  <ci> isEGFRmutated </ci>
                  <cn> 0.5 </cn>
                </apply>
              </piece>
              <otherwise>
                <ci> efgrTotal </ci>
              </otherwise>
            </piecewise>
            <ci> treatmentInhibEgfrProliferating </ci>
          </apply>
        </math>
      </assignmentRule>
      <assignmentRule variable="erkActiveEqProliferating">
        <math xmlns="http://www.w3.org/1998/Math/MathML">
          <apply>
            <divide/>
            <apply>
              <times/>
              <ci> erkTotal </ci>
              <ci> kaErk </ci>
              <ci> mekActiveEqProliferating </ci>
            </apply>
            <apply>
              <plus/>
              <apply>
                <times/>
                <ci> kaErk </ci>
                <ci> mekActiveEqProliferating </ci>
              </apply>
              <ci> kdaErk </ci>
            </apply>
          </apply>
        </math>
      </assignmentRule>
      <assignmentRule variable="erkTotal">
        <math xmlns="http://www.w3.org/1998/Math/MathML">
          <cn type="e-notation"> 3.49 <sep/> -5 </cn>
        </math>
      </assignmentRule>
      <assignmentRule variable="ethnicity">
        <math xmlns="http://www.w3.org/1998/Math/MathML">
          <cn type="integer"> 1 </cn>
        </math>
      </assignmentRule>
      <assignmentRule variable="impactOfBRAFEgfrPathwayMutated">
        <math xmlns="http://www.w3.org/1998/Math/MathML">
          <cn type="integer"> 10 </cn>
        </math>
      </assignmentRule>
      <assignmentRule variable="impactOfKRASEgfrPathwayMutated">
        <math xmlns="http://www.w3.org/1998/Math/MathML">
          <cn type="integer"> 98 </cn>
        </math>
      </assignmentRule>
      <assignmentRule variable="impactOfMETAmplified">
        <math xmlns="http://www.w3.org/1998/Math/MathML">
          <cn type="integer"> 12 </cn>
        </math>
      </assignmentRule>
      <assignmentRule variable="impactOfMETMutated">
        <math xmlns="http://www.w3.org/1998/Math/MathML">
          <cn> 0.87 </cn>
        </math>
      </assignmentRule>
      <assignmentRule variable="impactOfMETMutatedOnAmplification">
        <math xmlns="http://www.w3.org/1998/Math/MathML">
          <cn> 3.7 </cn>
        </math>
      </assignmentRule>
      <assignmentRule variable="impactOfPIK3CAEgfrPathwayMutated">
        <math xmlns="http://www.w3.org/1998/Math/MathML">
          <cn> 2.7 </cn>
        </math>
      </assignmentRule>
      <assignmentRule variable="inVitro">
        <math xmlns="http://www.w3.org/1998/Math/MathML">
          <cn type="integer"> 0 </cn>
        </math>
      </assignmentRule>
      <assignmentRule variable="inVitroScale">
        <math xmlns="http://www.w3.org/1998/Math/MathML">
          <cn type="e-notation"> 1 <sep/> -12 </cn>
        </math>
      </assignmentRule>
      <assignmentRule variable="inVivoScale">
        <math xmlns="http://www.w3.org/1998/Math/MathML">
          <cn> 0.1 </cn>
        </math>
      </assignmentRule>
      <assignmentRule variable="inhibitionGefitinibMutationEgfr">
        <math xmlns="http://www.w3.org/1998/Math/MathML">
          <piecewise>
            <piece>
              <ci> kiGefitinib </ci>
              <apply>
                <leq/>
                <ci> isEGFRmutated </ci>
                <cn> 0.5 </cn>
              </apply>
            </piece>
            <otherwise>
              <piecewise>
                <piece>
                  <piecewise>
                    <piece>
                      <ci> kiGefitinibExon19T790M </ci>
                      <apply>
                        <and/>
                        <apply>
                          <geq/>
                          <ci> mutEGFR </ci>
                          <cn> 18.5 </cn>
                        </apply>
                        <apply>
                          <leq/>
                          <ci> mutEGFR </ci>
                          <cn> 19.5 </cn>
                        </apply>
                      </apply>
                    </piece>
                    <otherwise>
                      <ci> kiGefitinibExon21T790M </ci>
                    </otherwise>
                  </piecewise>
                  <apply>
                    <geq/>
                    <ci> willEGFRT790MbeTreatmentInduced </ci>
                    <cn> 0.5 </cn>
                  </apply>
                </piece>
                <otherwise>
                  <piecewise>
                    <piece>
                      <ci> kiGefitinibExon19 </ci>
                      <apply>
                        <and/>
                        <apply>
                          <geq/>
                          <ci> mutEGFR </ci>
                          <cn> 18.5 </cn>
                        </apply>
                        <apply>
                          <leq/>
                          <ci> mutEGFR </ci>
                          <cn> 19.5 </cn>
                        </apply>
                      </apply>
                    </piece>
                    <otherwise>
                      <piecewise>
                        <piece>
                          <ci> kiGefitinibExon20 </ci>
                          <apply>
                            <and/>
                            <apply>
                              <geq/>
                              <ci> mutEGFR </ci>
                              <cn> 19.5 </cn>
                            </apply>
                            <apply>
                              <leq/>
                              <ci> mutEGFR </ci>
                              <cn> 20.5 </cn>
                            </apply>
                          </apply>
                        </piece>
                        <otherwise>
                          <piecewise>
                            <piece>
                              <ci> kiGefitinibExon21 </ci>
                              <apply>
                                <and/>
                                <apply>
                                  <geq/>
                                  <ci> mutEGFR </ci>
                                  <cn> 20.5 </cn>
                                </apply>
                                <apply>
                                  <leq/>
                                  <ci> mutEGFR </ci>
                                  <cn> 21.5 </cn>
                                </apply>
                              </apply>
                            </piece>
                            <otherwise>
                              <ci> kiGefitinib </ci>
                            </otherwise>
                          </piecewise>
                        </otherwise>
                      </piecewise>
                    </otherwise>
                  </piecewise>
                </otherwise>
              </piecewise>
            </otherwise>
          </piecewise>
        </math>
      </assignmentRule>
      <assignmentRule variable="initialTNM">
        <math xmlns="http://www.w3.org/1998/Math/MathML">
          <cn type="integer"> 300 </cn>
        </math>
      </assignmentRule>
      <assignmentRule variable="isBRAFmutated">
        <math xmlns="http://www.w3.org/1998/Math/MathML">
          <cn type="integer"> 0 </cn>
        </math>
      </assignmentRule>
      <assignmentRule variable="isClonePresent">
        <math xmlns="http://www.w3.org/1998/Math/MathML">
          <cn type="integer"> 1 </cn>
        </math>
      </assignmentRule>
      <assignmentRule variable="isEGFRmutated">
        <math xmlns="http://www.w3.org/1998/Math/MathML">
          <cn type="integer"> 0 </cn>
        </math>
      </assignmentRule>
      <assignmentRule variable="isExon20Resistant">
        <math xmlns="http://www.w3.org/1998/Math/MathML">
          <cn type="integer"> 1 </cn>
        </math>
      </assignmentRule>
      <assignmentRule variable="isKRASmutated">
        <math xmlns="http://www.w3.org/1998/Math/MathML">
          <cn type="integer"> 0 </cn>
        </math>
      </assignmentRule>
      <assignmentRule variable="isMETmutated">
        <math xmlns="http://www.w3.org/1998/Math/MathML">
          <cn type="integer"> 0 </cn>
        </math>
      </assignmentRule>
      <assignmentRule variable="isMale">
        <math xmlns="http://www.w3.org/1998/Math/MathML">
          <cn type="integer"> 1 </cn>
        </math>
      </assignmentRule>
      <assignmentRule variable="isNeoangiogenesis">
        <math xmlns="http://www.w3.org/1998/Math/MathML">
          <cn type="integer"> 1 </cn>
        </math>
      </assignmentRule>
      <assignmentRule variable="isPIK3CAmutated">
        <math xmlns="http://www.w3.org/1998/Math/MathML">
          <cn type="integer"> 0 </cn>
        </math>
      </assignmentRule>
      <assignmentRule variable="isPlacebo">
        <math xmlns="http://www.w3.org/1998/Math/MathML">
          <cn type="integer"> 0 </cn>
        </math>
      </assignmentRule>
      <assignmentRule variable="isResistanceMutation">
        <math xmlns="http://www.w3.org/1998/Math/MathML">
          <cn type="integer"> 1 </cn>
        </math>
      </assignmentRule>
      <assignmentRule variable="isXenograft">
        <math xmlns="http://www.w3.org/1998/Math/MathML">
          <cn type="integer"> 0 </cn>
        </math>
      </assignmentRule>
      <assignmentRule variable="kaAkt">
        <math xmlns="http://www.w3.org/1998/Math/MathML">
          <apply>
            <times/>
            <cn> 0.177827941003892 </cn>
            <ci> kaAktRef </ci>
            <apply>
              <power/>
              <apply>
                <divide/>
                <ci> bodyWeight </ci>
                <apply>
                  <times/>
                  <cn> 2.63 </cn>
                  <cn type="integer"> 1 </cn>
                </apply>
              </apply>
              <apply>
                <minus/>
                <cn> 0.25 </cn>
              </apply>
            </apply>
          </apply>
        </math>
      </assignmentRule>
      <assignmentRule variable="kaAktRef">
        <math xmlns="http://www.w3.org/1998/Math/MathML">
          <cn type="integer"> 411000 </cn>
        </math>
      </assignmentRule>
      <assignmentRule variable="kaEgfr">
        <math xmlns="http://www.w3.org/1998/Math/MathML">
          <apply>
            <times/>
            <cn> 0.177827941003892 </cn>
            <ci> kaEgfrRef </ci>
            <apply>
              <power/>
              <apply>
                <divide/>
                <ci> bodyWeight </ci>
                <apply>
                  <times/>
                  <cn> 2.63 </cn>
                  <cn type="integer"> 1 </cn>
                </apply>
              </apply>
              <apply>
                <minus/>
                <cn> 0.25 </cn>
              </apply>
            </apply>
          </apply>
        </math>
      </assignmentRule>
      <assignmentRule variable="kaEgfrRef">
        <math xmlns="http://www.w3.org/1998/Math/MathML">
          <cn type="integer"> 20400000 </cn>
        </math>
      </assignmentRule>
      <assignmentRule variable="kaErk">
        <math xmlns="http://www.w3.org/1998/Math/MathML">
          <apply>
            <times/>
            <cn> 0.177827941003892 </cn>
            <ci> kaErkRef </ci>
            <apply>
              <power/>
              <apply>
                <divide/>
                <ci> bodyWeight </ci>
                <apply>
                  <times/>
                  <cn> 2.63 </cn>
                  <cn type="integer"> 1 </cn>
                </apply>
              </apply>
              <apply>
                <minus/>
                <cn> 0.25 </cn>
              </apply>
            </apply>
          </apply>
        </math>
      </assignmentRule>
      <assignmentRule variable="kaErkRef">
        <math xmlns="http://www.w3.org/1998/Math/MathML">
          <cn type="integer"> 44800 </cn>
        </math>
      </assignmentRule>
      <assignmentRule variable="kaMek">
        <math xmlns="http://www.w3.org/1998/Math/MathML">
          <apply>
            <times/>
            <cn> 0.177827941003892 </cn>
            <ci> kaMekRef </ci>
            <apply>
              <power/>
              <apply>
                <divide/>
                <ci> bodyWeight </ci>
                <apply>
                  <times/>
                  <cn> 2.63 </cn>
                  <cn type="integer"> 1 </cn>
                </apply>
              </apply>
              <apply>
                <minus/>
                <cn> 0.25 </cn>
              </apply>
            </apply>
          </apply>
        </math>
      </assignmentRule>
      <assignmentRule variable="kaMekRef">
        <math xmlns="http://www.w3.org/1998/Math/MathML">
          <cn type="integer"> 10000000 </cn>
        </math>
      </assignmentRule>
      <assignmentRule variable="kaMet">
        <math xmlns="http://www.w3.org/1998/Math/MathML">
          <apply>
            <times/>
            <cn> 0.177827941003892 </cn>
            <ci> kaMetRef </ci>
            <apply>
              <power/>
              <apply>
                <divide/>
                <ci> bodyWeight </ci>
                <apply>
                  <times/>
                  <cn> 2.63 </cn>
                  <cn type="integer"> 1 </cn>
                </apply>
              </apply>
              <apply>
                <minus/>
                <cn> 0.25 </cn>
              </apply>
            </apply>
          </apply>
        </math>
      </assignmentRule>
      <assignmentRule variable="kaMetRef">
        <math xmlns="http://www.w3.org/1998/Math/MathML">
          <cn type="integer"> 66700000 </cn>
        </math>
      </assignmentRule>
      <assignmentRule variable="kaPi3kByEgfr">
        <math xmlns="http://www.w3.org/1998/Math/MathML">
          <apply>
            <times/>
            <cn> 0.177827941003892 </cn>
            <ci> kaPi3kByEgfrRef </ci>
            <apply>
              <power/>
              <apply>
                <divide/>
                <ci> bodyWeight </ci>
                <apply>
                  <times/>
                  <cn> 2.63 </cn>
                  <cn type="integer"> 1 </cn>
                </apply>
              </apply>
              <apply>
                <minus/>
                <cn> 0.25 </cn>
              </apply>
            </apply>
          </apply>
        </math>
      </assignmentRule>
      <assignmentRule variable="kaPi3kByEgfrRef">
        <math xmlns="http://www.w3.org/1998/Math/MathML">
          <cn type="integer"> 604000 </cn>
        </math>
      </assignmentRule>
      <assignmentRule variable="kaPi3kByMet">
        <math xmlns="http://www.w3.org/1998/Math/MathML">
          <apply>
            <times/>
            <cn> 0.177827941003892 </cn>
            <ci> kaPi3kByMetRef </ci>
            <apply>
              <power/>
              <apply>
                <divide/>
                <ci> bodyWeight </ci>
                <apply>
                  <times/>
                  <cn> 2.63 </cn>
                  <cn type="integer"> 1 </cn>
                </apply>
              </apply>
              <apply>
                <minus/>
                <cn> 0.25 </cn>
              </apply>
            </apply>
          </apply>
        </math>
      </assignmentRule>
      <assignmentRule variable="kaPi3kByMetRef">
        <math xmlns="http://www.w3.org/1998/Math/MathML">
          <cn type="integer"> 4390000 </cn>
        </math>
      </assignmentRule>
      <assignmentRule variable="kaPi3kByRas">
        <math xmlns="http://www.w3.org/1998/Math/MathML">
          <apply>
            <times/>
            <cn> 0.177827941003892 </cn>
            <ci> kaPi3kByRasRef </ci>
            <apply>
              <power/>
              <apply>
                <divide/>
                <ci> bodyWeight </ci>
                <apply>
                  <times/>
                  <cn> 2.63 </cn>
                  <cn type="integer"> 1 </cn>
                </apply>
              </apply>
              <apply>
                <minus/>
                <cn> 0.25 </cn>
              </apply>
            </apply>
          </apply>
        </math>
      </assignmentRule>
      <assignmentRule variable="kaPi3kByRasRef">
        <math xmlns="http://www.w3.org/1998/Math/MathML">
          <cn type="integer"> 39400 </cn>
        </math>
      </assignmentRule>
      <assignmentRule variable="kaPipDephosphorylation">
        <math xmlns="http://www.w3.org/1998/Math/MathML">
          <apply>
            <times/>
            <cn> 0.177827941003892 </cn>
            <ci> kaPipDephosphorylationRef </ci>
            <apply>
              <power/>
              <apply>
                <divide/>
                <ci> bodyWeight </ci>
                <apply>
                  <times/>
                  <cn> 2.63 </cn>
                  <cn type="integer"> 1 </cn>
                </apply>
              </apply>
              <apply>
                <minus/>
                <cn> 0.25 </cn>
              </apply>
            </apply>
          </apply>
        </math>
      </assignmentRule>
      <assignmentRule variable="kaPipDephosphorylationRef">
        <math xmlns="http://www.w3.org/1998/Math/MathML">
          <cn type="integer"> 33700 </cn>
        </math>
      </assignmentRule>
      <assignmentRule variable="kaPipPhosphorylation">
        <math xmlns="http://www.w3.org/1998/Math/MathML">
          <apply>
            <times/>
            <cn> 0.177827941003892 </cn>
            <ci> kaPipPhosphorylationRef </ci>
            <apply>
              <power/>
              <apply>
                <divide/>
                <ci> bodyWeight </ci>
                <apply>
                  <times/>
                  <cn> 2.63 </cn>
                  <cn type="integer"> 1 </cn>
                </apply>
              </apply>
              <apply>
                <minus/>
                <cn> 0.25 </cn>
              </apply>
            </apply>
          </apply>
        </math>
      </assignmentRule>
      <assignmentRule variable="kaPipPhosphorylationRef">
        <math xmlns="http://www.w3.org/1998/Math/MathML">
          <cn type="integer"> 45300 </cn>
        </math>
      </assignmentRule>
      <assignmentRule variable="kaRaf">
        <math xmlns="http://www.w3.org/1998/Math/MathML">
          <apply>
            <times/>
            <cn> 0.177827941003892 </cn>
            <ci> kaRafRef </ci>
            <apply>
              <power/>
              <apply>
                <divide/>
                <ci> bodyWeight </ci>
                <apply>
                  <times/>
                  <cn> 2.63 </cn>
                  <cn type="integer"> 1 </cn>
                </apply>
              </apply>
              <apply>
                <minus/>
                <cn> 0.25 </cn>
              </apply>
            </apply>
          </apply>
        </math>
      </assignmentRule>
      <assignmentRule variable="kaRafRef">
        <math xmlns="http://www.w3.org/1998/Math/MathML">
          <cn type="integer"> 3640000 </cn>
        </math>
      </assignmentRule>
      <assignmentRule variable="kaRasByEgfr">
        <math xmlns="http://www.w3.org/1998/Math/MathML">
          <apply>
            <times/>
            <cn> 0.177827941003892 </cn>
            <ci> kaRasByEgfrRef </ci>
            <apply>
              <power/>
              <apply>
                <divide/>
                <ci> bodyWeight </ci>
                <apply>
                  <times/>
                  <cn> 2.63 </cn>
                  <cn type="integer"> 1 </cn>
                </apply>
              </apply>
              <apply>
                <minus/>
                <cn> 0.25 </cn>
              </apply>
            </apply>
          </apply>
        </math>
      </assignmentRule>
      <assignmentRule variable="kaRasByEgfrRef">
        <math xmlns="http://www.w3.org/1998/Math/MathML">
          <cn type="integer"> 1890000 </cn>
        </math>
      </assignmentRule>
      <assignmentRule variable="kaRasByMet">
        <math xmlns="http://www.w3.org/1998/Math/MathML">
          <apply>
            <times/>
            <cn> 0.177827941003892 </cn>
            <ci> kaRasByMetRef </ci>
            <apply>
              <power/>
              <apply>
                <divide/>
                <ci> bodyWeight </ci>
                <apply>
                  <times/>
                  <cn> 2.63 </cn>
                  <cn type="integer"> 1 </cn>
                </apply>
              </apply>
              <apply>
                <minus/>
                <cn> 0.25 </cn>
              </apply>
            </apply>
          </apply>
        </math>
      </assignmentRule>
      <assignmentRule variable="kaRasByMetRef">
        <math xmlns="http://www.w3.org/1998/Math/MathML">
          <cn type="integer"> 8520000 </cn>
        </math>
      </assignmentRule>
      <assignmentRule variable="kdPip3">
        <math xmlns="http://www.w3.org/1998/Math/MathML">
          <apply>
            <times/>
            <ci> kdPip3Ref </ci>
            <apply>
              <power/>
              <apply>
                <divide/>
                <ci> bodyWeight </ci>
                <apply>
                  <times/>
                  <cn> 2.63 </cn>
                  <cn type="integer"> 1 </cn>
                </apply>
              </apply>
              <apply>
                <minus/>
                <cn> 0.25 </cn>
              </apply>
            </apply>
            <cn> 0.177827941003892 </cn>
          </apply>
        </math>
      </assignmentRule>
      <assignmentRule variable="kdPip3Ref">
        <math xmlns="http://www.w3.org/1998/Math/MathML">
          <cn> 0.02 </cn>
        </math>
      </assignmentRule>
      <assignmentRule variable="kdaAkt">
        <math xmlns="http://www.w3.org/1998/Math/MathML">
          <apply>
            <times/>
            <cn> 0.177827941003892 </cn>
            <ci> kdaAktRef </ci>
            <apply>
              <power/>
              <apply>
                <divide/>
                <ci> bodyWeight </ci>
                <apply>
                  <times/>
                  <cn> 2.63 </cn>
                  <cn type="integer"> 1 </cn>
                </apply>
              </apply>
              <apply>
                <minus/>
                <cn> 0.25 </cn>
              </apply>
            </apply>
          </apply>
        </math>
      </assignmentRule>
      <assignmentRule variable="kdaAktRef">
        <math xmlns="http://www.w3.org/1998/Math/MathML">
          <cn type="integer"> 2100000 </cn>
        </math>
      </assignmentRule>
      <assignmentRule variable="kdaEgfr">
        <math xmlns="http://www.w3.org/1998/Math/MathML">
          <apply>
            <times/>
            <ci> kdaEgfrRef </ci>
            <apply>
              <power/>
              <apply>
                <divide/>
                <ci> bodyWeight </ci>
                <apply>
                  <times/>
                  <cn> 2.63 </cn>
                  <cn type="integer"> 1 </cn>
                </apply>
              </apply>
              <apply>
                <minus/>
                <cn> 0.25 </cn>
              </apply>
            </apply>
            <cn> 0.177827941003892 </cn>
          </apply>
        </math>
      </assignmentRule>
      <assignmentRule variable="kdaEgfrRef">
        <math xmlns="http://www.w3.org/1998/Math/MathML">
          <cn> 0.0038 </cn>
        </math>
      </assignmentRule>
      <assignmentRule variable="kdaErk">
        <math xmlns="http://www.w3.org/1998/Math/MathML">
          <apply>
            <times/>
            <ci> kdaErkRef </ci>
            <apply>
              <power/>
              <apply>
                <divide/>
                <ci> bodyWeight </ci>
                <apply>
                  <times/>
                  <cn> 2.63 </cn>
                  <cn type="integer"> 1 </cn>
                </apply>
              </apply>
              <apply>
                <minus/>
                <cn> 0.25 </cn>
              </apply>
            </apply>
            <cn> 0.177827941003892 </cn>
          </apply>
        </math>
      </assignmentRule>
      <assignmentRule variable="kdaErkRef">
        <math xmlns="http://www.w3.org/1998/Math/MathML">
          <cn> 0.27 </cn>
        </math>
      </assignmentRule>
      <assignmentRule variable="kdaMek">
        <math xmlns="http://www.w3.org/1998/Math/MathML">
          <apply>
            <times/>
            <ci> kdaMekRef </ci>
            <apply>
              <power/>
              <apply>
                <divide/>
                <ci> bodyWeight </ci>
                <apply>
                  <times/>
                  <cn> 2.63 </cn>
                  <cn type="integer"> 1 </cn>
                </apply>
              </apply>
              <apply>
                <minus/>
                <cn> 0.25 </cn>
              </apply>
            </apply>
            <cn> 0.177827941003892 </cn>
          </apply>
        </math>
      </assignmentRule>
      <assignmentRule variable="kdaMekRef">
        <math xmlns="http://www.w3.org/1998/Math/MathML">
          <cn type="integer"> 1 </cn>
        </math>
      </assignmentRule>
      <assignmentRule variable="kdaMet">
        <math xmlns="http://www.w3.org/1998/Math/MathML">
          <apply>
            <times/>
            <ci> kdaMetRef </ci>
            <apply>
              <power/>
              <apply>
                <divide/>
                <ci> bodyWeight </ci>
                <apply>
                  <times/>
                  <cn> 2.63 </cn>
                  <cn type="integer"> 1 </cn>
                </apply>
              </apply>
              <apply>
                <minus/>
                <cn> 0.25 </cn>
              </apply>
            </apply>
            <cn> 0.177827941003892 </cn>
          </apply>
        </math>
      </assignmentRule>
      <assignmentRule variable="kdaMetRef">
        <math xmlns="http://www.w3.org/1998/Math/MathML">
          <cn> 0.0038 </cn>
        </math>
      </assignmentRule>
      <assignmentRule variable="kdaPi3k">
        <math xmlns="http://www.w3.org/1998/Math/MathML">
          <apply>
            <times/>
            <ci> kdaPi3kRef </ci>
            <apply>
              <power/>
              <apply>
                <divide/>
                <ci> bodyWeight </ci>
                <apply>
                  <times/>
                  <cn> 2.63 </cn>
                  <cn type="integer"> 1 </cn>
                </apply>
              </apply>
              <apply>
                <minus/>
                <cn> 0.25 </cn>
              </apply>
            </apply>
            <cn> 0.177827941003892 </cn>
          </apply>
        </math>
      </assignmentRule>
      <assignmentRule variable="kdaPi3kRef">
        <math xmlns="http://www.w3.org/1998/Math/MathML">
          <cn type="integer"> 1 </cn>
        </math>
      </assignmentRule>
      <assignmentRule variable="kdaRaf">
        <math xmlns="http://www.w3.org/1998/Math/MathML">
          <apply>
            <times/>
            <ci> kdaRafRef </ci>
            <apply>
              <power/>
              <apply>
                <divide/>
                <ci> bodyWeight </ci>
                <apply>
                  <times/>
                  <cn> 2.63 </cn>
                  <cn type="integer"> 1 </cn>
                </apply>
              </apply>
              <apply>
                <minus/>
                <cn> 0.25 </cn>
              </apply>
            </apply>
            <cn> 0.177827941003892 </cn>
          </apply>
        </math>
      </assignmentRule>
      <assignmentRule variable="kdaRafRef">
        <math xmlns="http://www.w3.org/1998/Math/MathML">
          <cn type="integer"> 7 </cn>
        </math>
      </assignmentRule>
      <assignmentRule variable="kdaRas">
        <math xmlns="http://www.w3.org/1998/Math/MathML">
          <apply>
            <times/>
            <ci> kdaRasRef </ci>
            <apply>
              <power/>
              <apply>
                <divide/>
                <ci> bodyWeight </ci>
                <apply>
                  <times/>
                  <cn> 2.63 </cn>
                  <cn type="integer"> 1 </cn>
                </apply>
              </apply>
              <apply>
                <minus/>
                <cn> 0.25 </cn>
              </apply>
            </apply>
            <cn> 0.177827941003892 </cn>
          </apply>
        </math>
      </assignmentRule>
      <assignmentRule variable="kdaRasRef">
        <math xmlns="http://www.w3.org/1998/Math/MathML">
          <cn type="integer"> 1 </cn>
        </math>
      </assignmentRule>
      <assignmentRule variable="kiGefitinib">
        <math xmlns="http://www.w3.org/1998/Math/MathML">
          <cn type="e-notation"> 1.64 <sep/> -8 </cn>
        </math>
      </assignmentRule>
      <assignmentRule variable="kiGefitinibExon19">
        <math xmlns="http://www.w3.org/1998/Math/MathML">
          <cn type="e-notation"> 8.33 <sep/> -10 </cn>
        </math>
      </assignmentRule>
      <assignmentRule variable="kiGefitinibExon19T790M">
        <math xmlns="http://www.w3.org/1998/Math/MathML">
          <cn type="e-notation"> 4.317 <sep/> -8 </cn>
        </math>
      </assignmentRule>
      <assignmentRule variable="kiGefitinibExon20">
        <math xmlns="http://www.w3.org/1998/Math/MathML">
          <piecewise>
            <piece>
              <ci> kiGefitinibExon20Sensitive </ci>
              <apply>
                <eq/>
                <ci> isExon20Resistant </ci>
                <cn type="integer"> 0 </cn>
              </apply>
            </piece>
            <otherwise>
              <ci> kiGefitinibExon20Resistant </ci>
            </otherwise>
          </piecewise>
        </math>
      </assignmentRule>
      <assignmentRule variable="kiGefitinibExon20Resistant">
        <math xmlns="http://www.w3.org/1998/Math/MathML">
          <cn type="e-notation"> 2.57 <sep/> -8 </cn>
        </math>
      </assignmentRule>
      <assignmentRule variable="kiGefitinibExon20Sensitive">
        <math xmlns="http://www.w3.org/1998/Math/MathML">
          <cn type="e-notation"> 2.5 <sep/> -9 </cn>
        </math>
      </assignmentRule>
      <assignmentRule variable="kiGefitinibExon21">
        <math xmlns="http://www.w3.org/1998/Math/MathML">
          <cn type="e-notation"> 6.4 <sep/> -9 </cn>
        </math>
      </assignmentRule>
      <assignmentRule variable="kiGefitinibExon21T790M">
        <math xmlns="http://www.w3.org/1998/Math/MathML">
          <cn type="e-notation"> 2.86 <sep/> -8 </cn>
        </math>
      </assignmentRule>
      <assignmentRule variable="kmatpEgfr">
        <math xmlns="http://www.w3.org/1998/Math/MathML">
          <cn type="e-notation"> 5.2 <sep/> -6 </cn>
        </math>
      </assignmentRule>
      <assignmentRule variable="kmatpEgfrDel19T790M">
        <math xmlns="http://www.w3.org/1998/Math/MathML">
          <cn type="e-notation"> 8.4 <sep/> -6 </cn>
        </math>
      </assignmentRule>
      <assignmentRule variable="kmatpEgfrExon19">
        <math xmlns="http://www.w3.org/1998/Math/MathML">
          <cn> 0.000129 </cn>
        </math>
      </assignmentRule>
      <assignmentRule variable="kmatpEgfrExon20">
        <math xmlns="http://www.w3.org/1998/Math/MathML">
          <piecewise>
            <piece>
              <ci> kmatpEgfrExon20Sensitive </ci>
              <apply>
                <eq/>
                <ci> isExon20Resistant </ci>
                <cn type="integer"> 0 </cn>
              </apply>
            </piece>
            <otherwise>
              <ci> kmatpEgfrExon20Resistant </ci>
            </otherwise>
          </piecewise>
        </math>
      </assignmentRule>
      <assignmentRule variable="kmatpEgfrExon20Resistant">
        <math xmlns="http://www.w3.org/1998/Math/MathML">
          <cn type="e-notation"> 3.68 <sep/> -5 </cn>
        </math>
      </assignmentRule>
      <assignmentRule variable="kmatpEgfrExon20Sensitive">
        <math xmlns="http://www.w3.org/1998/Math/MathML">
          <cn type="e-notation"> 1.92 <sep/> -5 </cn>
        </math>
      </assignmentRule>
      <assignmentRule variable="kmatpEgfrExon21">
        <math xmlns="http://www.w3.org/1998/Math/MathML">
          <cn> 0.000148 </cn>
        </math>
      </assignmentRule>
      <assignmentRule variable="kmatpEgfrL858RT790M">
        <math xmlns="http://www.w3.org/1998/Math/MathML">
          <cn type="e-notation"> 8.4 <sep/> -6 </cn>
        </math>
      </assignmentRule>
      <assignmentRule variable="logResistantSubCloneInitialSize">
        <math xmlns="http://www.w3.org/1998/Math/MathML">
          <cn type="integer"> 3 </cn>
        </math>
      </assignmentRule>
      <assignmentRule variable="mekActiveEqProliferating">
        <math xmlns="http://www.w3.org/1998/Math/MathML">
          <apply>
            <divide/>
            <apply>
              <times/>
              <ci> mekTotal </ci>
              <ci> kaMek </ci>
              <ci> rafActiveEqProliferating </ci>
              <piecewise>
                <piece>
                  <ci> impactOfBRAFEgfrPathwayMutated </ci>
                  <apply>
                    <geq/>
                    <ci> isBRAFmutated </ci>
                    <cn> 0.5 </cn>
                  </apply>
                </piece>
                <otherwise>
                  <cn type="integer"> 1 </cn>
                </otherwise>
              </piecewise>
            </apply>
            <apply>
              <plus/>
              <apply>
                <times/>
                <ci> kaMek </ci>
                <ci> rafActiveEqProliferating </ci>
                <piecewise>
                  <piece>
                    <ci> impactOfBRAFEgfrPathwayMutated </ci>
                    <apply>
                      <geq/>
                      <ci> isBRAFmutated </ci>
                      <cn> 0.5 </cn>
                    </apply>
                  </piece>
                  <otherwise>
                    <cn type="integer"> 1 </cn>
                  </otherwise>
                </piecewise>
              </apply>
              <ci> kdaMek </ci>
            </apply>
          </apply>
        </math>
      </assignmentRule>
      <assignmentRule variable="mekTotal">
        <math xmlns="http://www.w3.org/1998/Math/MathML">
          <cn type="e-notation"> 3.65 <sep/> -5 </cn>
        </math>
      </assignmentRule>
      <assignmentRule variable="metActiveEq">
        <math xmlns="http://www.w3.org/1998/Math/MathML">
          <apply>
            <divide/>
            <apply>
              <times/>
              <ci> metTot </ci>
              <ci> kaMet </ci>
              <apply>
                <divide/>
                <ci> TumoralCell_DOT_Hgf </ci>
                <ci> TumoralCell </ci>
              </apply>
            </apply>
            <apply>
              <plus/>
              <apply>
                <times/>
                <ci> kaMet </ci>
                <apply>
                  <divide/>
                  <ci> TumoralCell_DOT_Hgf </ci>
                  <ci> TumoralCell </ci>
                </apply>
              </apply>
              <apply>
                <times/>
                <ci> kdaMet </ci>
                <piecewise>
                  <piece>
                    <ci> impactOfMETMutated </ci>
                    <apply>
                      <geq/>
                      <ci> isMETmutated </ci>
                      <cn> 0.5 </cn>
                    </apply>
                  </piece>
                  <otherwise>
                    <cn type="integer"> 1 </cn>
                  </otherwise>
                </piecewise>
              </apply>
            </apply>
          </apply>
        </math>
      </assignmentRule>
      <assignmentRule variable="metTot">
        <math xmlns="http://www.w3.org/1998/Math/MathML">
          <apply>
            <times/>
            <ci> metTotal </ci>
            <piecewise>
              <piece>
                <ci> impactOfMETAmplified </ci>
                <apply>
                  <geq/>
                  <ci> willMETAmpbeTreatmentInduced </ci>
                  <cn> 0.5 </cn>
                </apply>
              </piece>
              <otherwise>
                <piecewise>
                  <piece>
                    <ci> impactOfMETMutatedOnAmplification </ci>
                    <apply>
                      <geq/>
                      <ci> isMETmutated </ci>
                      <cn> 0.5 </cn>
                    </apply>
                  </piece>
                  <otherwise>
                    <cn type="integer"> 1 </cn>
                  </otherwise>
                </piecewise>
              </otherwise>
            </piecewise>
          </apply>
        </math>
      </assignmentRule>
      <assignmentRule variable="metTotal">
        <math xmlns="http://www.w3.org/1998/Math/MathML">
          <cn type="e-notation"> 8 <sep/> -8 </cn>
        </math>
      </assignmentRule>
      <assignmentRule variable="metastasisStatus">
        <math xmlns="http://www.w3.org/1998/Math/MathML">
          <apply>
            <minus/>
            <ci> initialTNM </ci>
            <apply>
              <times/>
              <cn type="integer"> 10 </cn>
              <apply>
                <floor/>
                <apply>
                  <divide/>
                  <ci> initialTNM </ci>
                  <cn type="integer"> 10 </cn>
                </apply>
              </apply>
            </apply>
          </apply>
        </math>
      </assignmentRule>
      <assignmentRule variable="mutEGFR">
        <math xmlns="http://www.w3.org/1998/Math/MathML">
          <cn type="integer"> 21 </cn>
        </math>
      </assignmentRule>
      <assignmentRule variable="nClones">
        <math xmlns="http://www.w3.org/1998/Math/MathML">
          <cn type="integer"> 1 </cn>
        </math>
      </assignmentRule>
      <assignmentRule variable="nodalStatus">
        <math xmlns="http://www.w3.org/1998/Math/MathML">
          <apply>
            <minus/>
            <apply>
              <floor/>
              <apply>
                <divide/>
                <ci> initialTNM </ci>
                <cn type="integer"> 10 </cn>
              </apply>
            </apply>
            <apply>
              <times/>
              <cn type="integer"> 10 </cn>
              <apply>
                <floor/>
                <apply>
                  <divide/>
                  <apply>
                    <floor/>
                    <apply>
                      <divide/>
                      <ci> initialTNM </ci>
                      <cn type="integer"> 10 </cn>
                    </apply>
                  </apply>
                  <cn type="integer"> 10 </cn>
                </apply>
              </apply>
            </apply>
          </apply>
        </math>
      </assignmentRule>
      <assignmentRule variable="patientIdVpop">
        <math xmlns="http://www.w3.org/1998/Math/MathML">
          <cn type="integer"> 0 </cn>
        </math>
      </assignmentRule>
      <assignmentRule variable="patientRankMaemondo">
        <math xmlns="http://www.w3.org/1998/Math/MathML">
          <cn type="integer"> 0 </cn>
        </math>
      </assignmentRule>
      <assignmentRule variable="physioConds">
        <math xmlns="http://www.w3.org/1998/Math/MathML">
          <cn type="integer"> 1 </cn>
        </math>
      </assignmentRule>
      <assignmentRule variable="pi3kActivationAllRtkEqProliferating">
        <math xmlns="http://www.w3.org/1998/Math/MathML">
          <apply>
            <plus/>
            <ci> pi3kActivationEgfrAlteredEqProliferating </ci>
            <apply>
              <times/>
              <ci> kaPi3kByMet </ci>
              <ci> metActiveEq </ci>
            </apply>
            <apply>
              <times/>
              <ci> kaPi3kByRas </ci>
              <ci> rasActiveEqProliferating </ci>
            </apply>
          </apply>
        </math>
      </assignmentRule>
      <assignmentRule variable="pi3kActivationEgfrAlteredEqProliferating">
        <math xmlns="http://www.w3.org/1998/Math/MathML">
          <apply>
            <times/>
            <ci> kaPi3kByEgfr </ci>
            <ci> egfrActiveEqProliferating </ci>
          </apply>
        </math>
      </assignmentRule>
      <assignmentRule variable="pi3kActiveEqProliferating">
        <math xmlns="http://www.w3.org/1998/Math/MathML">
          <apply>
            <divide/>
            <apply>
              <times/>
              <ci> pi3kTotal </ci>
              <ci> pi3kActivationAllRtkEqProliferating </ci>
            </apply>
            <apply>
              <plus/>
              <ci> pi3kActivationAllRtkEqProliferating </ci>
              <ci> kdaPi3k </ci>
            </apply>
          </apply>
        </math>
      </assignmentRule>
      <assignmentRule variable="pi3kTotal">
        <math xmlns="http://www.w3.org/1998/Math/MathML">
          <cn type="e-notation"> 1 <sep/> -7 </cn>
        </math>
      </assignmentRule>
      <assignmentRule variable="pip3EqProliferating">
        <math xmlns="http://www.w3.org/1998/Math/MathML">
          <apply>
            <divide/>
            <apply>
              <times/>
              <ci> pipTotal </ci>
              <ci> kaPipPhosphorylation </ci>
              <ci> pi3kActiveEqProliferating </ci>
              <piecewise>
                <piece>
                  <ci> impactOfPIK3CAEgfrPathwayMutated </ci>
                  <apply>
                    <geq/>
                    <ci> isPIK3CAmutated </ci>
                    <cn> 0.5 </cn>
                  </apply>
                </piece>
                <otherwise>
                  <cn type="integer"> 1 </cn>
                </otherwise>
              </piecewise>
            </apply>
            <apply>
              <plus/>
              <apply>
                <times/>
                <ci> kaPipPhosphorylation </ci>
                <ci> pi3kActiveEqProliferating </ci>
                <piecewise>
                  <piece>
                    <ci> impactOfPIK3CAEgfrPathwayMutated </ci>
                    <apply>
                      <geq/>
                      <ci> isPIK3CAmutated </ci>
                      <cn> 0.5 </cn>
                    </apply>
                  </piece>
                  <otherwise>
                    <cn type="integer"> 1 </cn>
                  </otherwise>
                </piecewise>
              </apply>
              <apply>
                <times/>
                <ci> kaPipDephosphorylation </ci>
                <apply>
                  <divide/>
                  <ci> TumoralCell_DOT_Pten </ci>
                  <ci> TumoralCell </ci>
                </apply>
              </apply>
              <ci> kdPip3 </ci>
            </apply>
          </apply>
        </math>
      </assignmentRule>
      <assignmentRule variable="pipTotal">
        <math xmlns="http://www.w3.org/1998/Math/MathML">
          <cn type="e-notation"> 7 <sep/> -7 </cn>
        </math>
      </assignmentRule>
      <assignmentRule variable="ptenTest">
        <math xmlns="http://www.w3.org/1998/Math/MathML">
          <cn type="integer"> 0 </cn>
        </math>
      </assignmentRule>
      <assignmentRule variable="rafActiveEqProliferating">
        <math xmlns="http://www.w3.org/1998/Math/MathML">
          <apply>
            <divide/>
            <apply>
              <times/>
              <ci> rafTotal </ci>
              <ci> kaRaf </ci>
              <ci> rasActiveEqProliferating </ci>
            </apply>
            <apply>
              <plus/>
              <apply>
                <times/>
                <ci> kaRaf </ci>
                <ci> rasActiveEqProliferating </ci>
              </apply>
              <ci> kdaRaf </ci>
            </apply>
          </apply>
        </math>
      </assignmentRule>
      <assignmentRule variable="rafTest">
        <math xmlns="http://www.w3.org/1998/Math/MathML">
          <cn type="integer"> 0 </cn>
        </math>
      </assignmentRule>
      <assignmentRule variable="rafTotal">
        <math xmlns="http://www.w3.org/1998/Math/MathML">
          <cn type="e-notation"> 6.64 <sep/> -8 </cn>
        </math>
      </assignmentRule>
      <assignmentRule variable="rasActivationAllRtkEqProliferating">
        <math xmlns="http://www.w3.org/1998/Math/MathML">
          <apply>
            <plus/>
            <ci> rasActivationEgfrMutatedEqProliferating </ci>
            <apply>
              <times/>
              <ci> kaRasByMet </ci>
              <ci> metActiveEq </ci>
            </apply>
          </apply>
        </math>
      </assignmentRule>
      <assignmentRule variable="rasActivationEgfrMutatedEqProliferating">
        <math xmlns="http://www.w3.org/1998/Math/MathML">
          <apply>
            <times/>
            <ci> kaRasByEgfr </ci>
            <ci> egfrActiveEqProliferating </ci>
          </apply>
        </math>
      </assignmentRule>
      <assignmentRule variable="rasActiveEqProliferating">
        <math xmlns="http://www.w3.org/1998/Math/MathML">
          <apply>
            <divide/>
            <apply>
              <times/>
              <ci> rasTotal </ci>
              <ci> rasActivationAllRtkEqProliferating </ci>
            </apply>
            <apply>
              <plus/>
              <ci> rasActivationAllRtkEqProliferating </ci>
              <ci> rasDeactivationEq </ci>
            </apply>
          </apply>
        </math>
      </assignmentRule>
      <assignmentRule variable="rasDeactivationEq">
        <math xmlns="http://www.w3.org/1998/Math/MathML">
          <apply>
            <divide/>
            <ci> kdaRas </ci>
            <piecewise>
              <piece>
                <ci> impactOfKRASEgfrPathwayMutated </ci>
                <apply>
                  <geq/>
                  <ci> isKRASmutated </ci>
                  <cn> 0.5 </cn>
                </apply>
              </piece>
              <otherwise>
                <cn type="integer"> 1 </cn>
              </otherwise>
            </piecewise>
          </apply>
        </math>
      </assignmentRule>
      <assignmentRule variable="rasTotal">
        <math xmlns="http://www.w3.org/1998/Math/MathML">
          <cn type="e-notation"> 1.89 <sep/> -5 </cn>
        </math>
      </assignmentRule>
      <assignmentRule variable="resistantSubCloneInitialSize">
        <math xmlns="http://www.w3.org/1998/Math/MathML">
          <apply>
            <times/>
            <ci> resistantSubCloneInitialSizeRef </ci>
            <apply>
              <divide/>
              <ci> bodyWeight </ci>
              <apply>
                <times/>
                <cn> 52.33 </cn>
                <cn type="integer"> 1 </cn>
              </apply>
            </apply>
          </apply>
        </math>
      </assignmentRule>
      <assignmentRule variable="resistantSubCloneInitialSizeRef">
        <math xmlns="http://www.w3.org/1998/Math/MathML">
          <apply>
            <times/>
            <apply>
              <power/>
              <cn type="integer"> 10 </cn>
              <ci> logResistantSubCloneInitialSize </ci>
            </apply>
            <cn type="integer"> 1 </cn>
          </apply>
        </math>
      </assignmentRule>
      <assignmentRule variable="resistantSubcloneParentNumber">
        <math xmlns="http://www.w3.org/1998/Math/MathML">
          <cn type="integer"> 1 </cn>
        </math>
      </assignmentRule>
      <assignmentRule variable="scenario__weight">
        <math xmlns="http://www.w3.org/1998/Math/MathML">
          <cn type="integer"> 1 </cn>
        </math>
      </assignmentRule>
      <assignmentRule variable="sizeHelper">
        <math xmlns="http://www.w3.org/1998/Math/MathML">
          <cn> 0.5 </cn>
        </math>
      </assignmentRule>
      <assignmentRule variable="smokingStatus">
        <math xmlns="http://www.w3.org/1998/Math/MathML">
          <cn type="integer"> 0 </cn>
        </math>
      </assignmentRule>
      <assignmentRule variable="tFirstDrugAdmin">
        <math xmlns="http://www.w3.org/1998/Math/MathML">
          <cn type="integer"> 1 </cn>
        </math>
      </assignmentRule>
      <assignmentRule variable="treatmentInducedAlteration">
        <math xmlns="http://www.w3.org/1998/Math/MathML">
          <cn type="integer"> 0 </cn>
        </math>
      </assignmentRule>
      <assignmentRule variable="treatmentInhibEgfrProliferating">
        <math xmlns="http://www.w3.org/1998/Math/MathML">
          <apply>
            <divide/>
            <ci> atpConc </ci>
            <apply>
              <plus/>
              <ci> atpConc </ci>
              <apply>
                <times/>
                <ci> atpAffinityMutationEgfr </ci>
                <apply>
                  <plus/>
                  <cn type="integer"> 1 </cn>
                  <apply>
                    <times/>
                    <apply>
                      <divide/>
                      <ci> uTumorTissueConcGefitinib </ci>
                      <ci> inhibitionGefitinibMutationEgfr </ci>
                    </apply>
                    <cn> 0.001 </cn>
                  </apply>
                </apply>
              </apply>
            </apply>
          </apply>
        </math>
      </assignmentRule>
      <assignmentRule variable="tumorInitRad">
        <math xmlns="http://www.w3.org/1998/Math/MathML">
          <apply>
            <divide/>
            <apply>
              <times/>
              <piecewise>
                <piece>
                  <cn type="integer"> 0 </cn>
                  <apply>
                    <leq/>
                    <ci> initialTNM </ci>
                    <cn type="integer"> 99 </cn>
                  </apply>
                </piece>
                <otherwise>
                  <piecewise>
                    <piece>
                      <apply>
                        <times/>
                        <ci> sizeHelper </ci>
                        <cn type="integer"> 3 </cn>
                      </apply>
                      <apply>
                        <leq/>
                        <ci> initialTNM </ci>
                        <cn type="integer"> 199 </cn>
                      </apply>
                    </piece>
                    <otherwise>
                      <piecewise>
                        <piece>
                          <apply>
                            <plus/>
                            <cn type="integer"> 3 </cn>
                            <apply>
                              <times/>
                              <ci> sizeHelper </ci>
                              <cn type="integer"> 2 </cn>
                            </apply>
                          </apply>
                          <apply>
                            <leq/>
                            <ci> initialTNM </ci>
                            <cn type="integer"> 299 </cn>
                          </apply>
                        </piece>
                        <otherwise>
                          <piecewise>
                            <piece>
                              <apply>
                                <plus/>
                                <cn type="integer"> 5 </cn>
                                <apply>
                                  <times/>
                                  <ci> sizeHelper </ci>
                                  <cn type="integer"> 2 </cn>
                                </apply>
                              </apply>
                              <apply>
                                <leq/>
                                <ci> initialTNM </ci>
                                <cn type="integer"> 399 </cn>
                              </apply>
                            </piece>
                            <otherwise>
                              <apply>
                                <plus/>
                                <cn type="integer"> 7 </cn>
                                <apply>
                                  <times/>
                                  <ci> sizeHelper </ci>
                                  <cn type="integer"> 3 </cn>
                                </apply>
                              </apply>
                            </otherwise>
                          </piecewise>
                        </otherwise>
                      </piecewise>
                    </otherwise>
                  </piecewise>
                </otherwise>
              </piecewise>
              <cn type="integer"> 1 </cn>
            </apply>
            <cn type="integer"> 2 </cn>
          </apply>
        </math>
      </assignmentRule>
      <assignmentRule variable="uTumorTissueConcGefitinib">
        <math xmlns="http://www.w3.org/1998/Math/MathML">
          <apply>
            <times/>
            <cn type="integer"> 0 </cn>
            <cn type="integer"> 1 </cn>
          </apply>
        </math>
      </assignmentRule>
      <assignmentRule variable="willEGFRT790MbeTreatmentInduced">
        <math xmlns="http://www.w3.org/1998/Math/MathML">
          <cn type="integer"> 0 </cn>
        </math>
      </assignmentRule>
      <assignmentRule variable="willMETAmpbeTreatmentInduced">
        <math xmlns="http://www.w3.org/1998/Math/MathML">
          <cn type="integer"> 0 </cn>
        </math>
      </assignmentRule>
    </listOfRules>
    <listOfReactions>
      <reaction metaid="reaction_aktActivation" id="aktActivation" reversible="true">
        <annotation>
          <rdf:RDF xmlns:rdf="http://www.w3.org/1999/02/22-rdf-syntax-ns#" xmlns:dcterms="http://purl.org/dc/terms/" xmlns:vCard="http://www.w3.org/2001/vcard-rdf/3.0#" xmlns:vCard4="http://www.w3.org/2006/vcard/ns#" xmlns:bqbiol="http://biomodels.net/biology-qualifiers/" xmlns:bqmodel="http://biomodels.net/model-qualifiers/">
            <rdf:Description rdf:about="#reaction_aktActivation">
              <bqbiol:isVersionOf>
                <rdf:Bag>
                  <rdf:li rdf:resource="http://identifiers.org/None"/>
                </rdf:Bag>
              </bqbiol:isVersionOf>
            </rdf:Description>
          </rdf:RDF>
        </annotation>
        <listOfReactants>
          <speciesReference species="TumoralCell_DOT_AktInactive" stoichiometry="1" constant="true"/>
        </listOfReactants>
        <listOfProducts>
          <speciesReference species="TumoralCell_DOT_AktActive" stoichiometry="1" constant="true"/>
        </listOfProducts>
        <listOfModifiers>
          <modifierSpeciesReference species="TumoralCell_DOT_Pip3"/>
          <modifierSpeciesReference species="TumoralCell_DOT_Pp2a"/>
        </listOfModifiers>
        <kineticLaw>
          <math xmlns="http://www.w3.org/1998/Math/MathML">
            <apply>
              <times/>
              <apply>
                <minus/>
                <apply>
                  <times/>
                  <apply>
                    <divide/>
                    <ci> TumoralCell_DOT_AktInactive </ci>
                    <ci> TumoralCell </ci>
                  </apply>
                  <ci> kaAkt </ci>
                  <apply>
                    <divide/>
                    <ci> TumoralCell_DOT_Pip3 </ci>
                    <ci> TumoralCell </ci>
                  </apply>
                  <ci> TumoralCell </ci>
                </apply>
                <apply>
                  <times/>
                  <apply>
                    <divide/>
                    <ci> TumoralCell_DOT_AktActive </ci>
                    <ci> TumoralCell </ci>
                  </apply>
                  <ci> kdaAkt </ci>
                  <apply>
                    <divide/>
                    <ci> TumoralCell_DOT_Pp2a </ci>
                    <ci> TumoralCell </ci>
                  </apply>
                  <ci> TumoralCell </ci>
                </apply>
              </apply>
              <ci> aktActivation__filter </ci>
            </apply>
          </math>
        </kineticLaw>
      </reaction>
      <reaction metaid="reaction_egfDegradationInVitro" id="egfDegradationInVitro" reversible="true">
        <annotation>
          <rdf:RDF xmlns:rdf="http://www.w3.org/1999/02/22-rdf-syntax-ns#" xmlns:dcterms="http://purl.org/dc/terms/" xmlns:vCard="http://www.w3.org/2001/vcard-rdf/3.0#" xmlns:vCard4="http://www.w3.org/2006/vcard/ns#" xmlns:bqbiol="http://biomodels.net/biology-qualifiers/" xmlns:bqmodel="http://biomodels.net/model-qualifiers/">
            <rdf:Description rdf:about="#reaction_egfDegradationInVitro">
              <bqbiol:isVersionOf>
                <rdf:Bag>
                  <rdf:li rdf:resource="http://identifiers.org/None"/>
                </rdf:Bag>
              </bqbiol:isVersionOf>
            </rdf:Description>
          </rdf:RDF>
        </annotation>
        <listOfReactants>
          <speciesReference species="Medium_DOT_Egf" stoichiometry="1" constant="true"/>
        </listOfReactants>
        <listOfModifiers>
          <modifierSpeciesReference species="TumoralCell_DOT_EgfrActive"/>
        </listOfModifiers>
        <kineticLaw>
          <math xmlns="http://www.w3.org/1998/Math/MathML">
            <apply>
              <times/>
              <apply>
                <divide/>
                <ci> TumoralCell_DOT_EgfrActive </ci>
                <ci> TumoralCell </ci>
              </apply>
              <ci> kdaEgfr </ci>
              <ci> TumoralCell </ci>
              <ci> egfDegradationInVitro__filter </ci>
            </apply>
          </math>
        </kineticLaw>
      </reaction>
      <reaction metaid="reaction_egfrActivationInVitro" id="egfrActivationInVitro" reversible="true">
        <annotation>
          <rdf:RDF xmlns:rdf="http://www.w3.org/1999/02/22-rdf-syntax-ns#" xmlns:dcterms="http://purl.org/dc/terms/" xmlns:vCard="http://www.w3.org/2001/vcard-rdf/3.0#" xmlns:vCard4="http://www.w3.org/2006/vcard/ns#" xmlns:bqbiol="http://biomodels.net/biology-qualifiers/" xmlns:bqmodel="http://biomodels.net/model-qualifiers/">
            <rdf:Description rdf:about="#reaction_egfrActivationInVitro">
              <bqbiol:isVersionOf>
                <rdf:Bag>
                  <rdf:li rdf:resource="http://identifiers.org/None"/>
                </rdf:Bag>
              </bqbiol:isVersionOf>
            </rdf:Description>
          </rdf:RDF>
        </annotation>
        <listOfReactants>
          <speciesReference species="Medium_DOT_Egf" stoichiometry="1" constant="true"/>
          <speciesReference species="TumoralCell_DOT_EgfrInactive" stoichiometry="1" constant="true"/>
        </listOfReactants>
        <listOfProducts>
          <speciesReference species="TumoralCell_DOT_EgfrActive" stoichiometry="1" constant="true"/>
        </listOfProducts>
        <kineticLaw>
          <math xmlns="http://www.w3.org/1998/Math/MathML">
            <apply>
              <times/>
              <apply>
                <minus/>
                <apply>
                  <times/>
                  <apply>
                    <divide/>
                    <ci> TumoralCell_DOT_EgfrInactive </ci>
                    <ci> TumoralCell </ci>
                  </apply>
                  <apply>
                    <divide/>
                    <ci> Medium_DOT_Egf </ci>
                    <ci> Medium </ci>
                  </apply>
                  <ci> kaEgfr </ci>
                  <ci> TumoralCell </ci>
                </apply>
                <apply>
                  <times/>
                  <apply>
                    <divide/>
                    <ci> TumoralCell_DOT_EgfrActive </ci>
                    <ci> TumoralCell </ci>
                  </apply>
                  <ci> kdaEgfr </ci>
                  <ci> TumoralCell </ci>
                </apply>
              </apply>
              <ci> egfrActivationInVitro__filter </ci>
            </apply>
          </math>
        </kineticLaw>
      </reaction>
      <reaction metaid="reaction_egfrActivationInVivo" id="egfrActivationInVivo" reversible="true">
        <annotation>
          <rdf:RDF xmlns:rdf="http://www.w3.org/1999/02/22-rdf-syntax-ns#" xmlns:dcterms="http://purl.org/dc/terms/" xmlns:vCard="http://www.w3.org/2001/vcard-rdf/3.0#" xmlns:vCard4="http://www.w3.org/2006/vcard/ns#" xmlns:bqbiol="http://biomodels.net/biology-qualifiers/" xmlns:bqmodel="http://biomodels.net/model-qualifiers/">
            <rdf:Description rdf:about="#reaction_egfrActivationInVivo">
              <bqbiol:isVersionOf>
                <rdf:Bag>
                  <rdf:li rdf:resource="http://identifiers.org/None"/>
                </rdf:Bag>
              </bqbiol:isVersionOf>
            </rdf:Description>
          </rdf:RDF>
        </annotation>
        <listOfReactants>
          <speciesReference species="TumoralCell_DOT_EgfrInactive" stoichiometry="1" constant="true"/>
        </listOfReactants>
        <listOfProducts>
          <speciesReference species="TumoralCell_DOT_EgfrActive" stoichiometry="1" constant="true"/>
        </listOfProducts>
        <listOfModifiers>
          <modifierSpeciesReference species="TumoralCell_DOT_Egf"/>
        </listOfModifiers>
        <kineticLaw>
          <math xmlns="http://www.w3.org/1998/Math/MathML">
            <apply>
              <times/>
              <apply>
                <minus/>
                <apply>
                  <times/>
                  <apply>
                    <divide/>
                    <ci> TumoralCell_DOT_EgfrInactive </ci>
                    <ci> TumoralCell </ci>
                  </apply>
                  <apply>
                    <divide/>
                    <ci> TumoralCell_DOT_Egf </ci>
                    <ci> TumoralCell </ci>
                  </apply>
                  <ci> kaEgfr </ci>
                  <ci> TumoralCell </ci>
                </apply>
                <apply>
                  <times/>
                  <apply>
                    <divide/>
                    <ci> TumoralCell_DOT_EgfrActive </ci>
                    <ci> TumoralCell </ci>
                  </apply>
                  <ci> kdaEgfr </ci>
                  <ci> TumoralCell </ci>
                </apply>
              </apply>
              <ci> egfrActivationInVivo__filter </ci>
            </apply>
          </math>
        </kineticLaw>
      </reaction>
      <reaction metaid="reaction_erkActivation" id="erkActivation" reversible="true">
        <annotation>
          <rdf:RDF xmlns:rdf="http://www.w3.org/1999/02/22-rdf-syntax-ns#" xmlns:dcterms="http://purl.org/dc/terms/" xmlns:vCard="http://www.w3.org/2001/vcard-rdf/3.0#" xmlns:vCard4="http://www.w3.org/2006/vcard/ns#" xmlns:bqbiol="http://biomodels.net/biology-qualifiers/" xmlns:bqmodel="http://biomodels.net/model-qualifiers/">
            <rdf:Description rdf:about="#reaction_erkActivation">
              <bqbiol:isVersionOf>
                <rdf:Bag>
                  <rdf:li rdf:resource="http://identifiers.org/None"/>
                </rdf:Bag>
              </bqbiol:isVersionOf>
            </rdf:Description>
          </rdf:RDF>
        </annotation>
        <listOfReactants>
          <speciesReference species="TumoralCell_DOT_ErkInactive" stoichiometry="1" constant="true"/>
        </listOfReactants>
        <listOfProducts>
          <speciesReference species="TumoralCell_DOT_ErkActive" stoichiometry="1" constant="true"/>
        </listOfProducts>
        <listOfModifiers>
          <modifierSpeciesReference species="TumoralCell_DOT_MekActive"/>
        </listOfModifiers>
        <kineticLaw>
          <math xmlns="http://www.w3.org/1998/Math/MathML">
            <apply>
              <times/>
              <apply>
                <minus/>
                <apply>
                  <times/>
                  <apply>
                    <divide/>
                    <ci> TumoralCell_DOT_ErkInactive </ci>
                    <ci> TumoralCell </ci>
                  </apply>
                  <ci> kaErk </ci>
                  <apply>
                    <divide/>
                    <ci> TumoralCell_DOT_MekActive </ci>
                    <ci> TumoralCell </ci>
                  </apply>
                  <ci> TumoralCell </ci>
                </apply>
                <apply>
                  <times/>
                  <apply>
                    <divide/>
                    <ci> TumoralCell_DOT_ErkActive </ci>
                    <ci> TumoralCell </ci>
                  </apply>
                  <ci> kdaErk </ci>
                  <ci> TumoralCell </ci>
                </apply>
              </apply>
              <ci> erkActivation__filter </ci>
            </apply>
          </math>
        </kineticLaw>
      </reaction>
      <reaction metaid="reaction_hgfDegradationInVitro" id="hgfDegradationInVitro" reversible="true">
        <annotation>
          <rdf:RDF xmlns:rdf="http://www.w3.org/1999/02/22-rdf-syntax-ns#" xmlns:dcterms="http://purl.org/dc/terms/" xmlns:vCard="http://www.w3.org/2001/vcard-rdf/3.0#" xmlns:vCard4="http://www.w3.org/2006/vcard/ns#" xmlns:bqbiol="http://biomodels.net/biology-qualifiers/" xmlns:bqmodel="http://biomodels.net/model-qualifiers/">
            <rdf:Description rdf:about="#reaction_hgfDegradationInVitro">
              <bqbiol:isVersionOf>
                <rdf:Bag>
                  <rdf:li rdf:resource="http://identifiers.org/None"/>
                </rdf:Bag>
              </bqbiol:isVersionOf>
            </rdf:Description>
          </rdf:RDF>
        </annotation>
        <listOfReactants>
          <speciesReference species="Medium_DOT_Hgf" stoichiometry="1" constant="true"/>
        </listOfReactants>
        <listOfModifiers>
          <modifierSpeciesReference species="TumoralCell_DOT_MetActive"/>
        </listOfModifiers>
        <kineticLaw>
          <math xmlns="http://www.w3.org/1998/Math/MathML">
            <apply>
              <times/>
              <apply>
                <divide/>
                <ci> TumoralCell_DOT_MetActive </ci>
                <ci> TumoralCell </ci>
              </apply>
              <ci> kdaMet </ci>
              <ci> TumoralCell </ci>
              <ci> hgfDegradationInVitro__filter </ci>
            </apply>
          </math>
        </kineticLaw>
      </reaction>
      <reaction metaid="reaction_mekActivation" id="mekActivation" reversible="true">
        <annotation>
          <rdf:RDF xmlns:rdf="http://www.w3.org/1999/02/22-rdf-syntax-ns#" xmlns:dcterms="http://purl.org/dc/terms/" xmlns:vCard="http://www.w3.org/2001/vcard-rdf/3.0#" xmlns:vCard4="http://www.w3.org/2006/vcard/ns#" xmlns:bqbiol="http://biomodels.net/biology-qualifiers/" xmlns:bqmodel="http://biomodels.net/model-qualifiers/">
            <rdf:Description rdf:about="#reaction_mekActivation">
              <bqbiol:isVersionOf>
                <rdf:Bag>
                  <rdf:li rdf:resource="http://identifiers.org/None"/>
                </rdf:Bag>
              </bqbiol:isVersionOf>
            </rdf:Description>
          </rdf:RDF>
        </annotation>
        <listOfReactants>
          <speciesReference species="TumoralCell_DOT_MekInactive" stoichiometry="1" constant="true"/>
        </listOfReactants>
        <listOfProducts>
          <speciesReference species="TumoralCell_DOT_MekActive" stoichiometry="1" constant="true"/>
        </listOfProducts>
        <listOfModifiers>
          <modifierSpeciesReference species="TumoralCell_DOT_RafActive"/>
        </listOfModifiers>
        <kineticLaw>
          <math xmlns="http://www.w3.org/1998/Math/MathML">
            <apply>
              <times/>
              <apply>
                <minus/>
                <apply>
                  <times/>
                  <apply>
                    <divide/>
                    <ci> TumoralCell_DOT_MekInactive </ci>
                    <ci> TumoralCell </ci>
                  </apply>
                  <ci> kaMek </ci>
                  <apply>
                    <divide/>
                    <ci> TumoralCell_DOT_RafActive </ci>
                    <ci> TumoralCell </ci>
                  </apply>
                  <ci> TumoralCell </ci>
                </apply>
                <apply>
                  <times/>
                  <apply>
                    <divide/>
                    <ci> TumoralCell_DOT_MekActive </ci>
                    <ci> TumoralCell </ci>
                  </apply>
                  <ci> kdaMek </ci>
                  <ci> TumoralCell </ci>
                </apply>
              </apply>
              <ci> mekActivation__filter </ci>
            </apply>
          </math>
        </kineticLaw>
      </reaction>
      <reaction metaid="reaction_metActivationInVitro" id="metActivationInVitro" reversible="true">
        <annotation>
          <rdf:RDF xmlns:rdf="http://www.w3.org/1999/02/22-rdf-syntax-ns#" xmlns:dcterms="http://purl.org/dc/terms/" xmlns:vCard="http://www.w3.org/2001/vcard-rdf/3.0#" xmlns:vCard4="http://www.w3.org/2006/vcard/ns#" xmlns:bqbiol="http://biomodels.net/biology-qualifiers/" xmlns:bqmodel="http://biomodels.net/model-qualifiers/">
            <rdf:Description rdf:about="#reaction_metActivationInVitro">
              <bqbiol:isVersionOf>
                <rdf:Bag>
                  <rdf:li rdf:resource="http://identifiers.org/None"/>
                </rdf:Bag>
              </bqbiol:isVersionOf>
            </rdf:Description>
          </rdf:RDF>
        </annotation>
        <listOfReactants>
          <speciesReference species="Medium_DOT_Hgf" stoichiometry="1" constant="true"/>
          <speciesReference species="TumoralCell_DOT_MetInactive" stoichiometry="1" constant="true"/>
        </listOfReactants>
        <listOfProducts>
          <speciesReference species="TumoralCell_DOT_MetActive" stoichiometry="1" constant="true"/>
        </listOfProducts>
        <kineticLaw>
          <math xmlns="http://www.w3.org/1998/Math/MathML">
            <apply>
              <times/>
              <apply>
                <minus/>
                <apply>
                  <times/>
                  <apply>
                    <divide/>
                    <ci> TumoralCell_DOT_MetInactive </ci>
                    <ci> TumoralCell </ci>
                  </apply>
                  <apply>
                    <divide/>
                    <ci> Medium_DOT_Hgf </ci>
                    <ci> Medium </ci>
                  </apply>
                  <ci> kaMet </ci>
                  <ci> TumoralCell </ci>
                </apply>
                <apply>
                  <times/>
                  <apply>
                    <divide/>
                    <ci> TumoralCell_DOT_MetActive </ci>
                    <ci> TumoralCell </ci>
                  </apply>
                  <ci> kdaMet </ci>
                  <ci> TumoralCell </ci>
                </apply>
              </apply>
              <ci> metActivationInVitro__filter </ci>
            </apply>
          </math>
        </kineticLaw>
      </reaction>
      <reaction metaid="reaction_metActivationInVivo" id="metActivationInVivo" reversible="true">
        <annotation>
          <rdf:RDF xmlns:rdf="http://www.w3.org/1999/02/22-rdf-syntax-ns#" xmlns:dcterms="http://purl.org/dc/terms/" xmlns:vCard="http://www.w3.org/2001/vcard-rdf/3.0#" xmlns:vCard4="http://www.w3.org/2006/vcard/ns#" xmlns:bqbiol="http://biomodels.net/biology-qualifiers/" xmlns:bqmodel="http://biomodels.net/model-qualifiers/">
            <rdf:Description rdf:about="#reaction_metActivationInVivo">
              <bqbiol:isVersionOf>
                <rdf:Bag>
                  <rdf:li rdf:resource="http://identifiers.org/None"/>
                </rdf:Bag>
              </bqbiol:isVersionOf>
            </rdf:Description>
          </rdf:RDF>
        </annotation>
        <listOfReactants>
          <speciesReference species="TumoralCell_DOT_MetInactive" stoichiometry="1" constant="true"/>
        </listOfReactants>
        <listOfProducts>
          <speciesReference species="TumoralCell_DOT_MetActive" stoichiometry="1" constant="true"/>
        </listOfProducts>
        <listOfModifiers>
          <modifierSpeciesReference species="TumoralCell_DOT_Hgf"/>
        </listOfModifiers>
        <kineticLaw>
          <math xmlns="http://www.w3.org/1998/Math/MathML">
            <apply>
              <times/>
              <apply>
                <minus/>
                <apply>
                  <times/>
                  <apply>
                    <divide/>
                    <ci> TumoralCell_DOT_MetInactive </ci>
                    <ci> TumoralCell </ci>
                  </apply>
                  <apply>
                    <divide/>
                    <ci> TumoralCell_DOT_Hgf </ci>
                    <ci> TumoralCell </ci>
                  </apply>
                  <ci> kaMet </ci>
                  <ci> TumoralCell </ci>
                </apply>
                <apply>
                  <times/>
                  <apply>
                    <divide/>
                    <ci> TumoralCell_DOT_MetActive </ci>
                    <ci> TumoralCell </ci>
                  </apply>
                  <ci> kdaMet </ci>
                  <ci> TumoralCell </ci>
                </apply>
              </apply>
              <ci> metActivationInVivo__filter </ci>
            </apply>
          </math>
        </kineticLaw>
      </reaction>
      <reaction metaid="reaction_pi3kActivationByEgfr" id="pi3kActivationByEgfr" reversible="true">
        <annotation>
          <rdf:RDF xmlns:rdf="http://www.w3.org/1999/02/22-rdf-syntax-ns#" xmlns:dcterms="http://purl.org/dc/terms/" xmlns:vCard="http://www.w3.org/2001/vcard-rdf/3.0#" xmlns:vCard4="http://www.w3.org/2006/vcard/ns#" xmlns:bqbiol="http://biomodels.net/biology-qualifiers/" xmlns:bqmodel="http://biomodels.net/model-qualifiers/">
            <rdf:Description rdf:about="#reaction_pi3kActivationByEgfr">
              <bqbiol:isVersionOf>
                <rdf:Bag>
                  <rdf:li rdf:resource="http://identifiers.org/None"/>
                </rdf:Bag>
              </bqbiol:isVersionOf>
            </rdf:Description>
          </rdf:RDF>
        </annotation>
        <listOfReactants>
          <speciesReference species="TumoralCell_DOT_Pi3kInactive" stoichiometry="1" constant="true"/>
        </listOfReactants>
        <listOfProducts>
          <speciesReference species="TumoralCell_DOT_Pi3kActive" stoichiometry="1" constant="true"/>
        </listOfProducts>
        <listOfModifiers>
          <modifierSpeciesReference species="TumoralCell_DOT_EgfrActive"/>
        </listOfModifiers>
        <kineticLaw>
          <math xmlns="http://www.w3.org/1998/Math/MathML">
            <apply>
              <times/>
              <apply>
                <divide/>
                <ci> TumoralCell_DOT_Pi3kInactive </ci>
                <ci> TumoralCell </ci>
              </apply>
              <ci> kaPi3kByEgfr </ci>
              <apply>
                <divide/>
                <ci> TumoralCell_DOT_EgfrActive </ci>
                <ci> TumoralCell </ci>
              </apply>
              <ci> TumoralCell </ci>
              <ci> pi3kActivationByEgfr__filter </ci>
            </apply>
          </math>
        </kineticLaw>
      </reaction>
      <reaction metaid="reaction_pi3kActivationByMet" id="pi3kActivationByMet" reversible="true">
        <annotation>
          <rdf:RDF xmlns:rdf="http://www.w3.org/1999/02/22-rdf-syntax-ns#" xmlns:dcterms="http://purl.org/dc/terms/" xmlns:vCard="http://www.w3.org/2001/vcard-rdf/3.0#" xmlns:vCard4="http://www.w3.org/2006/vcard/ns#" xmlns:bqbiol="http://biomodels.net/biology-qualifiers/" xmlns:bqmodel="http://biomodels.net/model-qualifiers/">
            <rdf:Description rdf:about="#reaction_pi3kActivationByMet">
              <bqbiol:isVersionOf>
                <rdf:Bag>
                  <rdf:li rdf:resource="http://identifiers.org/None"/>
                </rdf:Bag>
              </bqbiol:isVersionOf>
            </rdf:Description>
          </rdf:RDF>
        </annotation>
        <listOfReactants>
          <speciesReference species="TumoralCell_DOT_Pi3kInactive" stoichiometry="1" constant="true"/>
        </listOfReactants>
        <listOfProducts>
          <speciesReference species="TumoralCell_DOT_Pi3kActive" stoichiometry="1" constant="true"/>
        </listOfProducts>
        <listOfModifiers>
          <modifierSpeciesReference species="TumoralCell_DOT_MetActive"/>
        </listOfModifiers>
        <kineticLaw>
          <math xmlns="http://www.w3.org/1998/Math/MathML">
            <apply>
              <times/>
              <apply>
                <divide/>
                <ci> TumoralCell_DOT_Pi3kInactive </ci>
                <ci> TumoralCell </ci>
              </apply>
              <ci> kaPi3kByMet </ci>
              <apply>
                <divide/>
                <ci> TumoralCell_DOT_MetActive </ci>
                <ci> TumoralCell </ci>
              </apply>
              <ci> TumoralCell </ci>
              <ci> pi3kActivationByMet__filter </ci>
            </apply>
          </math>
        </kineticLaw>
      </reaction>
      <reaction metaid="reaction_pi3kActivationByRas" id="pi3kActivationByRas" reversible="true">
        <annotation>
          <rdf:RDF xmlns:rdf="http://www.w3.org/1999/02/22-rdf-syntax-ns#" xmlns:dcterms="http://purl.org/dc/terms/" xmlns:vCard="http://www.w3.org/2001/vcard-rdf/3.0#" xmlns:vCard4="http://www.w3.org/2006/vcard/ns#" xmlns:bqbiol="http://biomodels.net/biology-qualifiers/" xmlns:bqmodel="http://biomodels.net/model-qualifiers/">
            <rdf:Description rdf:about="#reaction_pi3kActivationByRas">
              <bqbiol:isVersionOf>
                <rdf:Bag>
                  <rdf:li rdf:resource="http://identifiers.org/None"/>
                </rdf:Bag>
              </bqbiol:isVersionOf>
            </rdf:Description>
          </rdf:RDF>
        </annotation>
        <listOfReactants>
          <speciesReference species="TumoralCell_DOT_Pi3kInactive" stoichiometry="1" constant="true"/>
        </listOfReactants>
        <listOfProducts>
          <speciesReference species="TumoralCell_DOT_Pi3kActive" stoichiometry="1" constant="true"/>
        </listOfProducts>
        <listOfModifiers>
          <modifierSpeciesReference species="TumoralCell_DOT_RasActive"/>
        </listOfModifiers>
        <kineticLaw>
          <math xmlns="http://www.w3.org/1998/Math/MathML">
            <apply>
              <times/>
              <apply>
                <divide/>
                <ci> TumoralCell_DOT_Pi3kInactive </ci>
                <ci> TumoralCell </ci>
              </apply>
              <ci> kaPi3kByRas </ci>
              <apply>
                <divide/>
                <ci> TumoralCell_DOT_RasActive </ci>
                <ci> TumoralCell </ci>
              </apply>
              <ci> TumoralCell </ci>
              <ci> pi3kActivationByRas__filter </ci>
            </apply>
          </math>
        </kineticLaw>
      </reaction>
      <reaction metaid="reaction_pi3kDeactivation" id="pi3kDeactivation" reversible="true">
        <annotation>
          <rdf:RDF xmlns:rdf="http://www.w3.org/1999/02/22-rdf-syntax-ns#" xmlns:dcterms="http://purl.org/dc/terms/" xmlns:vCard="http://www.w3.org/2001/vcard-rdf/3.0#" xmlns:vCard4="http://www.w3.org/2006/vcard/ns#" xmlns:bqbiol="http://biomodels.net/biology-qualifiers/" xmlns:bqmodel="http://biomodels.net/model-qualifiers/">
            <rdf:Description rdf:about="#reaction_pi3kDeactivation">
              <bqbiol:isVersionOf>
                <rdf:Bag>
                  <rdf:li rdf:resource="http://identifiers.org/None"/>
                </rdf:Bag>
              </bqbiol:isVersionOf>
            </rdf:Description>
          </rdf:RDF>
        </annotation>
        <listOfReactants>
          <speciesReference species="TumoralCell_DOT_Pi3kInactive" stoichiometry="1" constant="true"/>
        </listOfReactants>
        <listOfProducts>
          <speciesReference species="TumoralCell_DOT_Pi3kActive" stoichiometry="1" constant="true"/>
        </listOfProducts>
        <kineticLaw>
          <math xmlns="http://www.w3.org/1998/Math/MathML">
            <apply>
              <times/>
              <apply>
                <minus/>
                <cn type="integer"> 0 </cn>
                <apply>
                  <times/>
                  <apply>
                    <divide/>
                    <ci> TumoralCell_DOT_Pi3kActive </ci>
                    <ci> TumoralCell </ci>
                  </apply>
                  <ci> kdaPi3k </ci>
                  <ci> TumoralCell </ci>
                </apply>
              </apply>
              <ci> pi3kDeactivation__filter </ci>
            </apply>
          </math>
        </kineticLaw>
      </reaction>
      <reaction metaid="reaction_pip2ToPip3" id="pip2ToPip3" reversible="true">
        <annotation>
          <rdf:RDF xmlns:rdf="http://www.w3.org/1999/02/22-rdf-syntax-ns#" xmlns:dcterms="http://purl.org/dc/terms/" xmlns:vCard="http://www.w3.org/2001/vcard-rdf/3.0#" xmlns:vCard4="http://www.w3.org/2006/vcard/ns#" xmlns:bqbiol="http://biomodels.net/biology-qualifiers/" xmlns:bqmodel="http://biomodels.net/model-qualifiers/">
            <rdf:Description rdf:about="#reaction_pip2ToPip3">
              <bqbiol:isVersionOf>
                <rdf:Bag>
                  <rdf:li rdf:resource="http://identifiers.org/None"/>
                </rdf:Bag>
              </bqbiol:isVersionOf>
            </rdf:Description>
          </rdf:RDF>
        </annotation>
        <listOfReactants>
          <speciesReference species="TumoralCell_DOT_Pip2" stoichiometry="1" constant="true"/>
        </listOfReactants>
        <listOfProducts>
          <speciesReference species="TumoralCell_DOT_Pip3" stoichiometry="1" constant="true"/>
        </listOfProducts>
        <listOfModifiers>
          <modifierSpeciesReference species="TumoralCell_DOT_Pi3kActive"/>
        </listOfModifiers>
        <kineticLaw>
          <math xmlns="http://www.w3.org/1998/Math/MathML">
            <apply>
              <times/>
              <apply>
                <divide/>
                <ci> TumoralCell_DOT_Pip2 </ci>
                <ci> TumoralCell </ci>
              </apply>
              <ci> kaPipPhosphorylation </ci>
              <apply>
                <divide/>
                <ci> TumoralCell_DOT_Pi3kActive </ci>
                <ci> TumoralCell </ci>
              </apply>
              <ci> TumoralCell </ci>
              <ci> pip2ToPip3__filter </ci>
            </apply>
          </math>
        </kineticLaw>
      </reaction>
      <reaction metaid="reaction_pip3ToPip2ByPten" id="pip3ToPip2ByPten" reversible="true">
        <annotation>
          <rdf:RDF xmlns:rdf="http://www.w3.org/1999/02/22-rdf-syntax-ns#" xmlns:dcterms="http://purl.org/dc/terms/" xmlns:vCard="http://www.w3.org/2001/vcard-rdf/3.0#" xmlns:vCard4="http://www.w3.org/2006/vcard/ns#" xmlns:bqbiol="http://biomodels.net/biology-qualifiers/" xmlns:bqmodel="http://biomodels.net/model-qualifiers/">
            <rdf:Description rdf:about="#reaction_pip3ToPip2ByPten">
              <bqbiol:isVersionOf>
                <rdf:Bag>
                  <rdf:li rdf:resource="http://identifiers.org/None"/>
                </rdf:Bag>
              </bqbiol:isVersionOf>
            </rdf:Description>
          </rdf:RDF>
        </annotation>
        <listOfReactants>
          <speciesReference species="TumoralCell_DOT_Pip2" stoichiometry="1" constant="true"/>
        </listOfReactants>
        <listOfProducts>
          <speciesReference species="TumoralCell_DOT_Pip3" stoichiometry="1" constant="true"/>
        </listOfProducts>
        <listOfModifiers>
          <modifierSpeciesReference species="TumoralCell_DOT_Pten"/>
        </listOfModifiers>
        <kineticLaw>
          <math xmlns="http://www.w3.org/1998/Math/MathML">
            <apply>
              <times/>
              <apply>
                <minus/>
                <cn type="integer"> 0 </cn>
                <apply>
                  <times/>
                  <apply>
                    <divide/>
                    <ci> TumoralCell_DOT_Pip3 </ci>
                    <ci> TumoralCell </ci>
                  </apply>
                  <ci> kaPipDephosphorylation </ci>
                  <apply>
                    <divide/>
                    <ci> TumoralCell_DOT_Pten </ci>
                    <ci> TumoralCell </ci>
                  </apply>
                  <ci> TumoralCell </ci>
                </apply>
              </apply>
              <ci> pip3ToPip2ByPten__filter </ci>
            </apply>
          </math>
        </kineticLaw>
      </reaction>
      <reaction metaid="reaction_pip3ToPip2NotByPten" id="pip3ToPip2NotByPten" reversible="true">
        <annotation>
          <rdf:RDF xmlns:rdf="http://www.w3.org/1999/02/22-rdf-syntax-ns#" xmlns:dcterms="http://purl.org/dc/terms/" xmlns:vCard="http://www.w3.org/2001/vcard-rdf/3.0#" xmlns:vCard4="http://www.w3.org/2006/vcard/ns#" xmlns:bqbiol="http://biomodels.net/biology-qualifiers/" xmlns:bqmodel="http://biomodels.net/model-qualifiers/">
            <rdf:Description rdf:about="#reaction_pip3ToPip2NotByPten">
              <bqbiol:isVersionOf>
                <rdf:Bag>
                  <rdf:li rdf:resource="http://identifiers.org/None"/>
                </rdf:Bag>
              </bqbiol:isVersionOf>
            </rdf:Description>
          </rdf:RDF>
        </annotation>
        <listOfReactants>
          <speciesReference species="TumoralCell_DOT_Pip2" stoichiometry="1" constant="true"/>
        </listOfReactants>
        <listOfProducts>
          <speciesReference species="TumoralCell_DOT_Pip3" stoichiometry="1" constant="true"/>
        </listOfProducts>
        <kineticLaw>
          <math xmlns="http://www.w3.org/1998/Math/MathML">
            <apply>
              <times/>
              <apply>
                <minus/>
                <cn type="integer"> 0 </cn>
                <apply>
                  <times/>
                  <apply>
                    <divide/>
                    <ci> TumoralCell_DOT_Pip3 </ci>
                    <ci> TumoralCell </ci>
                  </apply>
                  <ci> kdPip3 </ci>
                  <ci> TumoralCell </ci>
                </apply>
              </apply>
              <ci> pip3ToPip2NotByPten__filter </ci>
            </apply>
          </math>
        </kineticLaw>
      </reaction>
      <reaction metaid="reaction_rafActivation" id="rafActivation" reversible="true">
        <annotation>
          <rdf:RDF xmlns:rdf="http://www.w3.org/1999/02/22-rdf-syntax-ns#" xmlns:dcterms="http://purl.org/dc/terms/" xmlns:vCard="http://www.w3.org/2001/vcard-rdf/3.0#" xmlns:vCard4="http://www.w3.org/2006/vcard/ns#" xmlns:bqbiol="http://biomodels.net/biology-qualifiers/" xmlns:bqmodel="http://biomodels.net/model-qualifiers/">
            <rdf:Description rdf:about="#reaction_rafActivation">
              <bqbiol:isVersionOf>
                <rdf:Bag>
                  <rdf:li rdf:resource="http://identifiers.org/None"/>
                </rdf:Bag>
              </bqbiol:isVersionOf>
            </rdf:Description>
          </rdf:RDF>
        </annotation>
        <listOfReactants>
          <speciesReference species="TumoralCell_DOT_RafInactive" stoichiometry="1" constant="true"/>
        </listOfReactants>
        <listOfProducts>
          <speciesReference species="TumoralCell_DOT_RafActive" stoichiometry="1" constant="true"/>
        </listOfProducts>
        <listOfModifiers>
          <modifierSpeciesReference species="TumoralCell_DOT_RasActive"/>
        </listOfModifiers>
        <kineticLaw>
          <math xmlns="http://www.w3.org/1998/Math/MathML">
            <apply>
              <times/>
              <apply>
                <minus/>
                <apply>
                  <times/>
                  <apply>
                    <divide/>
                    <ci> TumoralCell_DOT_RafInactive </ci>
                    <ci> TumoralCell </ci>
                  </apply>
                  <ci> kaRaf </ci>
                  <apply>
                    <divide/>
                    <ci> TumoralCell_DOT_RasActive </ci>
                    <ci> TumoralCell </ci>
                  </apply>
                  <ci> TumoralCell </ci>
                </apply>
                <apply>
                  <times/>
                  <apply>
                    <divide/>
                    <ci> TumoralCell_DOT_RafActive </ci>
                    <ci> TumoralCell </ci>
                  </apply>
                  <ci> kdaRaf </ci>
                  <ci> TumoralCell </ci>
                </apply>
              </apply>
              <ci> rafActivation__filter </ci>
            </apply>
          </math>
        </kineticLaw>
      </reaction>
      <reaction metaid="reaction_rasActivationByEgfr" id="rasActivationByEgfr" reversible="true">
        <annotation>
          <rdf:RDF xmlns:rdf="http://www.w3.org/1999/02/22-rdf-syntax-ns#" xmlns:dcterms="http://purl.org/dc/terms/" xmlns:vCard="http://www.w3.org/2001/vcard-rdf/3.0#" xmlns:vCard4="http://www.w3.org/2006/vcard/ns#" xmlns:bqbiol="http://biomodels.net/biology-qualifiers/" xmlns:bqmodel="http://biomodels.net/model-qualifiers/">
            <rdf:Description rdf:about="#reaction_rasActivationByEgfr">
              <bqbiol:isVersionOf>
                <rdf:Bag>
                  <rdf:li rdf:resource="http://identifiers.org/None"/>
                </rdf:Bag>
              </bqbiol:isVersionOf>
            </rdf:Description>
          </rdf:RDF>
        </annotation>
        <listOfReactants>
          <speciesReference species="TumoralCell_DOT_RasInactive" stoichiometry="1" constant="true"/>
        </listOfReactants>
        <listOfProducts>
          <speciesReference species="TumoralCell_DOT_RasActive" stoichiometry="1" constant="true"/>
        </listOfProducts>
        <listOfModifiers>
          <modifierSpeciesReference species="TumoralCell_DOT_EgfrActive"/>
        </listOfModifiers>
        <kineticLaw>
          <math xmlns="http://www.w3.org/1998/Math/MathML">
            <apply>
              <times/>
              <apply>
                <divide/>
                <ci> TumoralCell_DOT_RasInactive </ci>
                <ci> TumoralCell </ci>
              </apply>
              <ci> kaRasByEgfr </ci>
              <apply>
                <divide/>
                <ci> TumoralCell_DOT_EgfrActive </ci>
                <ci> TumoralCell </ci>
              </apply>
              <ci> TumoralCell </ci>
              <ci> rasActivationByEgfr__filter </ci>
            </apply>
          </math>
        </kineticLaw>
      </reaction>
      <reaction metaid="reaction_rasActivationByMET" id="rasActivationByMET" reversible="true">
        <annotation>
          <rdf:RDF xmlns:rdf="http://www.w3.org/1999/02/22-rdf-syntax-ns#" xmlns:dcterms="http://purl.org/dc/terms/" xmlns:vCard="http://www.w3.org/2001/vcard-rdf/3.0#" xmlns:vCard4="http://www.w3.org/2006/vcard/ns#" xmlns:bqbiol="http://biomodels.net/biology-qualifiers/" xmlns:bqmodel="http://biomodels.net/model-qualifiers/">
            <rdf:Description rdf:about="#reaction_rasActivationByMET">
              <bqbiol:isVersionOf>
                <rdf:Bag>
                  <rdf:li rdf:resource="http://identifiers.org/None"/>
                </rdf:Bag>
              </bqbiol:isVersionOf>
            </rdf:Description>
          </rdf:RDF>
        </annotation>
        <listOfReactants>
          <speciesReference species="TumoralCell_DOT_RasInactive" stoichiometry="1" constant="true"/>
        </listOfReactants>
        <listOfProducts>
          <speciesReference species="TumoralCell_DOT_RasActive" stoichiometry="1" constant="true"/>
        </listOfProducts>
        <listOfModifiers>
          <modifierSpeciesReference species="TumoralCell_DOT_MetActive"/>
        </listOfModifiers>
        <kineticLaw>
          <math xmlns="http://www.w3.org/1998/Math/MathML">
            <apply>
              <times/>
              <apply>
                <divide/>
                <ci> TumoralCell_DOT_RasInactive </ci>
                <ci> TumoralCell </ci>
              </apply>
              <ci> kaRasByMet </ci>
              <apply>
                <divide/>
                <ci> TumoralCell_DOT_MetActive </ci>
                <ci> TumoralCell </ci>
              </apply>
              <ci> TumoralCell </ci>
              <ci> rasActivationByMET__filter </ci>
            </apply>
          </math>
        </kineticLaw>
      </reaction>
      <reaction metaid="reaction_rasDeactivation" id="rasDeactivation" reversible="true">
        <annotation>
          <rdf:RDF xmlns:rdf="http://www.w3.org/1999/02/22-rdf-syntax-ns#" xmlns:dcterms="http://purl.org/dc/terms/" xmlns:vCard="http://www.w3.org/2001/vcard-rdf/3.0#" xmlns:vCard4="http://www.w3.org/2006/vcard/ns#" xmlns:bqbiol="http://biomodels.net/biology-qualifiers/" xmlns:bqmodel="http://biomodels.net/model-qualifiers/">
            <rdf:Description rdf:about="#reaction_rasDeactivation">
              <bqbiol:isVersionOf>
                <rdf:Bag>
                  <rdf:li rdf:resource="http://identifiers.org/None"/>
                </rdf:Bag>
              </bqbiol:isVersionOf>
            </rdf:Description>
          </rdf:RDF>
        </annotation>
        <listOfReactants>
          <speciesReference species="TumoralCell_DOT_RasInactive" stoichiometry="1" constant="true"/>
        </listOfReactants>
        <listOfProducts>
          <speciesReference species="TumoralCell_DOT_RasActive" stoichiometry="1" constant="true"/>
        </listOfProducts>
        <kineticLaw>
          <math xmlns="http://www.w3.org/1998/Math/MathML">
            <apply>
              <times/>
              <apply>
                <minus/>
                <cn type="integer"> 0 </cn>
                <apply>
                  <times/>
                  <apply>
                    <divide/>
                    <ci> TumoralCell_DOT_RasActive </ci>
                    <ci> TumoralCell </ci>
                  </apply>
                  <ci> kdaRas </ci>
                  <ci> TumoralCell </ci>
                </apply>
              </apply>
              <ci> rasDeactivation__filter </ci>
            </apply>
          </math>
        </kineticLaw>
      </reaction>
    </listOfReactions>
    <listOfEvents>
      <event id="saturationOfEgfConcentration" useValuesFromTriggerTime="true">
        <trigger initialValue="false" persistent="false">
          <math xmlns="http://www.w3.org/1998/Math/MathML">
            <apply>
              <geq/>
              <csymbol encoding="text" definitionURL="http://www.sbml.org/sbml/symbols/time"/>
              <cn> 1800 </cn>
            </apply>
          </math>
        </trigger>
        <listOfEventAssignments>
          <eventAssignment variable="TumoralCell_DOT_Egf">
            <math xmlns="http://www.w3.org/1998/Math/MathML">
              <piecewise>
                <piece>
                  <apply>
                    <times/>
                    <ci> TumoralCell_DOT_Egf </ci>
                    <cn> 100 </cn>
                  </apply>
                  <apply>
                    <gt/>
                    <ci> rafTest </ci>
                    <cn> 0 </cn>
                  </apply>
                </piece>
                <otherwise>
                  <ci> TumoralCell_DOT_Egf </ci>
                </otherwise>
              </piecewise>
            </math>
          </eventAssignment>
        </listOfEventAssignments>
      </event>
      <event id="setPtenConcToNull" useValuesFromTriggerTime="true">
        <trigger initialValue="false" persistent="false">
          <math xmlns="http://www.w3.org/1998/Math/MathML">
            <apply>
              <geq/>
              <csymbol encoding="text" definitionURL="http://www.sbml.org/sbml/symbols/time"/>
              <cn> 1800 </cn>
            </apply>
          </math>
        </trigger>
        <listOfEventAssignments>
          <eventAssignment variable="TumoralCell_DOT_Pten">
            <math xmlns="http://www.w3.org/1998/Math/MathML">
              <piecewise>
                <piece>
                  <cn> 0 </cn>
                  <apply>
                    <gt/>
                    <ci> ptenTest </ci>
                    <cn> 0 </cn>
                  </apply>
                </piece>
                <otherwise>
                  <ci> TumoralCell_DOT_Pten </ci>
                </otherwise>
              </piecewise>
            </math>
          </eventAssignment>
        </listOfEventAssignments>
      </event>
    </listOfEvents>
  </model>
</sbml>
