# Supplementary material for: Knowledge-based mechanistic modeling accurately predicts disease progression with gefitinib in EGFR-mutant lung adenocarcinoma
Source: NPJ Syst Biol Appl. 2023 Jul 31;9:37. doi: 10.1038/s41540-023-00292-7 (PMC10390488; doi:10.1038/s41540-023-00292-7)
Supplement: Supplementary file 3 — Supplementary material - source files [file 41540_2023_292_MOESM3_ESM.zip › Sumodels sources/EgfrPathway.xlsx]

## Sheet: sbml
level	3
version	2

## Sheet: modelAttrs
timeUnits	second

## Sheet: unitDefs
id	units
PerdimensionlessPersecond	kind=dimensionless, exp=-1.0, scale=0, mult=1.0; kind=second, exp=-1.0, scale=0, mult=1.0
Persecond	kind=second, exp=-1.0, scale=0, mult=1.0
centimeter	kind=metre, exp=1.0, scale=-2, mult=1.0
dimensionlessmolePerliter	kind=dimensionless, exp=1.0, scale=0, mult=1.0; kind=litre, exp=-1.0, scale=0, mult=1.0; kind=avogadro, exp=1.0, scale=0, mult=1.0
literPermolePersecond	kind=litre, exp=1.0, scale=0, mult=1.0; kind=avogadro, exp=-1.0, scale=0, mult=1.0; kind=second, exp=-1.0, scale=0, mult=1.0
micromolePermilliliter	kind=litre, exp=-1.0, scale=-3, mult=1.0; kind=avogadro, exp=1.0, scale=-6, mult=1.0
molePerliter	kind=litre, exp=-1.0, scale=0, mult=1.0; kind=avogadro, exp=1.0, scale=0, mult=1.0
substance__count	kind=avogadro, exp=1.0, scale=0, mult=1.66053906717385e-24
substance__countPercentimeterCube	kind=metre, exp=-3.0, scale=-2, mult=1.0; kind=avogadro, exp=1.0, scale=0, mult=1.66053906717385e-24
year	kind=second, exp=1.0, scale=0, mult=31556925.9747

## Sheet: compartments
id	metaid	miriamAnnotation	spatialDimension	units	constant
Medium	compartment_Medium	bqbiol:isVersionOf, https://doi.org/10.1038/nbt0402-370	3	litre	FALSE
TumorTissue	compartment_TumorTissue	bqbiol:isVersionOf, https://doi.org/10.1158/0008-5472.CAN-18-3652	3	litre	FALSE
TumoralCell	compartment_TumoralCell	bqbiol:isVersionOf, https://doi.org/10.1038/nbt0402-370	3	litre	FALSE

## Sheet: species
id	compartment	initialAmount	substanceUnits	hasOnlySubstanceUnits	boundaryCondition	constant	metaid	miriamAnnotation
Medium_DOT_Egf	Medium	0	mole	TRUE	FALSE	FALSE
Medium_DOT_Hgf	Medium	0	mole	TRUE	FALSE	FALSE
TumorTissue_DOT_Gefitinib	TumorTissue	0	mole	TRUE	FALSE	FALSE
TumoralCell_DOT_AktActive	TumoralCell	5e-20	mole	TRUE	FALSE	FALSE	species_TumoralCell_DOT_AktActive	bqbiol:isVersionOf, https://doi.org/10.1063/1.4953987
TumoralCell_DOT_AktInactive	TumoralCell	5e-20	mole	TRUE	FALSE	FALSE	species_TumoralCell_DOT_AktInactive	bqbiol:isVersionOf, https://doi.org/10.1063/1.4953987
TumoralCell_DOT_Egf	TumoralCell	6.25e-23	mole	TRUE	FALSE	FALSE	species_TumoralCell_DOT_Egf	bqbiol:isVersionOf,https://doi.org/10.1530/eje.0.1380388
TumoralCell_DOT_EgfrActive	TumoralCell	4e-20	mole	TRUE	FALSE	FALSE	species_TumoralCell_DOT_EgfrActive	bqbiol:isVersionOf, https://doi.org/10.1038/nbt0402-370
TumoralCell_DOT_EgfrInactive	TumoralCell	4e-20	mole	TRUE	FALSE	FALSE	species_TumoralCell_DOT_EgfrInactive	bqbiol:isVersionOf, https://doi.org/10.1038/nbt0402-370
TumoralCell_DOT_ErkActive	TumoralCell	1.745e-17	mole	TRUE	FALSE	FALSE	species_TumoralCell_DOT_ErkActive	bqbiol:isVersionOf, https://doi.org/10.1038/nbt0402-370
TumoralCell_DOT_ErkInactive	TumoralCell	1.745e-17	mole	TRUE	FALSE	FALSE	species_TumoralCell_DOT_ErkInactive	bqbiol:isVersionOf, https://doi.org/10.1038/nbt0402-370
TumoralCell_DOT_Hgf	TumoralCell	1.7e-24	mole	TRUE	FALSE	FALSE	species_TumoralCell_DOT_Hgf	bqbiol:isVersionOf, ttps://doi.org/10.3892/or.2014.3560
TumoralCell_DOT_MekActive	TumoralCell	1.825e-17	mole	TRUE	FALSE	FALSE	species_TumoralCell_DOT_MekActive	bqbiol:isVersionOf, https://doi.org/10.1038/nbt0402-370
TumoralCell_DOT_MekInactive	TumoralCell	1.825e-17	mole	TRUE	FALSE	FALSE	species_TumoralCell_DOT_MekInactive	bqbiol:isVersionOf, https://doi.org/10.1038/nbt0402-370
TumoralCell_DOT_MetActive	TumoralCell	4e-20	mole	TRUE	FALSE	FALSE	species_TumoralCell_DOT_MetActive	bqbiol:isVersionOf, https://doi.org/10.1038/nbt0402-370
TumoralCell_DOT_MetInactive	TumoralCell	4e-20	mole	TRUE	FALSE	FALSE	species_TumoralCell_DOT_MetInactive	bqbiol:isVersionOf, https://doi.org/10.1038/nbt0402-370
TumoralCell_DOT_Pi3kActive	TumoralCell	5e-20	mole	TRUE	FALSE	FALSE	species_TumoralCell_DOT_Pi3kActive	bqbiol:isVersionOf, https://doi.org/10.1063/1.4953987
TumoralCell_DOT_Pi3kInactive	TumoralCell	5e-20	mole	TRUE	FALSE	FALSE	species_TumoralCell_DOT_Pi3kInactive	bqbiol:isVersionOf, https://doi.org/10.1063/1.4953987
TumoralCell_DOT_Pip2	TumoralCell	3.5e-19	mole	TRUE	FALSE	FALSE	species_TumoralCell_DOT_Pip2	bqbiol:isVersionOf, https://doi.org/10.1063/1.4953987
TumoralCell_DOT_Pip3	TumoralCell	3.5e-19	mole	TRUE	FALSE	FALSE	species_TumoralCell_DOT_Pip3	bqbiol:isVersionOf, https://doi.org/10.1063/1.4953987
TumoralCell_DOT_Pp2a	TumoralCell	3e-20	mole	TRUE	FALSE	FALSE	species_TumoralCell_DOT_Pp2a	bqbiol:isVersionOf, https://doi.org/10.1063/1.4953987
TumoralCell_DOT_Pten	TumoralCell	2.7e-19	mole	TRUE	FALSE	FALSE	species_TumoralCell_DOT_Pten	bqbiol:isVersionOf, https://doi.org/10.1063/1.4953987
TumoralCell_DOT_RafActive	TumoralCell	3.32e-20	mole	TRUE	FALSE	FALSE	species_TumoralCell_DOT_RafActive	bqbiol:isVersionOf, https://doi.org/10.1038/nbt0402-370
TumoralCell_DOT_RafInactive	TumoralCell	3.32e-20	mole	TRUE	FALSE	FALSE	species_TumoralCell_DOT_RafInactive	bqbiol:isVersionOf, https://doi.org/10.1038/nbt0402-370
TumoralCell_DOT_RasActive	TumoralCell	9.45e-18	mole	TRUE	FALSE	FALSE	species_TumoralCell_DOT_RasActive	bqbiol:isVersionOf, https://doi.org/10.1038/nbt0402-370
TumoralCell_DOT_RasInactive	TumoralCell	9.45e-18	mole	TRUE	FALSE	FALSE	species_TumoralCell_DOT_RasInactive	bqbiol:isVersionOf, https://doi.org/10.1038/nbt0402-370

## Sheet: parameters
id	units	constant	metaid	miriamAnnotation
Clone0_00000058isClonePresent	dimensionless	FALSE
Clone10_00000058isClonePresent	dimensionless	FALSE
Clone11_00000058isClonePresent	dimensionless	FALSE
Clone12_00000058isClonePresent	dimensionless	FALSE
Clone13_00000058isClonePresent	dimensionless	FALSE
Clone14_00000058isClonePresent	dimensionless	FALSE
Clone15_00000058isClonePresent	dimensionless	FALSE
Clone1_00000058isClonePresent	dimensionless	FALSE
Clone2_00000058isClonePresent	dimensionless	FALSE
Clone3_00000058isClonePresent	dimensionless	FALSE
Clone4_00000058isClonePresent	dimensionless	FALSE
Clone5_00000058isClonePresent	dimensionless	FALSE
Clone6_00000058isClonePresent	dimensionless	FALSE
Clone7_00000058isClonePresent	dimensionless	FALSE
Clone8_00000058isClonePresent	dimensionless	FALSE
Clone9_00000058isClonePresent	dimensionless	FALSE
age	year	FALSE	parameter_age	bqbiol:isVersionOf, Arbitrary
ageSquare	dimensionless	FALSE	parameter_ageSquare	bqbiol:isVersionOf, None
aktActivation__filter	dimensionless	TRUE
aktActiveEqProliferating	molePerliter	FALSE	parameter_aktActiveEqProliferating	bqbiol:isVersionOf, Rationally computed from the equality between production and consumption rate at steady state
aktTotal	molePerliter	FALSE	parameter_aktTotal	bqbiol:isVersionOf, https://doi.org/10.1063/1.4953987
atpAffinityMutationEgfr	molePerliter	FALSE
atpConc	molePerliter	FALSE	parameter_atpConc	bqbiol:isVersionOf, https://doi.org/10.1074/jbc.m001010200
bodyWeight	gram	FALSE	parameter_bodyWeight	bqbiol:isVersionOf, https://doi.org/10.1007/s40262-016-0422-3
bodyWeightHuman	gram	FALSE	parameter_bodyWeightHuman	bqbiol:isVersionOf, https://doi.org/10.1007/s40262-016-0422-3
bodyWeightHumanAsian	gram	FALSE	parameter_bodyWeightHumanAsian	bqbiol:isVersionOf, Calibrated
bodyWeightHumanNonAsian	gram	FALSE	parameter_bodyWeightHumanNonAsian	bqbiol:isVersionOf, https://doi.org/10.1007/s40262-016-0422-3
bodyWeightInVitro	gram	FALSE	parameter_bodyWeightInVitro	bqbiol:isVersionOf, https://doi.org/10.1073/pnas.012579799
bodyWeightMouse	gram	FALSE	parameter_bodyWeightMouse	bqbiol:isVersionOf, http://web.jhu.edu/animalcare/procedures/mouse.html
calibPatientId	dimensionless	FALSE	parameter_calibPatientId	bqbiol:isVersionOf, Arbitrary
cancerCellDensity	substance__countPercentimeterCube	FALSE	parameter_cancerCellDensity	bqbiol:isVersionOf, https://doi.org/10.1158/0008-5472.can-18-3652
cellDeathInhib	dimensionless	FALSE
cellDeathInhibEqProliferating	dimensionless	FALSE
cellProlif	dimensionless	FALSE
cellProlifEqProliferating	dimensionless	FALSE
distribId	dimensionless	FALSE	parameter_distribId	bqbiol:isVersionOf, Arbitrary
efgrTotal	molePerliter	FALSE	parameter_efgrTotal	bqbiol:isVersionOf, https://doi.org/10.1038/nbt0402-370
egfDegradationInVitro__filter	dimensionless	TRUE
egfrActivationInVitro__filter	dimensionless	TRUE
egfrActivationInVivo__filter	dimensionless	TRUE
egfrActiveEqProliferating	molePerliter	FALSE	parameter_egfrActiveEqProliferating	bqbiol:isVersionOf, Rationally computed from the equality between production and consumption rate at steady state
erkActivation__filter	dimensionless	TRUE
erkActiveEqProliferating	molePerliter	FALSE	parameter_erkActiveEqProliferating	bqbiol:isVersionOf, Rationally computed from the equality between production and consumption rate at steady state
erkTotal	molePerliter	FALSE	parameter_erkTotal	bqbiol:isVersionOf, https://doi.org/10.1038/nbt0402-370
ethnicity	dimensionless	FALSE	parameter_ethnicity	bqbiol:isVersionOf, Arbitrary
hgfDegradationInVitro__filter	dimensionless	TRUE
impactOfBRAFEgfrPathwayMutated	dimensionless	FALSE	parameter_impactOfBRAFEgfrPathwayMutated	bqbiol:isVersionOf, https://doi.org/10.1038/nature00766
impactOfKRASEgfrPathwayMutated	dimensionless	FALSE	parameter_impactOfKRASEgfrPathwayMutated	bqbiol:isVersionOf, https://doi.org/10.1158/1541-7786.MCR-15-0203
impactOfMETAmplified	dimensionless	FALSE	parameter_impactOfMETAmplified	bqbiol:isVersionOf, https://doi.org/10.1093/annonc/mdn635
impactOfMETMutated	dimensionless	FALSE	parameter_impactOfMETMutated	bqbiol:isVersionOf, https://doi.org/10.1158/0008-5472.CAN-16-1944
impactOfMETMutatedOnAmplification	dimensionless	FALSE	parameter_impactOfMETMutatedOnAmplification	bqbiol:isVersionOf, https://doi.org/10.1200/JCO.2015.63.4600
impactOfPIK3CAEgfrPathwayMutated	dimensionless	FALSE	parameter_impactOfPIK3CAEgfrPathwayMutated	bqbiol:isVersionOf, https://doi.org/10.1158/0008-5472.can-07-5084
inVitro	dimensionless	FALSE	parameter_inVitro	bqbiol:isVersionOf, Arbitrary
inVitroScale	substance__count	FALSE
inVivoScale	substance__count	FALSE
inhibitionGefitinibMutationEgfr	molePerliter	FALSE
initialTNM	dimensionless	FALSE	parameter_initialTNM	bqbiol:isVersionOf, https://doi.org/10.1007/978-3-319-40618-3
isBRAFmutated	dimensionless	FALSE	parameter_isBRAFmutated	bqbiol:isVersionOf, ForScenario
isClonePresent	dimensionless	FALSE
isEGFRmutated	dimensionless	FALSE	parameter_isEGFRmutated	bqbiol:isVersionOf, ForScenario
isExon20Resistant	dimensionless	FALSE
isKRASmutated	dimensionless	FALSE	parameter_isKRASmutated	bqbiol:isVersionOf, ForScenario
isMETmutated	dimensionless	FALSE	parameter_isMETmutated	bqbiol:isVersionOf, ForScenario
isMale	dimensionless	FALSE	parameter_isMale	bqbiol:isVersionOf, Abitrary
isNeoangiogenesis	dimensionless	FALSE	parameter_isNeoangiogenesis	bqbiol:isVersionOf, Arbitrary
isPIK3CAmutated	dimensionless	FALSE	parameter_isPIK3CAmutated	bqbiol:isVersionOf, ForScenario
isPlacebo	dimensionless	FALSE	parameter_isPlacebo	bqbiol:isVersionOf, Arbitrary
isResistanceMutation	dimensionless	FALSE	parameter_isResistanceMutation	bqbiol:isVersionOf, ForScenario
isXenograft	dimensionless	FALSE	parameter_isXenograft	bqbiol:isVersionOf, Arbitrary
kaAkt	literPermolePersecond	FALSE	parameter_kaAkt	bqbiol:isVersionOf, https://doi.org/10.1063/1.4953987
kaAktRef	literPermolePersecond	FALSE	parameter_kaAktRef	bqbiol:isVersionOf, https://doi.org/10.1063/1.4953987
kaEgfr	literPermolePersecond	FALSE	parameter_kaEgfr	bqbiol:isVersionOf, https://doi.org/10.1038/nbt0402-370
kaEgfrRef	literPermolePersecond	FALSE	parameter_kaEgfrRef	bqbiol:isVersionOf, https://doi.org/10.1038/nbt0402-370
kaErk	literPermolePersecond	FALSE	parameter_kaErk	bqbiol:isVersionOf, https://doi.org/10.1038/nbt0402-370
kaErkRef	literPermolePersecond	FALSE	parameter_kaErkRef	bqbiol:isVersionOf, https://doi.org/10.1038/nbt0402-370
kaMek	literPermolePersecond	FALSE	parameter_kaMek	bqbiol:isVersionOf, https://doi.org/10.1038/nbt0402-370
kaMekRef	literPermolePersecond	FALSE	parameter_kaMekRef	bqbiol:isVersionOf, https://doi.org/10.1038/nbt0402-370
kaMet	literPermolePersecond	FALSE	parameter_kaMet	bqbiol:isVersionOf, https://doi.org/10.1038/nbt0402-370
kaMetRef	literPermolePersecond	FALSE	parameter_kaMetRef	bqbiol:isVersionOf, https://doi.org/10.1038/nbt0402-370
kaPi3kByEgfr	literPermolePersecond	FALSE	parameter_kaPi3kByEgfr	bqbiol:isVersionOf, https://doi.org/10.1038/nbt0402-370
kaPi3kByEgfrRef	literPermolePersecond	FALSE	parameter_kaPi3kByEgfrRef	bqbiol:isVersionOf, https://doi.org/10.1038/nbt0402-370
kaPi3kByMet	literPermolePersecond	FALSE	parameter_kaPi3kByMet	bqbiol:isVersionOf, https://doi.org/10.1038/nbt0402-370
kaPi3kByMetRef	literPermolePersecond	FALSE	parameter_kaPi3kByMetRef	bqbiol:isVersionOf, https://doi.org/10.1038/nbt0402-370
kaPi3kByRas	literPermolePersecond	FALSE
kaPi3kByRasRef	literPermolePersecond	FALSE
kaPipDephosphorylation	literPermolePersecond	FALSE	parameter_kaPipDephosphorylation	bqbiol:isVersionOf, https://doi.org/10.1038/nbt0402-370
kaPipDephosphorylationRef	literPermolePersecond	FALSE	parameter_kaPipDephosphorylationRef	bqbiol:isVersionOf, https://doi.org/10.1038/nbt0402-370
kaPipPhosphorylation	literPermolePersecond	FALSE	parameter_kaPipPhosphorylation	bqbiol:isVersionOf, https://doi.org/10.1038/nbt0402-370
kaPipPhosphorylationRef	literPermolePersecond	FALSE	parameter_kaPipPhosphorylationRef	bqbiol:isVersionOf, https://doi.org/10.1038/nbt0402-370
kaRaf	literPermolePersecond	FALSE	parameter_kaRaf	bqbiol:isVersionOf, https://doi.org/10.1038/nbt0402-370
kaRafRef	literPermolePersecond	FALSE	parameter_kaRafRef	bqbiol:isVersionOf, https://doi.org/10.1038/nbt0402-370
kaRasByEgfr	literPermolePersecond	FALSE	parameter_kaRasByEgfr	bqbiol:isVersionOf, https://doi.org/10.1038/nbt0402-370
kaRasByEgfrRef	literPermolePersecond	FALSE	parameter_kaRasByEgfrRef	bqbiol:isVersionOf, https://doi.org/10.1038/nbt0402-370
kaRasByMet	literPermolePersecond	FALSE	parameter_kaRasByMet	bqbiol:isVersionOf, https://doi.org/10.1038/nbt0402-370
kaRasByMetRef	literPermolePersecond	FALSE	parameter_kaRasByMetRef	bqbiol:isVersionOf, https://doi.org/10.1038/nbt0402-370
kdPip3	Persecond	FALSE	parameter_kdPip3	bqbiol:isVersionOf, https://doi.org/10.1063/1.4953987
kdPip3Ref	Persecond	FALSE	parameter_kdPip3Ref	bqbiol:isVersionOf, https://doi.org/10.1063/1.4953987
kdaAkt	literPermolePersecond	FALSE	parameter_kdaAkt	bqbiol:isVersionOf, https://doi.org/10.1063/1.4953987
kdaAktRef	literPermolePersecond	FALSE	parameter_kdaAktRef	bqbiol:isVersionOf, https://doi.org/10.1063/1.4953987
kdaEgfr	Persecond	FALSE	parameter_kdaEgfr	bqbiol:isVersionOf, https://doi.org/10.1038/nbt0402-370
kdaEgfrRef	Persecond	FALSE	parameter_kdaEgfrRef	bqbiol:isVersionOf, https://doi.org/10.1038/nbt0402-370
kdaErk	Persecond	FALSE	parameter_kdaErk	bqbiol:isVersionOf, https://doi.org/10.1038/nbt0402-370
kdaErkRef	Persecond	FALSE	parameter_kdaErkRef	bqbiol:isVersionOf, https://doi.org/10.1038/nbt0402-370
kdaMek	Persecond	FALSE	parameter_kdaMek	bqbiol:isVersionOf, https://doi.org/10.1038/nbt0402-370
kdaMekRef	Persecond	FALSE	parameter_kdaMekRef	bqbiol:isVersionOf, https://doi.org/10.1038/nbt0402-370
kdaMet	Persecond	FALSE	parameter_kdaMet	bqbiol:isVersionOf, https://doi.org/10.1038/nbt0402-370
kdaMetRef	Persecond	FALSE	parameter_kdaMetRef	bqbiol:isVersionOf, https://doi.org/10.1038/nbt0402-370
kdaPi3k	Persecond	FALSE	parameter_kdaPi3k	bqbiol:isVersionOf, https://doi.org/10.1038/nbt0402-370
kdaPi3kRef	Persecond	FALSE	parameter_kdaPi3kRef	bqbiol:isVersionOf, https://doi.org/10.1038/nbt0402-370
kdaRaf	Persecond	FALSE	parameter_kdaRaf	bqbiol:isVersionOf, https://doi.org/10.1038/nbt0402-370
kdaRafRef	Persecond	FALSE	parameter_kdaRafRef	bqbiol:isVersionOf, https://doi.org/10.1038/nbt0402-370
kdaRas	Persecond	FALSE	parameter_kdaRas	bqbiol:isVersionOf, https://doi.org/10.1038/nbt0402-370
kdaRasRef	Persecond	FALSE	parameter_kdaRasRef	bqbiol:isVersionOf, https://doi.org/10.1038/nbt0402-370
kiGefitinib	molePerliter	FALSE	parameter_kiGefitinib	bqbiol:isVersionOf, https://doi.org/10.1126/scitranslmed.3007205
kiGefitinibExon19	molePerliter	FALSE	parameter_kiGefitinibExon19	bqbiol:isVersionOf, Calibrated
kiGefitinibExon19T790M	molePerliter	FALSE	parameter_kiGefitinibExon19T790M	bqbiol:isVersionOf, Calibrated
kiGefitinibExon20	molePerliter	FALSE
kiGefitinibExon20Resistant	molePerliter	FALSE	parameter_kiGefitinibExon20Resistant	bqbiol:isVersionOf, https://doi.org/10.1126/scitranslmed.3007205
kiGefitinibExon20Sensitive	molePerliter	FALSE	parameter_kiGefitinibExon20Sensitive	bqbiol:isVersionOf, https://doi.org/10.1126/scitranslmed.3007205
kiGefitinibExon21	molePerliter	FALSE	parameter_kiGefitinibExon21	bqbiol:isVersionOf, https://doi.org/10.1126/scitranslmed.3007205
kiGefitinibExon21T790M	molePerliter	FALSE	parameter_kiGefitinibExon21T790M	bqbiol:isVersionOf, Calibrated
kmatpEgfr	molePerliter	FALSE	parameter_kmatpEgfr	bqbiol:isVersionOf, https://doi.org/10.1016/j.bbapap.2009.12.010
kmatpEgfrDel19T790M	molePerliter	FALSE	parameter_kmatpEgfrDel19T790M	bqbiol:isVersionOf, https://doi.org/10.1016/j.bbapap.2009.12.010
kmatpEgfrExon19	molePerliter	FALSE	parameter_kmatpEgfrExon19	bqbiol:isVersionOf, https://doi.org/10.1016/j.bbapap.2009.12.010
kmatpEgfrExon20	molePerliter	FALSE
kmatpEgfrExon20Resistant	molePerliter	FALSE	parameter_kmatpEgfrExon20Resistant	bqbiol:isVersionOf, https://doi.org/10.1126/scitranslmed.3007205
kmatpEgfrExon20Sensitive	molePerliter	FALSE	parameter_kmatpEgfrExon20Sensitive	bqbiol:isVersionOf, https://doi.org/10.1126/scitranslmed.3007205
kmatpEgfrExon21	molePerliter	FALSE	parameter_kmatpEgfrExon21	bqbiol:isVersionOf, https://doi.org/10.1016/j.bbapap.2009.12.010
kmatpEgfrL858RT790M	molePerliter	FALSE	parameter_kmatpEgfrL858RT790M	bqbiol:isVersionOf, https://doi.org/10.1016/j.bbapap.2009.12.010
logResistantSubCloneInitialSize	dimensionless	FALSE	parameter_logResistantSubCloneInitialSize	bqbiol:isVersionOf, Calibrated
mekActivation__filter	dimensionless	TRUE
mekActiveEqProliferating	molePerliter	FALSE	parameter_mekActiveEqProliferating	bqbiol:isVersionOf, Rationally computed from the equality between production and consumption rate at steady state
mekTotal	molePerliter	FALSE	parameter_mekTotal	bqbiol:isVersionOf, https://doi.org/10.1038/nbt0402-370
metActivationInVitro__filter	dimensionless	TRUE
metActivationInVivo__filter	dimensionless	TRUE
metActiveEq	dimensionlessmolePerliter	FALSE	parameter_metActiveEq	bqbiol:isVersionOf, Rationally computed from the equality between production and consumption rate at steady state
metTot	dimensionlessmolePerliter	FALSE
metTotal	molePerliter	FALSE	parameter_metTotal	bqbiol:isVersionOf, https://doi.org/10.1038/nbt0402-370
metastasisStatus	dimensionless	FALSE	parameter_metastasisStatus	bqbiol:isVersionOf, https://doi.org/10.1007/978-3-319-40618-3
mutEGFR	dimensionless	FALSE	parameter_mutEGFR	bqbiol:isVersionOf, ForScenario
nClones	item	FALSE	parameter_nClones	bqbiol:isVersionOf, https://doi.org/10.1056/nejmoa1616288
nodalStatus	dimensionless	FALSE	parameter_nodalStatus	bqbiol:isVersionOf, https://doi.org/10.1007/978-3-319-40618-3
patientIdVpop	dimensionless	FALSE	parameter_patientIdVpop	bqbiol:isVersionOf, Arbitrary
patientRankMaemondo	dimensionless	FALSE	parameter_patientRankMaemondo	bqbiol:isVersionOf, Arbitrary
physioConds	dimensionless	FALSE	parameter_physioConds	bqbiol:isVersionOf, Arbitrary
pi3kActivationAllRtkEqProliferating	Persecond	FALSE	parameter_pi3kActivationAllRtkEqProliferating	bqbiol:isVersionOf, Rationally computed from the equality between production and consumption rate at steady state
pi3kActivationByEgfr__filter	dimensionless	TRUE
pi3kActivationByMet__filter	dimensionless	TRUE
pi3kActivationByRas__filter	dimensionless	TRUE
pi3kActivationEgfrAlteredEqProliferating	Persecond	FALSE	parameter_pi3kActivationEgfrAlteredEqProliferating	bqbiol:isVersionOf, Rationally computed from the equality between production and consumption rate at steady state
pi3kActiveEqProliferating	molePerliter	FALSE	parameter_pi3kActiveEqProliferating	bqbiol:isVersionOf, Rationally computed from the equality between production and consumption rate at steady state
pi3kDeactivation__filter	dimensionless	TRUE
pi3kTotal	molePerliter	FALSE	parameter_pi3kTotal	bqbiol:isVersionOf, https://doi.org/10.1063/1.4953987
pip2ToPip3__filter	dimensionless	TRUE
pip3EqProliferating	molePerliter	FALSE	parameter_pip3EqProliferating	bqbiol:isVersionOf, Rationally computed from the equality between production and consumption rate at steady state
pip3ToPip2ByPten__filter	dimensionless	TRUE
pip3ToPip2NotByPten__filter	dimensionless	TRUE
pipTotal	molePerliter	FALSE	parameter_pipTotal	bqbiol:isVersionOf, https://doi.org/10.1063/1.4953987
ptenTest	dimensionless	FALSE	parameter_ptenTest	bqbiol:isVersionOf, Arbitrary
rafActivation__filter	dimensionless	TRUE
rafActiveEqProliferating	molePerliter	FALSE	parameter_rafActiveEqProliferating	bqbiol:isVersionOf, Rationally computed from the equality between production and consumption rate at steady state
rafTest	dimensionless	FALSE	parameter_rafTest	bqbiol:isVersionOf, Arbitrary
rafTotal	molePerliter	FALSE	parameter_rafTotal	bqbiol:isVersionOf, https://doi.org/10.1038/nbt0402-370
rasActivationAllRtkEqProliferating	Persecond	FALSE	parameter_rasActivationAllRtkEqProliferating	bqbiol:isVersionOf, Rationally computed from the equality between production and consumption rate at steady state
rasActivationByEgfr__filter	dimensionless	TRUE
rasActivationByMET__filter	dimensionless	TRUE
rasActivationEgfrMutatedEqProliferating	Persecond	FALSE	parameter_rasActivationEgfrMutatedEqProliferating	bqbiol:isVersionOf, Rationally computed from the equality between production and consumption rate at steady state
rasActiveEqProliferating	molePerliter	FALSE	parameter_rasActiveEqProliferating	bqbiol:isVersionOf, Rationally computed from the equality between production and consumption rate at steady state
rasDeactivationEq	PerdimensionlessPersecond	FALSE	parameter_rasDeactivationEq	bqbiol:isVersionOf, Rationally computed from the equality between production and consumption rate at steady state
rasDeactivation__filter	dimensionless	TRUE
rasTotal	molePerliter	FALSE	parameter_rasTotal	bqbiol:isVersionOf, https://doi.org/10.1038/nbt0402-370
resistantSubCloneInitialSize	substance__count	FALSE	parameter_resistantSubCloneInitialSize	bqbiol:isVersionOf, Calibrated
resistantSubCloneInitialSizeRef	substance__count	FALSE	parameter_resistantSubCloneInitialSizeRef	bqbiol:isVersionOf, Calibrated
resistantSubcloneParentNumber	dimensionless	FALSE	parameter_resistantSubcloneParentNumber	bqbiol:isVersionOf, Technical
scenario__weight	dimensionless	FALSE
sizeHelper	dimensionless	FALSE
smokingStatus	dimensionless	FALSE	parameter_smokingStatus	bqbiol:isVersionOf, Arbitrary
tFirstDrugAdmin	second	FALSE	parameter_tFirstDrugAdmin	bqbiol:isVersionOf, Arbitrary
treatmentInducedAlteration	dimensionless	FALSE	parameter_treatmentInducedAlteration	bqbiol:isVersionOf, ForScenario
treatmentInhibEgfrProliferating	dimensionless	FALSE
tumorInitRad	centimeter	FALSE	parameter_tumorInitRad	bqbiol:isVersionOf, https://doi.org/10.1007/978-3-319-40618-3
uTumorTissueConcGefitinib	micromolePermilliliter	FALSE
willEGFRT790MbeTreatmentInduced	dimensionless	FALSE	parameter_willEGFRT790MbeTreatmentInduced	bqbiol:isVersionOf, ForScenario
willMETAmpbeTreatmentInduced	dimensionless	FALSE	parameter_willMETAmpbeTreatmentInduced	bqbiol:isVersionOf, ForScenario

## Sheet: initAssign
symbol	math
aktActivation__filter	piecewise(1, isClonePresent > 0.5, 0)
egfDegradationInVitro__filter	piecewise(1, (inVitro > 0.5) && (isClonePresent > 0.5), 0)
egfrActivationInVitro__filter	piecewise(1, (inVitro > 0.5) && (isClonePresent > 0.5), 0)
egfrActivationInVivo__filter	piecewise(1, (inVitro < 0.5) && (isClonePresent > 0.5), 0)
erkActivation__filter	piecewise(1, isClonePresent > 0.5, 0)
hgfDegradationInVitro__filter	piecewise(1, (inVitro > 0.5) && (isClonePresent > 0.5), 0)
mekActivation__filter	piecewise(1, isClonePresent > 0.5, 0)
metActivationInVitro__filter	piecewise(1, (inVitro > 0.5) && (isClonePresent > 0.5), 0)
metActivationInVivo__filter	piecewise(1, (inVitro < 0.5) && (isClonePresent > 0.5), 0)
pi3kActivationByEgfr__filter	piecewise(1, isClonePresent > 0.5, 0)
pi3kActivationByMet__filter	piecewise(1, isClonePresent > 0.5, 0)
pi3kActivationByRas__filter	piecewise(1, isClonePresent > 0.5, 0)
pi3kDeactivation__filter	piecewise(1, isClonePresent > 0.5, 0)
pip2ToPip3__filter	piecewise(1, isClonePresent > 0.5, 0)
pip3ToPip2ByPten__filter	piecewise(1, isClonePresent > 0.5, 0)
pip3ToPip2NotByPten__filter	piecewise(1, isClonePresent > 0.5, 0)
rafActivation__filter	piecewise(1, isClonePresent > 0.5, 0)
rasActivationByEgfr__filter	piecewise(1, isClonePresent > 0.5, 0)
rasActivationByMET__filter	piecewise(1, isClonePresent > 0.5, 0)
rasDeactivation__filter	piecewise(1, isClonePresent > 0.5, 0)

## Sheet: rules
rule	variable	math
AssignmentRule	Clone0_00000058isClonePresent	1
AssignmentRule	Clone10_00000058isClonePresent	piecewise(1, nClones > 10.5, 0)
AssignmentRule	Clone11_00000058isClonePresent	piecewise(1, nClones > 11.5, 0)
AssignmentRule	Clone12_00000058isClonePresent	piecewise(1, nClones > 12.5, 0)
AssignmentRule	Clone13_00000058isClonePresent	piecewise(1, nClones > 13.5, 0)
AssignmentRule	Clone14_00000058isClonePresent	piecewise(1, nClones > 14.5, 0)
AssignmentRule	Clone15_00000058isClonePresent	piecewise(1, nClones > 15.5, 0)
AssignmentRule	Clone1_00000058isClonePresent	piecewise(1, nClones > 1.5, 0)
AssignmentRule	Clone2_00000058isClonePresent	piecewise(1, nClones > 2.5, 0)
AssignmentRule	Clone3_00000058isClonePresent	piecewise(1, nClones > 3.5, 0)
AssignmentRule	Clone4_00000058isClonePresent	piecewise(1, nClones > 4.5, 0)
AssignmentRule	Clone5_00000058isClonePresent	piecewise(1, nClones > 5.5, 0)
AssignmentRule	Clone6_00000058isClonePresent	piecewise(1, nClones > 6.5, 0)
AssignmentRule	Clone7_00000058isClonePresent	piecewise(1, nClones > 7.5, 0)
AssignmentRule	Clone8_00000058isClonePresent	piecewise(1, nClones > 8.5, 0)
AssignmentRule	Clone9_00000058isClonePresent	piecewise(1, nClones > 9.5, 0)
AssignmentRule	Medium	1e-9 * 1
AssignmentRule	TumorTissue	0.0251 * 1
AssignmentRule	TumoralCell	1e-12 * 1
AssignmentRule	age	60
AssignmentRule	ageSquare	age * age / 1^2
AssignmentRule	aktActiveEqProliferating	aktTotal * kaAkt * pip3EqProliferating / (kaAkt * pip3EqProliferating + kdaAkt * (TumoralCell_DOT_Pp2a / TumoralCell))
AssignmentRule	aktTotal	1e-7
AssignmentRule	atpAffinityMutationEgfr	piecewise(kmatpEgfr, isEGFRmutated <= 0.5, piecewise(piecewise(kmatpEgfrDel19T790M, (mutEGFR >= 18.5) && (mutEGFR <= 19.5), kmatpEgfrL858RT790M), willEGFRT790MbeTreatmentInduced >= 0.5, piecewise(kmatpEgfrExon19, (mutEGFR >= 18.5) && (mutEGFR <= 19.5), piecewise(kmatpEgfrExon20, (mutEGFR >= 19.5) && (mutEGFR <= 20.5), piecewise(kmatpEgfrExon21, (mutEGFR >= 20.5) && (mutEGFR <= 21.5), kmatpEgfr)))…
AssignmentRule	atpConc	0.001
AssignmentRule	bodyWeight	piecewise(bodyWeightInVitro, inVitro >= 0.5, piecewise(bodyWeightMouse, isXenograft == 1, bodyWeightHuman * 1000)) / 1000
AssignmentRule	bodyWeightHuman	piecewise(bodyWeightHumanAsian, ethnicity < 1.5, bodyWeightHumanNonAsian)
AssignmentRule	bodyWeightHumanAsian	piecewise((-0.003 * ageSquare + 0.237 * age / 1 + 58.65) * 1, isMale > 0.5, (-0.008 * ageSquare + 0.748 * age / 1 + 36.36) * 1)
AssignmentRule	bodyWeightHumanNonAsian	piecewise((-0.004 * ageSquare + 0.301 * age / 1 + 67.51) * 1, isMale > 0.5, (-0.009 * ageSquare + 0.952 * age / 1 + 39.8) * 1)
AssignmentRule	bodyWeightInVitro	2.63
AssignmentRule	bodyWeightMouse	23
AssignmentRule	calibPatientId	0
AssignmentRule	cancerCellDensity	280000000
AssignmentRule	cellDeathInhib	TumoralCell_DOT_AktActive / TumoralCell / (TumoralCell_DOT_AktActive / TumoralCell + TumoralCell_DOT_AktInactive / TumoralCell)
AssignmentRule	cellDeathInhibEqProliferating	aktActiveEqProliferating / aktTotal
AssignmentRule	cellProlif	TumoralCell_DOT_ErkActive / TumoralCell / (TumoralCell_DOT_ErkActive / TumoralCell + TumoralCell_DOT_ErkInactive / TumoralCell)
AssignmentRule	cellProlifEqProliferating	erkActiveEqProliferating / erkTotal
AssignmentRule	distribId	0
AssignmentRule	efgrTotal	8e-8
AssignmentRule	egfrActiveEqProliferating	piecewise(efgrTotal * kaEgfr * (TumoralCell_DOT_Egf / TumoralCell) / (kaEgfr * (TumoralCell_DOT_Egf / TumoralCell) + kdaEgfr), isEGFRmutated <= 0.5, efgrTotal) * treatmentInhibEgfrProliferating
AssignmentRule	erkActiveEqProliferating	erkTotal * kaErk * mekActiveEqProliferating / (kaErk * mekActiveEqProliferating + kdaErk)
AssignmentRule	erkTotal	3.49e-5
AssignmentRule	ethnicity	1
AssignmentRule	impactOfBRAFEgfrPathwayMutated	10
AssignmentRule	impactOfKRASEgfrPathwayMutated	98
AssignmentRule	impactOfMETAmplified	12
AssignmentRule	impactOfMETMutated	0.87
AssignmentRule	impactOfMETMutatedOnAmplification	3.7
AssignmentRule	impactOfPIK3CAEgfrPathwayMutated	2.7
AssignmentRule	inVitro	0
AssignmentRule	inVitroScale	1e-12
AssignmentRule	inVivoScale	0.1
AssignmentRule	inhibitionGefitinibMutationEgfr	piecewise(kiGefitinib, isEGFRmutated <= 0.5, piecewise(piecewise(kiGefitinibExon19T790M, (mutEGFR >= 18.5) && (mutEGFR <= 19.5), kiGefitinibExon21T790M), willEGFRT790MbeTreatmentInduced >= 0.5, piecewise(kiGefitinibExon19, (mutEGFR >= 18.5) && (mutEGFR <= 19.5), piecewise(kiGefitinibExon20, (mutEGFR >= 19.5) && (mutEGFR <= 20.5), piecewise(kiGefitinibExon21, (mutEGFR >= 20.5) && (mutEGFR <= 21.5)…
AssignmentRule	initialTNM	300
AssignmentRule	isBRAFmutated	0
AssignmentRule	isClonePresent	1
AssignmentRule	isEGFRmutated	0
AssignmentRule	isExon20Resistant	1
AssignmentRule	isKRASmutated	0
AssignmentRule	isMETmutated	0
AssignmentRule	isMale	1
AssignmentRule	isNeoangiogenesis	1
AssignmentRule	isPIK3CAmutated	0
AssignmentRule	isPlacebo	0
AssignmentRule	isResistanceMutation	1
AssignmentRule	isXenograft	0
AssignmentRule	kaAkt	0.177827941003892 * kaAktRef * (bodyWeight / (2.63 * 1))^-0.25
AssignmentRule	kaAktRef	411000
AssignmentRule	kaEgfr	0.177827941003892 * kaEgfrRef * (bodyWeight / (2.63 * 1))^-0.25
AssignmentRule	kaEgfrRef	20400000
AssignmentRule	kaErk	0.177827941003892 * kaErkRef * (bodyWeight / (2.63 * 1))^-0.25
AssignmentRule	kaErkRef	44800
AssignmentRule	kaMek	0.177827941003892 * kaMekRef * (bodyWeight / (2.63 * 1))^-0.25
AssignmentRule	kaMekRef	10000000
AssignmentRule	kaMet	0.177827941003892 * kaMetRef * (bodyWeight / (2.63 * 1))^-0.25
AssignmentRule	kaMetRef	66700000
AssignmentRule	kaPi3kByEgfr	0.177827941003892 * kaPi3kByEgfrRef * (bodyWeight / (2.63 * 1))^-0.25
AssignmentRule	kaPi3kByEgfrRef	604000
AssignmentRule	kaPi3kByMet	0.177827941003892 * kaPi3kByMetRef * (bodyWeight / (2.63 * 1))^-0.25
AssignmentRule	kaPi3kByMetRef	4390000
AssignmentRule	kaPi3kByRas	0.177827941003892 * kaPi3kByRasRef * (bodyWeight / (2.63 * 1))^-0.25
AssignmentRule	kaPi3kByRasRef	39400
AssignmentRule	kaPipDephosphorylation	0.177827941003892 * kaPipDephosphorylationRef * (bodyWeight / (2.63 * 1))^-0.25
AssignmentRule	kaPipDephosphorylationRef	33700
AssignmentRule	kaPipPhosphorylation	0.177827941003892 * kaPipPhosphorylationRef * (bodyWeight / (2.63 * 1))^-0.25
AssignmentRule	kaPipPhosphorylationRef	45300
AssignmentRule	kaRaf	0.177827941003892 * kaRafRef * (bodyWeight / (2.63 * 1))^-0.25
AssignmentRule	kaRafRef	3640000
AssignmentRule	kaRasByEgfr	0.177827941003892 * kaRasByEgfrRef * (bodyWeight / (2.63 * 1))^-0.25
AssignmentRule	kaRasByEgfrRef	1890000
AssignmentRule	kaRasByMet	0.177827941003892 * kaRasByMetRef * (bodyWeight / (2.63 * 1))^-0.25
AssignmentRule	kaRasByMetRef	8520000
AssignmentRule	kdPip3	kdPip3Ref * (bodyWeight / (2.63 * 1))^-0.25 * 0.177827941003892
AssignmentRule	kdPip3Ref	0.02
AssignmentRule	kdaAkt	0.177827941003892 * kdaAktRef * (bodyWeight / (2.63 * 1))^-0.25
AssignmentRule	kdaAktRef	2100000
AssignmentRule	kdaEgfr	kdaEgfrRef * (bodyWeight / (2.63 * 1))^-0.25 * 0.177827941003892
AssignmentRule	kdaEgfrRef	0.0038
AssignmentRule	kdaErk	kdaErkRef * (bodyWeight / (2.63 * 1))^-0.25 * 0.177827941003892
AssignmentRule	kdaErkRef	0.27
AssignmentRule	kdaMek	kdaMekRef * (bodyWeight / (2.63 * 1))^-0.25 * 0.177827941003892
AssignmentRule	kdaMekRef	1
AssignmentRule	kdaMet	kdaMetRef * (bodyWeight / (2.63 * 1))^-0.25 * 0.177827941003892
AssignmentRule	kdaMetRef	0.0038
AssignmentRule	kdaPi3k	kdaPi3kRef * (bodyWeight / (2.63 * 1))^-0.25 * 0.177827941003892
AssignmentRule	kdaPi3kRef	1
AssignmentRule	kdaRaf	kdaRafRef * (bodyWeight / (2.63 * 1))^-0.25 * 0.177827941003892
AssignmentRule	kdaRafRef	7
AssignmentRule	kdaRas	kdaRasRef * (bodyWeight / (2.63 * 1))^-0.25 * 0.177827941003892
AssignmentRule	kdaRasRef	1
AssignmentRule	kiGefitinib	1.64e-8
AssignmentRule	kiGefitinibExon19	8.33e-10
AssignmentRule	kiGefitinibExon19T790M	4.317e-8
AssignmentRule	kiGefitinibExon20	piecewise(kiGefitinibExon20Sensitive, isExon20Resistant == 0, kiGefitinibExon20Resistant)
AssignmentRule	kiGefitinibExon20Resistant	2.57e-8
AssignmentRule	kiGefitinibExon20Sensitive	2.5e-9
AssignmentRule	kiGefitinibExon21	6.4e-9
AssignmentRule	kiGefitinibExon21T790M	2.86e-8
AssignmentRule	kmatpEgfr	5.2e-6
AssignmentRule	kmatpEgfrDel19T790M	8.4e-6
AssignmentRule	kmatpEgfrExon19	0.000129
AssignmentRule	kmatpEgfrExon20	piecewise(kmatpEgfrExon20Sensitive, isExon20Resistant == 0, kmatpEgfrExon20Resistant)
AssignmentRule	kmatpEgfrExon20Resistant	3.68e-5
AssignmentRule	kmatpEgfrExon20Sensitive	1.92e-5
AssignmentRule	kmatpEgfrExon21	0.000148
AssignmentRule	kmatpEgfrL858RT790M	8.4e-6
AssignmentRule	logResistantSubCloneInitialSize	3
AssignmentRule	mekActiveEqProliferating	mekTotal * kaMek * rafActiveEqProliferating * piecewise(impactOfBRAFEgfrPathwayMutated, isBRAFmutated >= 0.5, 1) / (kaMek * rafActiveEqProliferating * piecewise(impactOfBRAFEgfrPathwayMutated, isBRAFmutated >= 0.5, 1) + kdaMek)
AssignmentRule	mekTotal	3.65e-5
AssignmentRule	metActiveEq	metTot * kaMet * (TumoralCell_DOT_Hgf / TumoralCell) / (kaMet * (TumoralCell_DOT_Hgf / TumoralCell) + kdaMet * piecewise(impactOfMETMutated, isMETmutated >= 0.5, 1))
AssignmentRule	metTot	metTotal * piecewise(impactOfMETAmplified, willMETAmpbeTreatmentInduced >= 0.5, piecewise(impactOfMETMutatedOnAmplification, isMETmutated >= 0.5, 1))
AssignmentRule	metTotal	8e-8
AssignmentRule	metastasisStatus	initialTNM - 10 * floor(initialTNM / 10)
AssignmentRule	mutEGFR	21
AssignmentRule	nClones	1
AssignmentRule	nodalStatus	floor(initialTNM / 10) - 10 * floor(floor(initialTNM / 10) / 10)
AssignmentRule	patientIdVpop	0
AssignmentRule	patientRankMaemondo	0
AssignmentRule	physioConds	1
AssignmentRule	pi3kActivationAllRtkEqProliferating	pi3kActivationEgfrAlteredEqProliferating + kaPi3kByMet * metActiveEq + kaPi3kByRas * rasActiveEqProliferating
AssignmentRule	pi3kActivationEgfrAlteredEqProliferating	kaPi3kByEgfr * egfrActiveEqProliferating
AssignmentRule	pi3kActiveEqProliferating	pi3kTotal * pi3kActivationAllRtkEqProliferating / (pi3kActivationAllRtkEqProliferating + kdaPi3k)
AssignmentRule	pi3kTotal	1e-7
AssignmentRule	pip3EqProliferating	pipTotal * kaPipPhosphorylation * pi3kActiveEqProliferating * piecewise(impactOfPIK3CAEgfrPathwayMutated, isPIK3CAmutated >= 0.5, 1) / (kaPipPhosphorylation * pi3kActiveEqProliferating * piecewise(impactOfPIK3CAEgfrPathwayMutated, isPIK3CAmutated >= 0.5, 1) + kaPipDephosphorylation * (TumoralCell_DOT_Pten / TumoralCell) + kdPip3)
AssignmentRule	pipTotal	7e-7
AssignmentRule	ptenTest	0
AssignmentRule	rafActiveEqProliferating	rafTotal * kaRaf * rasActiveEqProliferating / (kaRaf * rasActiveEqProliferating + kdaRaf)
AssignmentRule	rafTest	0
AssignmentRule	rafTotal	6.64e-8
AssignmentRule	rasActivationAllRtkEqProliferating	rasActivationEgfrMutatedEqProliferating + kaRasByMet * metActiveEq
AssignmentRule	rasActivationEgfrMutatedEqProliferating	kaRasByEgfr * egfrActiveEqProliferating
AssignmentRule	rasActiveEqProliferating	rasTotal * rasActivationAllRtkEqProliferating / (rasActivationAllRtkEqProliferating + rasDeactivationEq)
AssignmentRule	rasDeactivationEq	kdaRas / piecewise(impactOfKRASEgfrPathwayMutated, isKRASmutated >= 0.5, 1)
AssignmentRule	rasTotal	1.89e-5
AssignmentRule	resistantSubCloneInitialSize	resistantSubCloneInitialSizeRef * (bodyWeight / (52.33 * 1))
AssignmentRule	resistantSubCloneInitialSizeRef	10^logResistantSubCloneInitialSize * 1
AssignmentRule	resistantSubcloneParentNumber	1
AssignmentRule	scenario__weight	1
AssignmentRule	sizeHelper	0.5
AssignmentRule	smokingStatus	0
AssignmentRule	tFirstDrugAdmin	1
AssignmentRule	treatmentInducedAlteration	0
AssignmentRule	treatmentInhibEgfrProliferating	atpConc / (atpConc + atpAffinityMutationEgfr * (1 + (uTumorTissueConcGefitinib / inhibitionGefitinibMutationEgfr) * 0.001))
AssignmentRule	tumorInitRad	piecewise(0, initialTNM <= 99, piecewise(sizeHelper * 3, initialTNM <= 199, piecewise(3 + sizeHelper * 2, initialTNM <= 299, piecewise(5 + sizeHelper * 2, initialTNM <= 399, 7 + sizeHelper * 3)))) * 1 / 2
AssignmentRule	uTumorTissueConcGefitinib	0 * 1
AssignmentRule	willEGFRT790MbeTreatmentInduced	0
AssignmentRule	willMETAmpbeTreatmentInduced	0

## Sheet: reactions
id	metaid	miriamAnnotation	reversible	reactants	products	modifiers	kineticLaw	reactionString
aktActivation	reaction_aktActivation	bqbiol:isVersionOf, None	TRUE	species=TumoralCell_DOT_AktInactive, stoic=1.0, const=True	species=TumoralCell_DOT_AktActive, stoic=1.0, const=True	species=TumoralCell_DOT_Pip3; species=TumoralCell_DOT_Pp2a	((TumoralCell_DOT_AktInactive / TumoralCell) * kaAkt * (TumoralCell_DOT_Pip3 / TumoralCell) * TumoralCell - (TumoralCell_DOT_AktActive / TumoralCell) * kdaAkt * (TumoralCell_DOT_Pp2a / TumoralCell) * TumoralCell) * aktActivation__filter	TumoralCell_DOT_AktInactive -> TumoralCell_DOT_AktActive
egfDegradationInVitro	reaction_egfDegradationInVitro	bqbiol:isVersionOf, None	TRUE	species=Medium_DOT_Egf, stoic=1.0, const=True		species=TumoralCell_DOT_EgfrActive	(TumoralCell_DOT_EgfrActive / TumoralCell) * kdaEgfr * TumoralCell * egfDegradationInVitro__filter	Medium_DOT_Egf ->
egfrActivationInVitro	reaction_egfrActivationInVitro	bqbiol:isVersionOf, None	TRUE	species=Medium_DOT_Egf, stoic=1.0, const=True; species=TumoralCell_DOT_EgfrInactive, stoic=1.0, const=True	species=TumoralCell_DOT_EgfrActive, stoic=1.0, const=True		((TumoralCell_DOT_EgfrInactive / TumoralCell) * (Medium_DOT_Egf / Medium) * kaEgfr * TumoralCell - (TumoralCell_DOT_EgfrActive / TumoralCell) * kdaEgfr * TumoralCell) * egfrActivationInVitro__filter	Medium_DOT_Egf + TumoralCell_DOT_EgfrInactive -> TumoralCell_DOT_EgfrActive
egfrActivationInVivo	reaction_egfrActivationInVivo	bqbiol:isVersionOf, None	TRUE	species=TumoralCell_DOT_EgfrInactive, stoic=1.0, const=True	species=TumoralCell_DOT_EgfrActive, stoic=1.0, const=True	species=TumoralCell_DOT_Egf	((TumoralCell_DOT_EgfrInactive / TumoralCell) * (TumoralCell_DOT_Egf / TumoralCell) * kaEgfr * TumoralCell - (TumoralCell_DOT_EgfrActive / TumoralCell) * kdaEgfr * TumoralCell) * egfrActivationInVivo__filter	TumoralCell_DOT_EgfrInactive -> TumoralCell_DOT_EgfrActive
erkActivation	reaction_erkActivation	bqbiol:isVersionOf, None	TRUE	species=TumoralCell_DOT_ErkInactive, stoic=1.0, const=True	species=TumoralCell_DOT_ErkActive, stoic=1.0, const=True	species=TumoralCell_DOT_MekActive	((TumoralCell_DOT_ErkInactive / TumoralCell) * kaErk * (TumoralCell_DOT_MekActive / TumoralCell) * TumoralCell - (TumoralCell_DOT_ErkActive / TumoralCell) * kdaErk * TumoralCell) * erkActivation__filter	TumoralCell_DOT_ErkInactive -> TumoralCell_DOT_ErkActive
hgfDegradationInVitro	reaction_hgfDegradationInVitro	bqbiol:isVersionOf, None	TRUE	species=Medium_DOT_Hgf, stoic=1.0, const=True		species=TumoralCell_DOT_MetActive	(TumoralCell_DOT_MetActive / TumoralCell) * kdaMet * TumoralCell * hgfDegradationInVitro__filter	Medium_DOT_Hgf ->
mekActivation	reaction_mekActivation	bqbiol:isVersionOf, None	TRUE	species=TumoralCell_DOT_MekInactive, stoic=1.0, const=True	species=TumoralCell_DOT_MekActive, stoic=1.0, const=True	species=TumoralCell_DOT_RafActive	((TumoralCell_DOT_MekInactive / TumoralCell) * kaMek * (TumoralCell_DOT_RafActive / TumoralCell) * TumoralCell - (TumoralCell_DOT_MekActive / TumoralCell) * kdaMek * TumoralCell) * mekActivation__filter	TumoralCell_DOT_MekInactive -> TumoralCell_DOT_MekActive
metActivationInVitro	reaction_metActivationInVitro	bqbiol:isVersionOf, None	TRUE	species=Medium_DOT_Hgf, stoic=1.0, const=True; species=TumoralCell_DOT_MetInactive, stoic=1.0, const=True	species=TumoralCell_DOT_MetActive, stoic=1.0, const=True		((TumoralCell_DOT_MetInactive / TumoralCell) * (Medium_DOT_Hgf / Medium) * kaMet * TumoralCell - (TumoralCell_DOT_MetActive / TumoralCell) * kdaMet * TumoralCell) * metActivationInVitro__filter	Medium_DOT_Hgf + TumoralCell_DOT_MetInactive -> TumoralCell_DOT_MetActive
metActivationInVivo	reaction_metActivationInVivo	bqbiol:isVersionOf, None	TRUE	species=TumoralCell_DOT_MetInactive, stoic=1.0, const=True	species=TumoralCell_DOT_MetActive, stoic=1.0, const=True	species=TumoralCell_DOT_Hgf	((TumoralCell_DOT_MetInactive / TumoralCell) * (TumoralCell_DOT_Hgf / TumoralCell) * kaMet * TumoralCell - (TumoralCell_DOT_MetActive / TumoralCell) * kdaMet * TumoralCell) * metActivationInVivo__filter	TumoralCell_DOT_MetInactive -> TumoralCell_DOT_MetActive
pi3kActivationByEgfr	reaction_pi3kActivationByEgfr	bqbiol:isVersionOf, None	TRUE	species=TumoralCell_DOT_Pi3kInactive, stoic=1.0, const=True	species=TumoralCell_DOT_Pi3kActive, stoic=1.0, const=True	species=TumoralCell_DOT_EgfrActive	(TumoralCell_DOT_Pi3kInactive / TumoralCell) * kaPi3kByEgfr * (TumoralCell_DOT_EgfrActive / TumoralCell) * TumoralCell * pi3kActivationByEgfr__filter	TumoralCell_DOT_Pi3kInactive -> TumoralCell_DOT_Pi3kActive
pi3kActivationByMet	reaction_pi3kActivationByMet	bqbiol:isVersionOf, None	TRUE	species=TumoralCell_DOT_Pi3kInactive, stoic=1.0, const=True	species=TumoralCell_DOT_Pi3kActive, stoic=1.0, const=True	species=TumoralCell_DOT_MetActive	(TumoralCell_DOT_Pi3kInactive / TumoralCell) * kaPi3kByMet * (TumoralCell_DOT_MetActive / TumoralCell) * TumoralCell * pi3kActivationByMet__filter	TumoralCell_DOT_Pi3kInactive -> TumoralCell_DOT_Pi3kActive
pi3kActivationByRas	reaction_pi3kActivationByRas	bqbiol:isVersionOf, None	TRUE	species=TumoralCell_DOT_Pi3kInactive, stoic=1.0, const=True	species=TumoralCell_DOT_Pi3kActive, stoic=1.0, const=True	species=TumoralCell_DOT_RasActive	(TumoralCell_DOT_Pi3kInactive / TumoralCell) * kaPi3kByRas * (TumoralCell_DOT_RasActive / TumoralCell) * TumoralCell * pi3kActivationByRas__filter	TumoralCell_DOT_Pi3kInactive -> TumoralCell_DOT_Pi3kActive
pi3kDeactivation	reaction_pi3kDeactivation	bqbiol:isVersionOf, None	TRUE	species=TumoralCell_DOT_Pi3kInactive, stoic=1.0, const=True	species=TumoralCell_DOT_Pi3kActive, stoic=1.0, const=True		(0 - (TumoralCell_DOT_Pi3kActive / TumoralCell) * kdaPi3k * TumoralCell) * pi3kDeactivation__filter	TumoralCell_DOT_Pi3kInactive -> TumoralCell_DOT_Pi3kActive
pip2ToPip3	reaction_pip2ToPip3	bqbiol:isVersionOf, None	TRUE	species=TumoralCell_DOT_Pip2, stoic=1.0, const=True	species=TumoralCell_DOT_Pip3, stoic=1.0, const=True	species=TumoralCell_DOT_Pi3kActive	(TumoralCell_DOT_Pip2 / TumoralCell) * kaPipPhosphorylation * (TumoralCell_DOT_Pi3kActive / TumoralCell) * TumoralCell * pip2ToPip3__filter	TumoralCell_DOT_Pip2 -> TumoralCell_DOT_Pip3
pip3ToPip2ByPten	reaction_pip3ToPip2ByPten	bqbiol:isVersionOf, None	TRUE	species=TumoralCell_DOT_Pip2, stoic=1.0, const=True	species=TumoralCell_DOT_Pip3, stoic=1.0, const=True	species=TumoralCell_DOT_Pten	(0 - (TumoralCell_DOT_Pip3 / TumoralCell) * kaPipDephosphorylation * (TumoralCell_DOT_Pten / TumoralCell) * TumoralCell) * pip3ToPip2ByPten__filter	TumoralCell_DOT_Pip2 -> TumoralCell_DOT_Pip3
pip3ToPip2NotByPten	reaction_pip3ToPip2NotByPten	bqbiol:isVersionOf, None	TRUE	species=TumoralCell_DOT_Pip2, stoic=1.0, const=True	species=TumoralCell_DOT_Pip3, stoic=1.0, const=True		(0 - (TumoralCell_DOT_Pip3 / TumoralCell) * kdPip3 * TumoralCell) * pip3ToPip2NotByPten__filter	TumoralCell_DOT_Pip2 -> TumoralCell_DOT_Pip3
rafActivation	reaction_rafActivation	bqbiol:isVersionOf, None	TRUE	species=TumoralCell_DOT_RafInactive, stoic=1.0, const=True	species=TumoralCell_DOT_RafActive, stoic=1.0, const=True	species=TumoralCell_DOT_RasActive	((TumoralCell_DOT_RafInactive / TumoralCell) * kaRaf * (TumoralCell_DOT_RasActive / TumoralCell) * TumoralCell - (TumoralCell_DOT_RafActive / TumoralCell) * kdaRaf * TumoralCell) * rafActivation__filter	TumoralCell_DOT_RafInactive -> TumoralCell_DOT_RafActive
rasActivationByEgfr	reaction_rasActivationByEgfr	bqbiol:isVersionOf, None	TRUE	species=TumoralCell_DOT_RasInactive, stoic=1.0, const=True	species=TumoralCell_DOT_RasActive, stoic=1.0, const=True	species=TumoralCell_DOT_EgfrActive	(TumoralCell_DOT_RasInactive / TumoralCell) * kaRasByEgfr * (TumoralCell_DOT_EgfrActive / TumoralCell) * TumoralCell * rasActivationByEgfr__filter	TumoralCell_DOT_RasInactive -> TumoralCell_DOT_RasActive
rasActivationByMET	reaction_rasActivationByMET	bqbiol:isVersionOf, None	TRUE	species=TumoralCell_DOT_RasInactive, stoic=1.0, const=True	species=TumoralCell_DOT_RasActive, stoic=1.0, const=True	species=TumoralCell_DOT_MetActive	(TumoralCell_DOT_RasInactive / TumoralCell) * kaRasByMet * (TumoralCell_DOT_MetActive / TumoralCell) * TumoralCell * rasActivationByMET__filter	TumoralCell_DOT_RasInactive -> TumoralCell_DOT_RasActive
rasDeactivation	reaction_rasDeactivation	bqbiol:isVersionOf, None	TRUE	species=TumoralCell_DOT_RasInactive, stoic=1.0, const=True	species=TumoralCell_DOT_RasActive, stoic=1.0, const=True		(0 - (TumoralCell_DOT_RasActive / TumoralCell) * kdaRas * TumoralCell) * rasDeactivation__filter	TumoralCell_DOT_RasInactive -> TumoralCell_DOT_RasActive

## Sheet: events
id	valFromTriggerTime	triggerInitVal	triggerPersistent	triggerMath	eventAssign
saturationOfEgfConcentration	TRUE	FALSE	FALSE	time >= 1800	variable=TumoralCell_DOT_Egf, math=piecewise(TumoralCell_DOT_Egf * 100, rafTest > 0, TumoralCell_DOT_Egf)
setPtenConcToNull	TRUE	FALSE	FALSE	time >= 1800	variable=TumoralCell_DOT_Pten, math=piecewise(0, ptenTest > 0, TumoralCell_DOT_Pten)
