# Supplementary material for: Knowledge-based mechanistic modeling accurately predicts disease progression with gefitinib in EGFR-mutant lung adenocarcinoma
Source: NPJ Syst Biol Appl. 2023 Jul 31;9:37. doi: 10.1038/s41540-023-00292-7 (PMC10390488; doi:10.1038/s41540-023-00292-7)
Supplement: Supplementary file 3 — Supplementary material - source files [file 41540_2023_292_MOESM3_ESM.zip › Sumodels sources/Clinical.xml]

<?xml version="1.0" encoding="UTF-8"?>
<!-- Created by sbmlxdf version 0.2.7 on 2023-04-21 13:52 with libSBML version 5.19.7. -->
<sbml xmlns="http://www.sbml.org/sbml/level3/version2/core" level="3" version="2">
  <model timeUnits="second">
    <listOfUnitDefinitions>
      <unitDefinition id="centimeter">
        <listOfUnits>
          <unit kind="metre" exponent="1" scale="-2" multiplier="1"/>
        </listOfUnits>
      </unitDefinition>
      <unitDefinition id="day">
        <listOfUnits>
          <unit kind="second" exponent="1" scale="0" multiplier="86400"/>
        </listOfUnits>
      </unitDefinition>
      <unitDefinition id="millimeter">
        <listOfUnits>
          <unit kind="metre" exponent="1" scale="-3" multiplier="1"/>
        </listOfUnits>
      </unitDefinition>
      <unitDefinition id="substance__count">
        <listOfUnits>
          <unit kind="avogadro" exponent="1" scale="0" multiplier="1.66053906717385e-24"/>
        </listOfUnits>
      </unitDefinition>
      <unitDefinition id="substance__countPercentimeterCube">
        <listOfUnits>
          <unit kind="metre" exponent="-3" scale="-2" multiplier="1"/>
          <unit kind="avogadro" exponent="1" scale="0" multiplier="1.66053906717385e-24"/>
        </listOfUnits>
      </unitDefinition>
      <unitDefinition id="substance__countPerday">
        <listOfUnits>
          <unit kind="second" exponent="-1" scale="0" multiplier="86400"/>
          <unit kind="avogadro" exponent="1" scale="0" multiplier="1.66053906717385e-24"/>
        </listOfUnits>
      </unitDefinition>
      <unitDefinition id="year">
        <listOfUnits>
          <unit kind="second" exponent="1" scale="0" multiplier="31556925.9747"/>
        </listOfUnits>
      </unitDefinition>
    </listOfUnitDefinitions>
    <listOfParameters>
      <parameter metaid="parameter_AbsoluteTtpHelper" id="AbsoluteTtpHelper" value="0" units="dimensionless" constant="false">
        <annotation>
          <rdf:RDF xmlns:rdf="http://www.w3.org/1999/02/22-rdf-syntax-ns#" xmlns:dcterms="http://purl.org/dc/terms/" xmlns:vCard="http://www.w3.org/2001/vcard-rdf/3.0#" xmlns:vCard4="http://www.w3.org/2006/vcard/ns#" xmlns:bqbiol="http://biomodels.net/biology-qualifiers/" xmlns:bqmodel="http://biomodels.net/model-qualifiers/">
            <rdf:Description rdf:about="#parameter_AbsoluteTtpHelper">
              <bqbiol:isVersionOf>
                <rdf:Bag>
                  <rdf:li rdf:resource="http://identifiers.org/DefinedRationally"/>
                </rdf:Bag>
              </bqbiol:isVersionOf>
            </rdf:Description>
          </rdf:RDF>
        </annotation>
      </parameter>
      <parameter metaid="parameter_CensoredStatus" id="CensoredStatus" value="1" units="dimensionless" constant="false">
        <annotation>
          <rdf:RDF xmlns:rdf="http://www.w3.org/1999/02/22-rdf-syntax-ns#" xmlns:dcterms="http://purl.org/dc/terms/" xmlns:vCard="http://www.w3.org/2001/vcard-rdf/3.0#" xmlns:vCard4="http://www.w3.org/2006/vcard/ns#" xmlns:bqbiol="http://biomodels.net/biology-qualifiers/" xmlns:bqmodel="http://biomodels.net/model-qualifiers/">
            <rdf:Description rdf:about="#parameter_CensoredStatus">
              <bqbiol:isVersionOf>
                <rdf:Bag>
                  <rdf:li rdf:resource="http://identifiers.org/DefinedRationally"/>
                </rdf:Bag>
              </bqbiol:isVersionOf>
            </rdf:Description>
          </rdf:RDF>
        </annotation>
      </parameter>
      <parameter id="Clone0_00000058isClonePresent" units="dimensionless" constant="false"/>
      <parameter id="Clone10_00000058isClonePresent" units="dimensionless" constant="false"/>
      <parameter id="Clone11_00000058isClonePresent" units="dimensionless" constant="false"/>
      <parameter id="Clone12_00000058isClonePresent" units="dimensionless" constant="false"/>
      <parameter id="Clone13_00000058isClonePresent" units="dimensionless" constant="false"/>
      <parameter id="Clone14_00000058isClonePresent" units="dimensionless" constant="false"/>
      <parameter id="Clone15_00000058isClonePresent" units="dimensionless" constant="false"/>
      <parameter id="Clone1_00000058isClonePresent" units="dimensionless" constant="false"/>
      <parameter id="Clone2_00000058isClonePresent" units="dimensionless" constant="false"/>
      <parameter id="Clone3_00000058isClonePresent" units="dimensionless" constant="false"/>
      <parameter id="Clone4_00000058isClonePresent" units="dimensionless" constant="false"/>
      <parameter id="Clone5_00000058isClonePresent" units="dimensionless" constant="false"/>
      <parameter id="Clone6_00000058isClonePresent" units="dimensionless" constant="false"/>
      <parameter id="Clone7_00000058isClonePresent" units="dimensionless" constant="false"/>
      <parameter id="Clone8_00000058isClonePresent" units="dimensionless" constant="false"/>
      <parameter id="Clone9_00000058isClonePresent" units="dimensionless" constant="false"/>
      <parameter metaid="parameter_IntermediateAbsoluteTimeToProgression" id="IntermediateAbsoluteTimeToProgression" value="0" units="day" constant="false">
        <annotation>
          <rdf:RDF xmlns:rdf="http://www.w3.org/1999/02/22-rdf-syntax-ns#" xmlns:dcterms="http://purl.org/dc/terms/" xmlns:vCard="http://www.w3.org/2001/vcard-rdf/3.0#" xmlns:vCard4="http://www.w3.org/2006/vcard/ns#" xmlns:bqbiol="http://biomodels.net/biology-qualifiers/" xmlns:bqmodel="http://biomodels.net/model-qualifiers/">
            <rdf:Description rdf:about="#parameter_IntermediateAbsoluteTimeToProgression">
              <bqbiol:isVersionOf>
                <rdf:Bag>
                  <rdf:li rdf:resource="http://identifiers.org/DefinedRationally"/>
                </rdf:Bag>
              </bqbiol:isVersionOf>
            </rdf:Description>
          </rdf:RDF>
        </annotation>
      </parameter>
      <parameter metaid="parameter_IntermediateMeasurableTimeToProgression" id="IntermediateMeasurableTimeToProgression" value="0" units="day" constant="false">
        <annotation>
          <rdf:RDF xmlns:rdf="http://www.w3.org/1999/02/22-rdf-syntax-ns#" xmlns:dcterms="http://purl.org/dc/terms/" xmlns:vCard="http://www.w3.org/2001/vcard-rdf/3.0#" xmlns:vCard4="http://www.w3.org/2006/vcard/ns#" xmlns:bqbiol="http://biomodels.net/biology-qualifiers/" xmlns:bqmodel="http://biomodels.net/model-qualifiers/">
            <rdf:Description rdf:about="#parameter_IntermediateMeasurableTimeToProgression">
              <bqbiol:isVersionOf>
                <rdf:Bag>
                  <rdf:li rdf:resource="http://identifiers.org/DefinedRationally"/>
                </rdf:Bag>
              </bqbiol:isVersionOf>
            </rdf:Description>
          </rdf:RDF>
        </annotation>
      </parameter>
      <parameter metaid="parameter_IntermediateTimeToClinicalProgression" id="IntermediateTimeToClinicalProgression" value="0" units="day" constant="false">
        <annotation>
          <rdf:RDF xmlns:rdf="http://www.w3.org/1999/02/22-rdf-syntax-ns#" xmlns:dcterms="http://purl.org/dc/terms/" xmlns:vCard="http://www.w3.org/2001/vcard-rdf/3.0#" xmlns:vCard4="http://www.w3.org/2006/vcard/ns#" xmlns:bqbiol="http://biomodels.net/biology-qualifiers/" xmlns:bqmodel="http://biomodels.net/model-qualifiers/">
            <rdf:Description rdf:about="#parameter_IntermediateTimeToClinicalProgression">
              <bqbiol:isVersionOf>
                <rdf:Bag>
                  <rdf:li rdf:resource="http://identifiers.org/DefinedRationally"/>
                </rdf:Bag>
              </bqbiol:isVersionOf>
            </rdf:Description>
          </rdf:RDF>
        </annotation>
      </parameter>
      <parameter metaid="parameter_MeasurableTtpHelper" id="MeasurableTtpHelper" value="0" units="dimensionless" constant="false">
        <annotation>
          <rdf:RDF xmlns:rdf="http://www.w3.org/1999/02/22-rdf-syntax-ns#" xmlns:dcterms="http://purl.org/dc/terms/" xmlns:vCard="http://www.w3.org/2001/vcard-rdf/3.0#" xmlns:vCard4="http://www.w3.org/2006/vcard/ns#" xmlns:bqbiol="http://biomodels.net/biology-qualifiers/" xmlns:bqmodel="http://biomodels.net/model-qualifiers/">
            <rdf:Description rdf:about="#parameter_MeasurableTtpHelper">
              <bqbiol:isVersionOf>
                <rdf:Bag>
                  <rdf:li rdf:resource="http://identifiers.org/DefinedRationally"/>
                </rdf:Bag>
              </bqbiol:isVersionOf>
            </rdf:Description>
          </rdf:RDF>
        </annotation>
      </parameter>
      <parameter metaid="parameter_MinimalTumorRadius" id="MinimalTumorRadius" units="millimeter" constant="false">
        <annotation>
          <rdf:RDF xmlns:rdf="http://www.w3.org/1999/02/22-rdf-syntax-ns#" xmlns:dcterms="http://purl.org/dc/terms/" xmlns:vCard="http://www.w3.org/2001/vcard-rdf/3.0#" xmlns:vCard4="http://www.w3.org/2006/vcard/ns#" xmlns:bqbiol="http://biomodels.net/biology-qualifiers/" xmlns:bqmodel="http://biomodels.net/model-qualifiers/">
            <rdf:Description rdf:about="#parameter_MinimalTumorRadius">
              <bqbiol:isVersionOf>
                <rdf:Bag>
                  <rdf:li rdf:resource="http://identifiers.org/DefinedRationally"/>
                </rdf:Bag>
              </bqbiol:isVersionOf>
            </rdf:Description>
          </rdf:RDF>
        </annotation>
      </parameter>
      <parameter metaid="parameter_TreatmentEffective" id="TreatmentEffective" value="0" units="dimensionless" constant="false">
        <annotation>
          <rdf:RDF xmlns:rdf="http://www.w3.org/1999/02/22-rdf-syntax-ns#" xmlns:dcterms="http://purl.org/dc/terms/" xmlns:vCard="http://www.w3.org/2001/vcard-rdf/3.0#" xmlns:vCard4="http://www.w3.org/2006/vcard/ns#" xmlns:bqbiol="http://biomodels.net/biology-qualifiers/" xmlns:bqmodel="http://biomodels.net/model-qualifiers/">
            <rdf:Description rdf:about="#parameter_TreatmentEffective">
              <bqbiol:isVersionOf>
                <rdf:Bag>
                  <rdf:li rdf:resource="http://identifiers.org/DefinedRationally"/>
                </rdf:Bag>
              </bqbiol:isVersionOf>
            </rdf:Description>
          </rdf:RDF>
        </annotation>
      </parameter>
      <parameter metaid="parameter_TtcpHelper" id="TtcpHelper" value="0" units="dimensionless" constant="false">
        <annotation>
          <rdf:RDF xmlns:rdf="http://www.w3.org/1999/02/22-rdf-syntax-ns#" xmlns:dcterms="http://purl.org/dc/terms/" xmlns:vCard="http://www.w3.org/2001/vcard-rdf/3.0#" xmlns:vCard4="http://www.w3.org/2006/vcard/ns#" xmlns:bqbiol="http://biomodels.net/biology-qualifiers/" xmlns:bqmodel="http://biomodels.net/model-qualifiers/">
            <rdf:Description rdf:about="#parameter_TtcpHelper">
              <bqbiol:isVersionOf>
                <rdf:Bag>
                  <rdf:li rdf:resource="http://identifiers.org/DefinedRationally"/>
                </rdf:Bag>
              </bqbiol:isVersionOf>
            </rdf:Description>
          </rdf:RDF>
        </annotation>
      </parameter>
      <parameter metaid="parameter_absoluteTimeToProgression" id="absoluteTimeToProgression" units="day" constant="false">
        <annotation>
          <rdf:RDF xmlns:rdf="http://www.w3.org/1999/02/22-rdf-syntax-ns#" xmlns:dcterms="http://purl.org/dc/terms/" xmlns:vCard="http://www.w3.org/2001/vcard-rdf/3.0#" xmlns:vCard4="http://www.w3.org/2006/vcard/ns#" xmlns:bqbiol="http://biomodels.net/biology-qualifiers/" xmlns:bqmodel="http://biomodels.net/model-qualifiers/">
            <rdf:Description rdf:about="#parameter_absoluteTimeToProgression">
              <bqbiol:isVersionOf>
                <rdf:Bag>
                  <rdf:li rdf:resource="http://identifiers.org/DefinedRationally"/>
                </rdf:Bag>
              </bqbiol:isVersionOf>
            </rdf:Description>
          </rdf:RDF>
        </annotation>
      </parameter>
      <parameter metaid="parameter_age" id="age" units="year" constant="false">
        <annotation>
          <rdf:RDF xmlns:rdf="http://www.w3.org/1999/02/22-rdf-syntax-ns#" xmlns:dcterms="http://purl.org/dc/terms/" xmlns:vCard="http://www.w3.org/2001/vcard-rdf/3.0#" xmlns:vCard4="http://www.w3.org/2006/vcard/ns#" xmlns:bqbiol="http://biomodels.net/biology-qualifiers/" xmlns:bqmodel="http://biomodels.net/model-qualifiers/">
            <rdf:Description rdf:about="#parameter_age">
              <bqbiol:isVersionOf>
                <rdf:Bag>
                  <rdf:li rdf:resource="http://identifiers.org/Arbitrary"/>
                </rdf:Bag>
              </bqbiol:isVersionOf>
            </rdf:Description>
          </rdf:RDF>
        </annotation>
      </parameter>
      <parameter metaid="parameter_ageSquare" id="ageSquare" units="dimensionless" constant="false">
        <annotation>
          <rdf:RDF xmlns:rdf="http://www.w3.org/1999/02/22-rdf-syntax-ns#" xmlns:dcterms="http://purl.org/dc/terms/" xmlns:vCard="http://www.w3.org/2001/vcard-rdf/3.0#" xmlns:vCard4="http://www.w3.org/2006/vcard/ns#" xmlns:bqbiol="http://biomodels.net/biology-qualifiers/" xmlns:bqmodel="http://biomodels.net/model-qualifiers/">
            <rdf:Description rdf:about="#parameter_ageSquare">
              <bqbiol:isVersionOf>
                <rdf:Bag>
                  <rdf:li rdf:resource="http://identifiers.org/None"/>
                </rdf:Bag>
              </bqbiol:isVersionOf>
            </rdf:Description>
          </rdf:RDF>
        </annotation>
      </parameter>
      <parameter metaid="parameter_bodyWeight" id="bodyWeight" units="gram" constant="false">
        <annotation>
          <rdf:RDF xmlns:rdf="http://www.w3.org/1999/02/22-rdf-syntax-ns#" xmlns:dcterms="http://purl.org/dc/terms/" xmlns:vCard="http://www.w3.org/2001/vcard-rdf/3.0#" xmlns:vCard4="http://www.w3.org/2006/vcard/ns#" xmlns:bqbiol="http://biomodels.net/biology-qualifiers/" xmlns:bqmodel="http://biomodels.net/model-qualifiers/">
            <rdf:Description rdf:about="#parameter_bodyWeight">
              <bqbiol:isVersionOf>
                <rdf:Bag>
                  <rdf:li rdf:resource="https://doi.org/10.1007/s40262-016-0422-3"/>
                </rdf:Bag>
              </bqbiol:isVersionOf>
            </rdf:Description>
          </rdf:RDF>
        </annotation>
      </parameter>
      <parameter metaid="parameter_bodyWeightHuman" id="bodyWeightHuman" units="gram" constant="false">
        <annotation>
          <rdf:RDF xmlns:rdf="http://www.w3.org/1999/02/22-rdf-syntax-ns#" xmlns:dcterms="http://purl.org/dc/terms/" xmlns:vCard="http://www.w3.org/2001/vcard-rdf/3.0#" xmlns:vCard4="http://www.w3.org/2006/vcard/ns#" xmlns:bqbiol="http://biomodels.net/biology-qualifiers/" xmlns:bqmodel="http://biomodels.net/model-qualifiers/">
            <rdf:Description rdf:about="#parameter_bodyWeightHuman">
              <bqbiol:isVersionOf>
                <rdf:Bag>
                  <rdf:li rdf:resource="https://doi.org/10.1007/s40262-016-0422-3"/>
                </rdf:Bag>
              </bqbiol:isVersionOf>
            </rdf:Description>
          </rdf:RDF>
        </annotation>
      </parameter>
      <parameter metaid="parameter_bodyWeightHumanAsian" id="bodyWeightHumanAsian" units="gram" constant="false">
        <annotation>
          <rdf:RDF xmlns:rdf="http://www.w3.org/1999/02/22-rdf-syntax-ns#" xmlns:dcterms="http://purl.org/dc/terms/" xmlns:vCard="http://www.w3.org/2001/vcard-rdf/3.0#" xmlns:vCard4="http://www.w3.org/2006/vcard/ns#" xmlns:bqbiol="http://biomodels.net/biology-qualifiers/" xmlns:bqmodel="http://biomodels.net/model-qualifiers/">
            <rdf:Description rdf:about="#parameter_bodyWeightHumanAsian">
              <bqbiol:isVersionOf>
                <rdf:Bag>
                  <rdf:li rdf:resource="http://identifiers.org/Abitrary"/>
                </rdf:Bag>
              </bqbiol:isVersionOf>
            </rdf:Description>
          </rdf:RDF>
        </annotation>
      </parameter>
      <parameter metaid="parameter_bodyWeightHumanNonAsian" id="bodyWeightHumanNonAsian" units="gram" constant="false">
        <annotation>
          <rdf:RDF xmlns:rdf="http://www.w3.org/1999/02/22-rdf-syntax-ns#" xmlns:dcterms="http://purl.org/dc/terms/" xmlns:vCard="http://www.w3.org/2001/vcard-rdf/3.0#" xmlns:vCard4="http://www.w3.org/2006/vcard/ns#" xmlns:bqbiol="http://biomodels.net/biology-qualifiers/" xmlns:bqmodel="http://biomodels.net/model-qualifiers/">
            <rdf:Description rdf:about="#parameter_bodyWeightHumanNonAsian">
              <bqbiol:isVersionOf>
                <rdf:Bag>
                  <rdf:li rdf:resource="https://doi.org/10.1007/s40262-016-0422-3"/>
                </rdf:Bag>
              </bqbiol:isVersionOf>
            </rdf:Description>
          </rdf:RDF>
        </annotation>
      </parameter>
      <parameter metaid="parameter_bodyWeightInVitro" id="bodyWeightInVitro" units="gram" constant="false">
        <annotation>
          <rdf:RDF xmlns:rdf="http://www.w3.org/1999/02/22-rdf-syntax-ns#" xmlns:dcterms="http://purl.org/dc/terms/" xmlns:vCard="http://www.w3.org/2001/vcard-rdf/3.0#" xmlns:vCard4="http://www.w3.org/2006/vcard/ns#" xmlns:bqbiol="http://biomodels.net/biology-qualifiers/" xmlns:bqmodel="http://biomodels.net/model-qualifiers/">
            <rdf:Description rdf:about="#parameter_bodyWeightInVitro">
              <bqbiol:isVersionOf>
                <rdf:Bag>
                  <rdf:li rdf:resource="https://doi.org/10.1073/pnas.012579799"/>
                </rdf:Bag>
              </bqbiol:isVersionOf>
            </rdf:Description>
          </rdf:RDF>
        </annotation>
      </parameter>
      <parameter metaid="parameter_bodyWeightMouse" id="bodyWeightMouse" units="gram" constant="false">
        <annotation>
          <rdf:RDF xmlns:rdf="http://www.w3.org/1999/02/22-rdf-syntax-ns#" xmlns:dcterms="http://purl.org/dc/terms/" xmlns:vCard="http://www.w3.org/2001/vcard-rdf/3.0#" xmlns:vCard4="http://www.w3.org/2006/vcard/ns#" xmlns:bqbiol="http://biomodels.net/biology-qualifiers/" xmlns:bqmodel="http://biomodels.net/model-qualifiers/">
            <rdf:Description rdf:about="#parameter_bodyWeightMouse">
              <bqbiol:isVersionOf>
                <rdf:Bag>
                  <rdf:li rdf:resource="http://web.jhu.edu/animalcare/procedures/mouse.html"/>
                </rdf:Bag>
              </bqbiol:isVersionOf>
            </rdf:Description>
          </rdf:RDF>
        </annotation>
      </parameter>
      <parameter metaid="parameter_calibPatientId" id="calibPatientId" units="dimensionless" constant="false">
        <annotation>
          <rdf:RDF xmlns:rdf="http://www.w3.org/1999/02/22-rdf-syntax-ns#" xmlns:dcterms="http://purl.org/dc/terms/" xmlns:vCard="http://www.w3.org/2001/vcard-rdf/3.0#" xmlns:vCard4="http://www.w3.org/2006/vcard/ns#" xmlns:bqbiol="http://biomodels.net/biology-qualifiers/" xmlns:bqmodel="http://biomodels.net/model-qualifiers/">
            <rdf:Description rdf:about="#parameter_calibPatientId">
              <bqbiol:isVersionOf>
                <rdf:Bag>
                  <rdf:li rdf:resource="http://identifiers.org/Arbitrary"/>
                </rdf:Bag>
              </bqbiol:isVersionOf>
            </rdf:Description>
          </rdf:RDF>
        </annotation>
      </parameter>
      <parameter metaid="parameter_cancerCellDensity" id="cancerCellDensity" units="substance__countPercentimeterCube" constant="false">
        <annotation>
          <rdf:RDF xmlns:rdf="http://www.w3.org/1999/02/22-rdf-syntax-ns#" xmlns:dcterms="http://purl.org/dc/terms/" xmlns:vCard="http://www.w3.org/2001/vcard-rdf/3.0#" xmlns:vCard4="http://www.w3.org/2006/vcard/ns#" xmlns:bqbiol="http://biomodels.net/biology-qualifiers/" xmlns:bqmodel="http://biomodels.net/model-qualifiers/">
            <rdf:Description rdf:about="#parameter_cancerCellDensity">
              <bqbiol:isVersionOf>
                <rdf:Bag>
                  <rdf:li rdf:resource="https://doi.org/10.1158/0008-5472.can-18-3652"/>
                </rdf:Bag>
              </bqbiol:isVersionOf>
            </rdf:Description>
          </rdf:RDF>
        </annotation>
      </parameter>
      <parameter metaid="parameter_clinicalStage" id="clinicalStage" units="dimensionless" constant="false">
        <annotation>
          <rdf:RDF xmlns:rdf="http://www.w3.org/1999/02/22-rdf-syntax-ns#" xmlns:dcterms="http://purl.org/dc/terms/" xmlns:vCard="http://www.w3.org/2001/vcard-rdf/3.0#" xmlns:vCard4="http://www.w3.org/2006/vcard/ns#" xmlns:bqbiol="http://biomodels.net/biology-qualifiers/" xmlns:bqmodel="http://biomodels.net/model-qualifiers/">
            <rdf:Description rdf:about="#parameter_clinicalStage">
              <bqbiol:isVersionOf>
                <rdf:Bag>
                  <rdf:li rdf:resource="https://doi.org/10.1007/978-3-319-40618-3"/>
                </rdf:Bag>
              </bqbiol:isVersionOf>
            </rdf:Description>
          </rdf:RDF>
        </annotation>
      </parameter>
      <parameter id="dTumoralCells" units="substance__countPerday" constant="false"/>
      <parameter metaid="parameter_distribId" id="distribId" units="dimensionless" constant="false">
        <annotation>
          <rdf:RDF xmlns:rdf="http://www.w3.org/1999/02/22-rdf-syntax-ns#" xmlns:dcterms="http://purl.org/dc/terms/" xmlns:vCard="http://www.w3.org/2001/vcard-rdf/3.0#" xmlns:vCard4="http://www.w3.org/2006/vcard/ns#" xmlns:bqbiol="http://biomodels.net/biology-qualifiers/" xmlns:bqmodel="http://biomodels.net/model-qualifiers/">
            <rdf:Description rdf:about="#parameter_distribId">
              <bqbiol:isVersionOf>
                <rdf:Bag>
                  <rdf:li rdf:resource="http://identifiers.org/Arbitrary"/>
                </rdf:Bag>
              </bqbiol:isVersionOf>
            </rdf:Description>
          </rdf:RDF>
        </annotation>
      </parameter>
      <parameter metaid="parameter_ethnicity" id="ethnicity" units="dimensionless" constant="false">
        <annotation>
          <rdf:RDF xmlns:rdf="http://www.w3.org/1999/02/22-rdf-syntax-ns#" xmlns:dcterms="http://purl.org/dc/terms/" xmlns:vCard="http://www.w3.org/2001/vcard-rdf/3.0#" xmlns:vCard4="http://www.w3.org/2006/vcard/ns#" xmlns:bqbiol="http://biomodels.net/biology-qualifiers/" xmlns:bqmodel="http://biomodels.net/model-qualifiers/">
            <rdf:Description rdf:about="#parameter_ethnicity">
              <bqbiol:isVersionOf>
                <rdf:Bag>
                  <rdf:li rdf:resource="http://identifiers.org/Arbitrary"/>
                </rdf:Bag>
              </bqbiol:isVersionOf>
            </rdf:Description>
          </rdf:RDF>
        </annotation>
      </parameter>
      <parameter metaid="parameter_inVitro" id="inVitro" units="dimensionless" constant="false">
        <annotation>
          <rdf:RDF xmlns:rdf="http://www.w3.org/1999/02/22-rdf-syntax-ns#" xmlns:dcterms="http://purl.org/dc/terms/" xmlns:vCard="http://www.w3.org/2001/vcard-rdf/3.0#" xmlns:vCard4="http://www.w3.org/2006/vcard/ns#" xmlns:bqbiol="http://biomodels.net/biology-qualifiers/" xmlns:bqmodel="http://biomodels.net/model-qualifiers/">
            <rdf:Description rdf:about="#parameter_inVitro">
              <bqbiol:isVersionOf>
                <rdf:Bag>
                  <rdf:li rdf:resource="http://identifiers.org/Arbitrary"/>
                </rdf:Bag>
              </bqbiol:isVersionOf>
            </rdf:Description>
          </rdf:RDF>
        </annotation>
      </parameter>
      <parameter id="inVitroScale" units="substance__count" constant="false"/>
      <parameter id="inVivoScale" units="substance__count" constant="false"/>
      <parameter metaid="parameter_initialTNM" id="initialTNM" units="dimensionless" constant="false">
        <annotation>
          <rdf:RDF xmlns:rdf="http://www.w3.org/1999/02/22-rdf-syntax-ns#" xmlns:dcterms="http://purl.org/dc/terms/" xmlns:vCard="http://www.w3.org/2001/vcard-rdf/3.0#" xmlns:vCard4="http://www.w3.org/2006/vcard/ns#" xmlns:bqbiol="http://biomodels.net/biology-qualifiers/" xmlns:bqmodel="http://biomodels.net/model-qualifiers/">
            <rdf:Description rdf:about="#parameter_initialTNM">
              <bqbiol:isVersionOf>
                <rdf:Bag>
                  <rdf:li rdf:resource="https://doi.org/10.1007/978-3-319-40618-3"/>
                </rdf:Bag>
              </bqbiol:isVersionOf>
            </rdf:Description>
          </rdf:RDF>
        </annotation>
      </parameter>
      <parameter id="isClonePresent" units="dimensionless" constant="false"/>
      <parameter metaid="parameter_isMale" id="isMale" units="dimensionless" constant="false">
        <annotation>
          <rdf:RDF xmlns:rdf="http://www.w3.org/1999/02/22-rdf-syntax-ns#" xmlns:dcterms="http://purl.org/dc/terms/" xmlns:vCard="http://www.w3.org/2001/vcard-rdf/3.0#" xmlns:vCard4="http://www.w3.org/2006/vcard/ns#" xmlns:bqbiol="http://biomodels.net/biology-qualifiers/" xmlns:bqmodel="http://biomodels.net/model-qualifiers/">
            <rdf:Description rdf:about="#parameter_isMale">
              <bqbiol:isVersionOf>
                <rdf:Bag>
                  <rdf:li rdf:resource="http://identifiers.org/Abitrary"/>
                </rdf:Bag>
              </bqbiol:isVersionOf>
            </rdf:Description>
          </rdf:RDF>
        </annotation>
      </parameter>
      <parameter metaid="parameter_isNeoangiogenesis" id="isNeoangiogenesis" units="dimensionless" constant="false">
        <annotation>
          <rdf:RDF xmlns:rdf="http://www.w3.org/1999/02/22-rdf-syntax-ns#" xmlns:dcterms="http://purl.org/dc/terms/" xmlns:vCard="http://www.w3.org/2001/vcard-rdf/3.0#" xmlns:vCard4="http://www.w3.org/2006/vcard/ns#" xmlns:bqbiol="http://biomodels.net/biology-qualifiers/" xmlns:bqmodel="http://biomodels.net/model-qualifiers/">
            <rdf:Description rdf:about="#parameter_isNeoangiogenesis">
              <bqbiol:isVersionOf>
                <rdf:Bag>
                  <rdf:li rdf:resource="http://identifiers.org/Arbitrary"/>
                </rdf:Bag>
              </bqbiol:isVersionOf>
            </rdf:Description>
          </rdf:RDF>
        </annotation>
      </parameter>
      <parameter metaid="parameter_isPlacebo" id="isPlacebo" units="dimensionless" constant="false">
        <annotation>
          <rdf:RDF xmlns:rdf="http://www.w3.org/1999/02/22-rdf-syntax-ns#" xmlns:dcterms="http://purl.org/dc/terms/" xmlns:vCard="http://www.w3.org/2001/vcard-rdf/3.0#" xmlns:vCard4="http://www.w3.org/2006/vcard/ns#" xmlns:bqbiol="http://biomodels.net/biology-qualifiers/" xmlns:bqmodel="http://biomodels.net/model-qualifiers/">
            <rdf:Description rdf:about="#parameter_isPlacebo">
              <bqbiol:isVersionOf>
                <rdf:Bag>
                  <rdf:li rdf:resource="http://identifiers.org/Arbitrary"/>
                </rdf:Bag>
              </bqbiol:isVersionOf>
            </rdf:Description>
          </rdf:RDF>
        </annotation>
      </parameter>
      <parameter metaid="parameter_isResistanceMutation" id="isResistanceMutation" units="dimensionless" constant="false">
        <annotation>
          <rdf:RDF xmlns:rdf="http://www.w3.org/1999/02/22-rdf-syntax-ns#" xmlns:dcterms="http://purl.org/dc/terms/" xmlns:vCard="http://www.w3.org/2001/vcard-rdf/3.0#" xmlns:vCard4="http://www.w3.org/2006/vcard/ns#" xmlns:bqbiol="http://biomodels.net/biology-qualifiers/" xmlns:bqmodel="http://biomodels.net/model-qualifiers/">
            <rdf:Description rdf:about="#parameter_isResistanceMutation">
              <bqbiol:isVersionOf>
                <rdf:Bag>
                  <rdf:li rdf:resource="http://identifiers.org/ForScenario"/>
                </rdf:Bag>
              </bqbiol:isVersionOf>
            </rdf:Description>
          </rdf:RDF>
        </annotation>
      </parameter>
      <parameter metaid="parameter_isXenograft" id="isXenograft" units="dimensionless" constant="false">
        <annotation>
          <rdf:RDF xmlns:rdf="http://www.w3.org/1999/02/22-rdf-syntax-ns#" xmlns:dcterms="http://purl.org/dc/terms/" xmlns:vCard="http://www.w3.org/2001/vcard-rdf/3.0#" xmlns:vCard4="http://www.w3.org/2006/vcard/ns#" xmlns:bqbiol="http://biomodels.net/biology-qualifiers/" xmlns:bqmodel="http://biomodels.net/model-qualifiers/">
            <rdf:Description rdf:about="#parameter_isXenograft">
              <bqbiol:isVersionOf>
                <rdf:Bag>
                  <rdf:li rdf:resource="http://identifiers.org/Arbitrary"/>
                </rdf:Bag>
              </bqbiol:isVersionOf>
            </rdf:Description>
          </rdf:RDF>
        </annotation>
      </parameter>
      <parameter metaid="parameter_measurableTimeToProgression" id="measurableTimeToProgression" units="day" constant="false">
        <annotation>
          <rdf:RDF xmlns:rdf="http://www.w3.org/1999/02/22-rdf-syntax-ns#" xmlns:dcterms="http://purl.org/dc/terms/" xmlns:vCard="http://www.w3.org/2001/vcard-rdf/3.0#" xmlns:vCard4="http://www.w3.org/2006/vcard/ns#" xmlns:bqbiol="http://biomodels.net/biology-qualifiers/" xmlns:bqmodel="http://biomodels.net/model-qualifiers/">
            <rdf:Description rdf:about="#parameter_measurableTimeToProgression">
              <bqbiol:isVersionOf>
                <rdf:Bag>
                  <rdf:li rdf:resource="http://identifiers.org/DefinedRationally"/>
                </rdf:Bag>
              </bqbiol:isVersionOf>
            </rdf:Description>
          </rdf:RDF>
        </annotation>
      </parameter>
      <parameter metaid="parameter_metastasisStatus" id="metastasisStatus" units="dimensionless" constant="false">
        <annotation>
          <rdf:RDF xmlns:rdf="http://www.w3.org/1999/02/22-rdf-syntax-ns#" xmlns:dcterms="http://purl.org/dc/terms/" xmlns:vCard="http://www.w3.org/2001/vcard-rdf/3.0#" xmlns:vCard4="http://www.w3.org/2006/vcard/ns#" xmlns:bqbiol="http://biomodels.net/biology-qualifiers/" xmlns:bqmodel="http://biomodels.net/model-qualifiers/">
            <rdf:Description rdf:about="#parameter_metastasisStatus">
              <bqbiol:isVersionOf>
                <rdf:Bag>
                  <rdf:li rdf:resource="https://doi.org/10.1007/978-3-319-40618-3"/>
                </rdf:Bag>
              </bqbiol:isVersionOf>
            </rdf:Description>
          </rdf:RDF>
        </annotation>
      </parameter>
      <parameter metaid="parameter_nClones" id="nClones" units="item" constant="false">
        <annotation>
          <rdf:RDF xmlns:rdf="http://www.w3.org/1999/02/22-rdf-syntax-ns#" xmlns:dcterms="http://purl.org/dc/terms/" xmlns:vCard="http://www.w3.org/2001/vcard-rdf/3.0#" xmlns:vCard4="http://www.w3.org/2006/vcard/ns#" xmlns:bqbiol="http://biomodels.net/biology-qualifiers/" xmlns:bqmodel="http://biomodels.net/model-qualifiers/">
            <rdf:Description rdf:about="#parameter_nClones">
              <bqbiol:isVersionOf>
                <rdf:Bag>
                  <rdf:li rdf:resource="https://doi.org/10.1056/nejmoa1616288"/>
                </rdf:Bag>
              </bqbiol:isVersionOf>
            </rdf:Description>
          </rdf:RDF>
        </annotation>
      </parameter>
      <parameter metaid="parameter_nodalStatus" id="nodalStatus" units="dimensionless" constant="false">
        <annotation>
          <rdf:RDF xmlns:rdf="http://www.w3.org/1999/02/22-rdf-syntax-ns#" xmlns:dcterms="http://purl.org/dc/terms/" xmlns:vCard="http://www.w3.org/2001/vcard-rdf/3.0#" xmlns:vCard4="http://www.w3.org/2006/vcard/ns#" xmlns:bqbiol="http://biomodels.net/biology-qualifiers/" xmlns:bqmodel="http://biomodels.net/model-qualifiers/">
            <rdf:Description rdf:about="#parameter_nodalStatus">
              <bqbiol:isVersionOf>
                <rdf:Bag>
                  <rdf:li rdf:resource="https://doi.org/10.1007/978-3-319-40618-3"/>
                </rdf:Bag>
              </bqbiol:isVersionOf>
            </rdf:Description>
          </rdf:RDF>
        </annotation>
      </parameter>
      <parameter metaid="parameter_patientIdVpop" id="patientIdVpop" units="dimensionless" constant="false">
        <annotation>
          <rdf:RDF xmlns:rdf="http://www.w3.org/1999/02/22-rdf-syntax-ns#" xmlns:dcterms="http://purl.org/dc/terms/" xmlns:vCard="http://www.w3.org/2001/vcard-rdf/3.0#" xmlns:vCard4="http://www.w3.org/2006/vcard/ns#" xmlns:bqbiol="http://biomodels.net/biology-qualifiers/" xmlns:bqmodel="http://biomodels.net/model-qualifiers/">
            <rdf:Description rdf:about="#parameter_patientIdVpop">
              <bqbiol:isVersionOf>
                <rdf:Bag>
                  <rdf:li rdf:resource="http://identifiers.org/Arbitrary"/>
                </rdf:Bag>
              </bqbiol:isVersionOf>
            </rdf:Description>
          </rdf:RDF>
        </annotation>
      </parameter>
      <parameter metaid="parameter_patientRankMaemondo" id="patientRankMaemondo" units="dimensionless" constant="false">
        <annotation>
          <rdf:RDF xmlns:rdf="http://www.w3.org/1999/02/22-rdf-syntax-ns#" xmlns:dcterms="http://purl.org/dc/terms/" xmlns:vCard="http://www.w3.org/2001/vcard-rdf/3.0#" xmlns:vCard4="http://www.w3.org/2006/vcard/ns#" xmlns:bqbiol="http://biomodels.net/biology-qualifiers/" xmlns:bqmodel="http://biomodels.net/model-qualifiers/">
            <rdf:Description rdf:about="#parameter_patientRankMaemondo">
              <bqbiol:isVersionOf>
                <rdf:Bag>
                  <rdf:li rdf:resource="http://identifiers.org/Arbitrary"/>
                </rdf:Bag>
              </bqbiol:isVersionOf>
            </rdf:Description>
          </rdf:RDF>
        </annotation>
      </parameter>
      <parameter metaid="parameter_patientResponse" id="patientResponse" units="dimensionless" constant="false">
        <annotation>
          <rdf:RDF xmlns:rdf="http://www.w3.org/1999/02/22-rdf-syntax-ns#" xmlns:dcterms="http://purl.org/dc/terms/" xmlns:vCard="http://www.w3.org/2001/vcard-rdf/3.0#" xmlns:vCard4="http://www.w3.org/2006/vcard/ns#" xmlns:bqbiol="http://biomodels.net/biology-qualifiers/" xmlns:bqmodel="http://biomodels.net/model-qualifiers/">
            <rdf:Description rdf:about="#parameter_patientResponse">
              <bqbiol:isVersionOf>
                <rdf:Bag>
                  <rdf:li rdf:resource="https://doi.org/10.1016/j.ejca.2008.10.026"/>
                </rdf:Bag>
              </bqbiol:isVersionOf>
            </rdf:Description>
          </rdf:RDF>
        </annotation>
      </parameter>
      <parameter metaid="parameter_radialCTresolution" id="radialCTresolution" units="millimeter" constant="false">
        <annotation>
          <rdf:RDF xmlns:rdf="http://www.w3.org/1999/02/22-rdf-syntax-ns#" xmlns:dcterms="http://purl.org/dc/terms/" xmlns:vCard="http://www.w3.org/2001/vcard-rdf/3.0#" xmlns:vCard4="http://www.w3.org/2006/vcard/ns#" xmlns:bqbiol="http://biomodels.net/biology-qualifiers/" xmlns:bqmodel="http://biomodels.net/model-qualifiers/">
            <rdf:Description rdf:about="#parameter_radialCTresolution">
              <bqbiol:isVersionOf>
                <rdf:Bag>
                  <rdf:li rdf:resource="https://doi.org/10.1097/RTI.0000000000000140"/>
                </rdf:Bag>
              </bqbiol:isVersionOf>
            </rdf:Description>
          </rdf:RDF>
        </annotation>
      </parameter>
      <parameter id="scenario__weight" units="dimensionless" constant="false"/>
      <parameter id="sizeHelper" units="dimensionless" constant="false"/>
      <parameter metaid="parameter_smokingStatus" id="smokingStatus" units="dimensionless" constant="false">
        <annotation>
          <rdf:RDF xmlns:rdf="http://www.w3.org/1999/02/22-rdf-syntax-ns#" xmlns:dcterms="http://purl.org/dc/terms/" xmlns:vCard="http://www.w3.org/2001/vcard-rdf/3.0#" xmlns:vCard4="http://www.w3.org/2006/vcard/ns#" xmlns:bqbiol="http://biomodels.net/biology-qualifiers/" xmlns:bqmodel="http://biomodels.net/model-qualifiers/">
            <rdf:Description rdf:about="#parameter_smokingStatus">
              <bqbiol:isVersionOf>
                <rdf:Bag>
                  <rdf:li rdf:resource="http://identifiers.org/Arbitrary"/>
                </rdf:Bag>
              </bqbiol:isVersionOf>
            </rdf:Description>
          </rdf:RDF>
        </annotation>
      </parameter>
      <parameter metaid="parameter_tFirstDrugAdmin" id="tFirstDrugAdmin" units="second" constant="false">
        <annotation>
          <rdf:RDF xmlns:rdf="http://www.w3.org/1999/02/22-rdf-syntax-ns#" xmlns:dcterms="http://purl.org/dc/terms/" xmlns:vCard="http://www.w3.org/2001/vcard-rdf/3.0#" xmlns:vCard4="http://www.w3.org/2006/vcard/ns#" xmlns:bqbiol="http://biomodels.net/biology-qualifiers/" xmlns:bqmodel="http://biomodels.net/model-qualifiers/">
            <rdf:Description rdf:about="#parameter_tFirstDrugAdmin">
              <bqbiol:isVersionOf>
                <rdf:Bag>
                  <rdf:li rdf:resource="http://identifiers.org/Arbitrary"/>
                </rdf:Bag>
              </bqbiol:isVersionOf>
            </rdf:Description>
          </rdf:RDF>
        </annotation>
      </parameter>
      <parameter metaid="parameter_timeToClinicalProgression" id="timeToClinicalProgression" units="day" constant="false">
        <annotation>
          <rdf:RDF xmlns:rdf="http://www.w3.org/1999/02/22-rdf-syntax-ns#" xmlns:dcterms="http://purl.org/dc/terms/" xmlns:vCard="http://www.w3.org/2001/vcard-rdf/3.0#" xmlns:vCard4="http://www.w3.org/2006/vcard/ns#" xmlns:bqbiol="http://biomodels.net/biology-qualifiers/" xmlns:bqmodel="http://biomodels.net/model-qualifiers/">
            <rdf:Description rdf:about="#parameter_timeToClinicalProgression">
              <bqbiol:isVersionOf>
                <rdf:Bag>
                  <rdf:li rdf:resource="http://identifiers.org/DefinedRationally"/>
                </rdf:Bag>
              </bqbiol:isVersionOf>
            </rdf:Description>
          </rdf:RDF>
        </annotation>
      </parameter>
      <parameter metaid="parameter_tumorCategory" id="tumorCategory" units="dimensionless" constant="false">
        <annotation>
          <rdf:RDF xmlns:rdf="http://www.w3.org/1999/02/22-rdf-syntax-ns#" xmlns:dcterms="http://purl.org/dc/terms/" xmlns:vCard="http://www.w3.org/2001/vcard-rdf/3.0#" xmlns:vCard4="http://www.w3.org/2006/vcard/ns#" xmlns:bqbiol="http://biomodels.net/biology-qualifiers/" xmlns:bqmodel="http://biomodels.net/model-qualifiers/">
            <rdf:Description rdf:about="#parameter_tumorCategory">
              <bqbiol:isVersionOf>
                <rdf:Bag>
                  <rdf:li rdf:resource="https://doi.org/10.1007/978-3-319-40618-3"/>
                </rdf:Bag>
              </bqbiol:isVersionOf>
            </rdf:Description>
          </rdf:RDF>
        </annotation>
      </parameter>
      <parameter metaid="parameter_tumorInitRad" id="tumorInitRad" units="centimeter" constant="false">
        <annotation>
          <rdf:RDF xmlns:rdf="http://www.w3.org/1999/02/22-rdf-syntax-ns#" xmlns:dcterms="http://purl.org/dc/terms/" xmlns:vCard="http://www.w3.org/2001/vcard-rdf/3.0#" xmlns:vCard4="http://www.w3.org/2006/vcard/ns#" xmlns:bqbiol="http://biomodels.net/biology-qualifiers/" xmlns:bqmodel="http://biomodels.net/model-qualifiers/">
            <rdf:Description rdf:about="#parameter_tumorInitRad">
              <bqbiol:isVersionOf>
                <rdf:Bag>
                  <rdf:li rdf:resource="https://doi.org/10.1007/978-3-319-40618-3"/>
                </rdf:Bag>
              </bqbiol:isVersionOf>
            </rdf:Description>
          </rdf:RDF>
        </annotation>
      </parameter>
      <parameter id="tumorRadius" units="centimeter" constant="false"/>
    </listOfParameters>
    <listOfInitialAssignments>
      <initialAssignment symbol="MinimalTumorRadius">
        <math xmlns="http://www.w3.org/1998/Math/MathML">
          <apply>
            <times/>
            <cn type="integer"> 10 </cn>
            <ci> tumorInitRad </ci>
          </apply>
        </math>
      </initialAssignment>
    </listOfInitialAssignments>
    <listOfRules>
      <assignmentRule variable="Clone0_00000058isClonePresent">
        <math xmlns="http://www.w3.org/1998/Math/MathML">
          <cn type="integer"> 1 </cn>
        </math>
      </assignmentRule>
      <assignmentRule variable="Clone10_00000058isClonePresent">
        <math xmlns="http://www.w3.org/1998/Math/MathML">
          <piecewise>
            <piece>
              <cn type="integer"> 1 </cn>
              <apply>
                <gt/>
                <ci> nClones </ci>
                <cn> 10.5 </cn>
              </apply>
            </piece>
            <otherwise>
              <cn type="integer"> 0 </cn>
            </otherwise>
          </piecewise>
        </math>
      </assignmentRule>
      <assignmentRule variable="Clone11_00000058isClonePresent">
        <math xmlns="http://www.w3.org/1998/Math/MathML">
          <piecewise>
            <piece>
              <cn type="integer"> 1 </cn>
              <apply>
                <gt/>
                <ci> nClones </ci>
                <cn> 11.5 </cn>
              </apply>
            </piece>
            <otherwise>
              <cn type="integer"> 0 </cn>
            </otherwise>
          </piecewise>
        </math>
      </assignmentRule>
      <assignmentRule variable="Clone12_00000058isClonePresent">
        <math xmlns="http://www.w3.org/1998/Math/MathML">
          <piecewise>
            <piece>
              <cn type="integer"> 1 </cn>
              <apply>
                <gt/>
                <ci> nClones </ci>
                <cn> 12.5 </cn>
              </apply>
            </piece>
            <otherwise>
              <cn type="integer"> 0 </cn>
            </otherwise>
          </piecewise>
        </math>
      </assignmentRule>
      <assignmentRule variable="Clone13_00000058isClonePresent">
        <math xmlns="http://www.w3.org/1998/Math/MathML">
          <piecewise>
            <piece>
              <cn type="integer"> 1 </cn>
              <apply>
                <gt/>
                <ci> nClones </ci>
                <cn> 13.5 </cn>
              </apply>
            </piece>
            <otherwise>
              <cn type="integer"> 0 </cn>
            </otherwise>
          </piecewise>
        </math>
      </assignmentRule>
      <assignmentRule variable="Clone14_00000058isClonePresent">
        <math xmlns="http://www.w3.org/1998/Math/MathML">
          <piecewise>
            <piece>
              <cn type="integer"> 1 </cn>
              <apply>
                <gt/>
                <ci> nClones </ci>
                <cn> 14.5 </cn>
              </apply>
            </piece>
            <otherwise>
              <cn type="integer"> 0 </cn>
            </otherwise>
          </piecewise>
        </math>
      </assignmentRule>
      <assignmentRule variable="Clone15_00000058isClonePresent">
        <math xmlns="http://www.w3.org/1998/Math/MathML">
          <piecewise>
            <piece>
              <cn type="integer"> 1 </cn>
              <apply>
                <gt/>
                <ci> nClones </ci>
                <cn> 15.5 </cn>
              </apply>
            </piece>
            <otherwise>
              <cn type="integer"> 0 </cn>
            </otherwise>
          </piecewise>
        </math>
      </assignmentRule>
      <assignmentRule variable="Clone1_00000058isClonePresent">
        <math xmlns="http://www.w3.org/1998/Math/MathML">
          <piecewise>
            <piece>
              <cn type="integer"> 1 </cn>
              <apply>
                <gt/>
                <ci> nClones </ci>
                <cn> 1.5 </cn>
              </apply>
            </piece>
            <otherwise>
              <cn type="integer"> 0 </cn>
            </otherwise>
          </piecewise>
        </math>
      </assignmentRule>
      <assignmentRule variable="Clone2_00000058isClonePresent">
        <math xmlns="http://www.w3.org/1998/Math/MathML">
          <piecewise>
            <piece>
              <cn type="integer"> 1 </cn>
              <apply>
                <gt/>
                <ci> nClones </ci>
                <cn> 2.5 </cn>
              </apply>
            </piece>
            <otherwise>
              <cn type="integer"> 0 </cn>
            </otherwise>
          </piecewise>
        </math>
      </assignmentRule>
      <assignmentRule variable="Clone3_00000058isClonePresent">
        <math xmlns="http://www.w3.org/1998/Math/MathML">
          <piecewise>
            <piece>
              <cn type="integer"> 1 </cn>
              <apply>
                <gt/>
                <ci> nClones </ci>
                <cn> 3.5 </cn>
              </apply>
            </piece>
            <otherwise>
              <cn type="integer"> 0 </cn>
            </otherwise>
          </piecewise>
        </math>
      </assignmentRule>
      <assignmentRule variable="Clone4_00000058isClonePresent">
        <math xmlns="http://www.w3.org/1998/Math/MathML">
          <piecewise>
            <piece>
              <cn type="integer"> 1 </cn>
              <apply>
                <gt/>
                <ci> nClones </ci>
                <cn> 4.5 </cn>
              </apply>
            </piece>
            <otherwise>
              <cn type="integer"> 0 </cn>
            </otherwise>
          </piecewise>
        </math>
      </assignmentRule>
      <assignmentRule variable="Clone5_00000058isClonePresent">
        <math xmlns="http://www.w3.org/1998/Math/MathML">
          <piecewise>
            <piece>
              <cn type="integer"> 1 </cn>
              <apply>
                <gt/>
                <ci> nClones </ci>
                <cn> 5.5 </cn>
              </apply>
            </piece>
            <otherwise>
              <cn type="integer"> 0 </cn>
            </otherwise>
          </piecewise>
        </math>
      </assignmentRule>
      <assignmentRule variable="Clone6_00000058isClonePresent">
        <math xmlns="http://www.w3.org/1998/Math/MathML">
          <piecewise>
            <piece>
              <cn type="integer"> 1 </cn>
              <apply>
                <gt/>
                <ci> nClones </ci>
                <cn> 6.5 </cn>
              </apply>
            </piece>
            <otherwise>
              <cn type="integer"> 0 </cn>
            </otherwise>
          </piecewise>
        </math>
      </assignmentRule>
      <assignmentRule variable="Clone7_00000058isClonePresent">
        <math xmlns="http://www.w3.org/1998/Math/MathML">
          <piecewise>
            <piece>
              <cn type="integer"> 1 </cn>
              <apply>
                <gt/>
                <ci> nClones </ci>
                <cn> 7.5 </cn>
              </apply>
            </piece>
            <otherwise>
              <cn type="integer"> 0 </cn>
            </otherwise>
          </piecewise>
        </math>
      </assignmentRule>
      <assignmentRule variable="Clone8_00000058isClonePresent">
        <math xmlns="http://www.w3.org/1998/Math/MathML">
          <piecewise>
            <piece>
              <cn type="integer"> 1 </cn>
              <apply>
                <gt/>
                <ci> nClones </ci>
                <cn> 8.5 </cn>
              </apply>
            </piece>
            <otherwise>
              <cn type="integer"> 0 </cn>
            </otherwise>
          </piecewise>
        </math>
      </assignmentRule>
      <assignmentRule variable="Clone9_00000058isClonePresent">
        <math xmlns="http://www.w3.org/1998/Math/MathML">
          <piecewise>
            <piece>
              <cn type="integer"> 1 </cn>
              <apply>
                <gt/>
                <ci> nClones </ci>
                <cn> 9.5 </cn>
              </apply>
            </piece>
            <otherwise>
              <cn type="integer"> 0 </cn>
            </otherwise>
          </piecewise>
        </math>
      </assignmentRule>
      <assignmentRule variable="absoluteTimeToProgression">
        <math xmlns="http://www.w3.org/1998/Math/MathML">
          <apply>
            <times/>
            <ci> IntermediateAbsoluteTimeToProgression </ci>
            <ci> TreatmentEffective </ci>
          </apply>
        </math>
      </assignmentRule>
      <assignmentRule variable="age">
        <math xmlns="http://www.w3.org/1998/Math/MathML">
          <cn type="integer"> 60 </cn>
        </math>
      </assignmentRule>
      <assignmentRule variable="ageSquare">
        <math xmlns="http://www.w3.org/1998/Math/MathML">
          <apply>
            <divide/>
            <apply>
              <times/>
              <ci> age </ci>
              <ci> age </ci>
            </apply>
            <apply>
              <power/>
              <cn type="integer"> 1 </cn>
              <cn type="integer"> 2 </cn>
            </apply>
          </apply>
        </math>
      </assignmentRule>
      <assignmentRule variable="bodyWeight">
        <math xmlns="http://www.w3.org/1998/Math/MathML">
          <apply>
            <divide/>
            <piecewise>
              <piece>
                <ci> bodyWeightInVitro </ci>
                <apply>
                  <geq/>
                  <ci> inVitro </ci>
                  <cn> 0.5 </cn>
                </apply>
              </piece>
              <otherwise>
                <piecewise>
                  <piece>
                    <ci> bodyWeightMouse </ci>
                    <apply>
                      <eq/>
                      <ci> isXenograft </ci>
                      <cn type="integer"> 1 </cn>
                    </apply>
                  </piece>
                  <otherwise>
                    <apply>
                      <times/>
                      <ci> bodyWeightHuman </ci>
                      <cn type="integer"> 1000 </cn>
                    </apply>
                  </otherwise>
                </piecewise>
              </otherwise>
            </piecewise>
            <cn type="integer"> 1000 </cn>
          </apply>
        </math>
      </assignmentRule>
      <assignmentRule variable="bodyWeightHuman">
        <math xmlns="http://www.w3.org/1998/Math/MathML">
          <piecewise>
            <piece>
              <ci> bodyWeightHumanAsian </ci>
              <apply>
                <lt/>
                <ci> ethnicity </ci>
                <cn> 1.5 </cn>
              </apply>
            </piece>
            <otherwise>
              <ci> bodyWeightHumanNonAsian </ci>
            </otherwise>
          </piecewise>
        </math>
      </assignmentRule>
      <assignmentRule variable="bodyWeightHumanAsian">
        <math xmlns="http://www.w3.org/1998/Math/MathML">
          <piecewise>
            <piece>
              <apply>
                <times/>
                <apply>
                  <plus/>
                  <apply>
                    <times/>
                    <apply>
                      <minus/>
                      <cn> 0.003 </cn>
                    </apply>
                    <ci> ageSquare </ci>
                  </apply>
                  <apply>
                    <divide/>
                    <apply>
                      <times/>
                      <cn> 0.237 </cn>
                      <ci> age </ci>
                    </apply>
                    <cn type="integer"> 1 </cn>
                  </apply>
                  <cn> 58.65 </cn>
                </apply>
                <cn type="integer"> 1 </cn>
              </apply>
              <apply>
                <gt/>
                <ci> isMale </ci>
                <cn> 0.5 </cn>
              </apply>
            </piece>
            <otherwise>
              <apply>
                <times/>
                <apply>
                  <plus/>
                  <apply>
                    <times/>
                    <apply>
                      <minus/>
                      <cn> 0.008 </cn>
                    </apply>
                    <ci> ageSquare </ci>
                  </apply>
                  <apply>
                    <divide/>
                    <apply>
                      <times/>
                      <cn> 0.748 </cn>
                      <ci> age </ci>
                    </apply>
                    <cn type="integer"> 1 </cn>
                  </apply>
                  <cn> 36.36 </cn>
                </apply>
                <cn type="integer"> 1 </cn>
              </apply>
            </otherwise>
          </piecewise>
        </math>
      </assignmentRule>
      <assignmentRule variable="bodyWeightHumanNonAsian">
        <math xmlns="http://www.w3.org/1998/Math/MathML">
          <piecewise>
            <piece>
              <apply>
                <times/>
                <apply>
                  <plus/>
                  <apply>
                    <times/>
                    <apply>
                      <minus/>
                      <cn> 0.004 </cn>
                    </apply>
                    <ci> ageSquare </ci>
                  </apply>
                  <apply>
                    <divide/>
                    <apply>
                      <times/>
                      <cn> 0.301 </cn>
                      <ci> age </ci>
                    </apply>
                    <cn type="integer"> 1 </cn>
                  </apply>
                  <cn> 67.51 </cn>
                </apply>
                <cn type="integer"> 1 </cn>
              </apply>
              <apply>
                <gt/>
                <ci> isMale </ci>
                <cn> 0.5 </cn>
              </apply>
            </piece>
            <otherwise>
              <apply>
                <times/>
                <apply>
                  <plus/>
                  <apply>
                    <times/>
                    <apply>
                      <minus/>
                      <cn> 0.009 </cn>
                    </apply>
                    <ci> ageSquare </ci>
                  </apply>
                  <apply>
                    <divide/>
                    <apply>
                      <times/>
                      <cn> 0.952 </cn>
                      <ci> age </ci>
                    </apply>
                    <cn type="integer"> 1 </cn>
                  </apply>
                  <cn> 39.8 </cn>
                </apply>
                <cn type="integer"> 1 </cn>
              </apply>
            </otherwise>
          </piecewise>
        </math>
      </assignmentRule>
      <assignmentRule variable="bodyWeightInVitro">
        <math xmlns="http://www.w3.org/1998/Math/MathML">
          <cn> 2.63 </cn>
        </math>
      </assignmentRule>
      <assignmentRule variable="bodyWeightMouse">
        <math xmlns="http://www.w3.org/1998/Math/MathML">
          <cn type="integer"> 23 </cn>
        </math>
      </assignmentRule>
      <assignmentRule variable="calibPatientId">
        <math xmlns="http://www.w3.org/1998/Math/MathML">
          <cn type="integer"> 0 </cn>
        </math>
      </assignmentRule>
      <assignmentRule variable="cancerCellDensity">
        <math xmlns="http://www.w3.org/1998/Math/MathML">
          <cn type="integer"> 280000000 </cn>
        </math>
      </assignmentRule>
      <assignmentRule variable="clinicalStage">
        <math xmlns="http://www.w3.org/1998/Math/MathML">
          <piecewise>
            <piece>
              <cn type="integer"> 40 </cn>
              <apply>
                <eq/>
                <ci> metastasisStatus </ci>
                <cn type="integer"> 1 </cn>
              </apply>
            </piece>
            <otherwise>
              <piecewise>
                <piece>
                  <cn type="integer"> 0 </cn>
                  <apply>
                    <eq/>
                    <ci> tumorCategory </ci>
                    <cn type="integer"> 0 </cn>
                  </apply>
                </piece>
                <otherwise>
                  <piecewise>
                    <piece>
                      <piecewise>
                        <piece>
                          <cn type="integer"> 11 </cn>
                          <apply>
                            <eq/>
                            <ci> nodalStatus </ci>
                            <cn type="integer"> 0 </cn>
                          </apply>
                        </piece>
                        <otherwise>
                          <piecewise>
                            <piece>
                              <cn type="integer"> 22 </cn>
                              <apply>
                                <eq/>
                                <ci> nodalStatus </ci>
                                <cn type="integer"> 1 </cn>
                              </apply>
                            </piece>
                            <otherwise>
                              <piecewise>
                                <piece>
                                  <cn type="integer"> 31 </cn>
                                  <apply>
                                    <eq/>
                                    <ci> nodalStatus </ci>
                                    <cn type="integer"> 2 </cn>
                                  </apply>
                                </piece>
                                <otherwise>
                                  <cn type="integer"> 32 </cn>
                                </otherwise>
                              </piecewise>
                            </otherwise>
                          </piecewise>
                        </otherwise>
                      </piecewise>
                      <apply>
                        <leq/>
                        <ci> tumorCategory </ci>
                        <cn type="integer"> 13 </cn>
                      </apply>
                    </piece>
                    <otherwise>
                      <piecewise>
                        <piece>
                          <piecewise>
                            <piece>
                              <piecewise>
                                <piece>
                                  <cn type="integer"> 12 </cn>
                                  <apply>
                                    <eq/>
                                    <ci> tumorCategory </ci>
                                    <cn type="integer"> 21 </cn>
                                  </apply>
                                </piece>
                                <otherwise>
                                  <cn type="integer"> 21 </cn>
                                </otherwise>
                              </piecewise>
                              <apply>
                                <eq/>
                                <ci> nodalStatus </ci>
                                <cn type="integer"> 0 </cn>
                              </apply>
                            </piece>
                            <otherwise>
                              <piecewise>
                                <piece>
                                  <cn type="integer"> 22 </cn>
                                  <apply>
                                    <eq/>
                                    <ci> nodalStatus </ci>
                                    <cn type="integer"> 1 </cn>
                                  </apply>
                                </piece>
                                <otherwise>
                                  <piecewise>
                                    <piece>
                                      <cn type="integer"> 31 </cn>
                                      <apply>
                                        <eq/>
                                        <ci> nodalStatus </ci>
                                        <cn type="integer"> 2 </cn>
                                      </apply>
                                    </piece>
                                    <otherwise>
                                      <cn type="integer"> 32 </cn>
                                    </otherwise>
                                  </piecewise>
                                </otherwise>
                              </piecewise>
                            </otherwise>
                          </piecewise>
                          <apply>
                            <leq/>
                            <ci> tumorCategory </ci>
                            <cn type="integer"> 22 </cn>
                          </apply>
                        </piece>
                        <otherwise>
                          <piecewise>
                            <piece>
                              <piecewise>
                                <piece>
                                  <cn type="integer"> 22 </cn>
                                  <apply>
                                    <eq/>
                                    <ci> nodalStatus </ci>
                                    <cn type="integer"> 0 </cn>
                                  </apply>
                                </piece>
                                <otherwise>
                                  <piecewise>
                                    <piece>
                                      <cn type="integer"> 31 </cn>
                                      <apply>
                                        <eq/>
                                        <ci> nodalStatus </ci>
                                        <cn type="integer"> 1 </cn>
                                      </apply>
                                    </piece>
                                    <otherwise>
                                      <piecewise>
                                        <piece>
                                          <cn type="integer"> 32 </cn>
                                          <apply>
                                            <eq/>
                                            <ci> nodalStatus </ci>
                                            <cn type="integer"> 2 </cn>
                                          </apply>
                                        </piece>
                                        <otherwise>
                                          <cn type="integer"> 33 </cn>
                                        </otherwise>
                                      </piecewise>
                                    </otherwise>
                                  </piecewise>
                                </otherwise>
                              </piecewise>
                              <apply>
                                <eq/>
                                <ci> tumorCategory </ci>
                                <cn type="integer"> 30 </cn>
                              </apply>
                            </piece>
                            <otherwise>
                              <piecewise>
                                <piece>
                                  <cn type="integer"> 31 </cn>
                                  <apply>
                                    <leq/>
                                    <ci> nodalStatus </ci>
                                    <cn type="integer"> 1 </cn>
                                  </apply>
                                </piece>
                                <otherwise>
                                  <piecewise>
                                    <piece>
                                      <cn type="integer"> 32 </cn>
                                      <apply>
                                        <eq/>
                                        <ci> nodalStatus </ci>
                                        <cn type="integer"> 2 </cn>
                                      </apply>
                                    </piece>
                                    <otherwise>
                                      <cn type="integer"> 33 </cn>
                                    </otherwise>
                                  </piecewise>
                                </otherwise>
                              </piecewise>
                            </otherwise>
                          </piecewise>
                        </otherwise>
                      </piecewise>
                    </otherwise>
                  </piecewise>
                </otherwise>
              </piecewise>
            </otherwise>
          </piecewise>
        </math>
      </assignmentRule>
      <assignmentRule variable="dTumoralCells">
        <math xmlns="http://www.w3.org/1998/Math/MathML">
          <cn type="integer"> 1 </cn>
        </math>
      </assignmentRule>
      <assignmentRule variable="distribId">
        <math xmlns="http://www.w3.org/1998/Math/MathML">
          <cn type="integer"> 0 </cn>
        </math>
      </assignmentRule>
      <assignmentRule variable="ethnicity">
        <math xmlns="http://www.w3.org/1998/Math/MathML">
          <cn type="integer"> 1 </cn>
        </math>
      </assignmentRule>
      <assignmentRule variable="inVitro">
        <math xmlns="http://www.w3.org/1998/Math/MathML">
          <cn type="integer"> 0 </cn>
        </math>
      </assignmentRule>
      <assignmentRule variable="inVitroScale">
        <math xmlns="http://www.w3.org/1998/Math/MathML">
          <cn type="e-notation"> 1 <sep/> -12 </cn>
        </math>
      </assignmentRule>
      <assignmentRule variable="inVivoScale">
        <math xmlns="http://www.w3.org/1998/Math/MathML">
          <cn> 0.1 </cn>
        </math>
      </assignmentRule>
      <assignmentRule variable="initialTNM">
        <math xmlns="http://www.w3.org/1998/Math/MathML">
          <cn type="integer"> 300 </cn>
        </math>
      </assignmentRule>
      <assignmentRule variable="isClonePresent">
        <math xmlns="http://www.w3.org/1998/Math/MathML">
          <cn type="integer"> 1 </cn>
        </math>
      </assignmentRule>
      <assignmentRule variable="isMale">
        <math xmlns="http://www.w3.org/1998/Math/MathML">
          <cn type="integer"> 1 </cn>
        </math>
      </assignmentRule>
      <assignmentRule variable="isNeoangiogenesis">
        <math xmlns="http://www.w3.org/1998/Math/MathML">
          <cn type="integer"> 1 </cn>
        </math>
      </assignmentRule>
      <assignmentRule variable="isPlacebo">
        <math xmlns="http://www.w3.org/1998/Math/MathML">
          <cn type="integer"> 0 </cn>
        </math>
      </assignmentRule>
      <assignmentRule variable="isResistanceMutation">
        <math xmlns="http://www.w3.org/1998/Math/MathML">
          <cn type="integer"> 1 </cn>
        </math>
      </assignmentRule>
      <assignmentRule variable="isXenograft">
        <math xmlns="http://www.w3.org/1998/Math/MathML">
          <cn type="integer"> 0 </cn>
        </math>
      </assignmentRule>
      <assignmentRule variable="measurableTimeToProgression">
        <math xmlns="http://www.w3.org/1998/Math/MathML">
          <ci> IntermediateMeasurableTimeToProgression </ci>
        </math>
      </assignmentRule>
      <assignmentRule variable="metastasisStatus">
        <math xmlns="http://www.w3.org/1998/Math/MathML">
          <apply>
            <minus/>
            <ci> initialTNM </ci>
            <apply>
              <times/>
              <cn type="integer"> 10 </cn>
              <apply>
                <floor/>
                <apply>
                  <divide/>
                  <ci> initialTNM </ci>
                  <cn type="integer"> 10 </cn>
                </apply>
              </apply>
            </apply>
          </apply>
        </math>
      </assignmentRule>
      <assignmentRule variable="nClones">
        <math xmlns="http://www.w3.org/1998/Math/MathML">
          <cn type="integer"> 1 </cn>
        </math>
      </assignmentRule>
      <assignmentRule variable="nodalStatus">
        <math xmlns="http://www.w3.org/1998/Math/MathML">
          <apply>
            <minus/>
            <apply>
              <floor/>
              <apply>
                <divide/>
                <ci> initialTNM </ci>
                <cn type="integer"> 10 </cn>
              </apply>
            </apply>
            <apply>
              <times/>
              <cn type="integer"> 10 </cn>
              <apply>
                <floor/>
                <apply>
                  <divide/>
                  <apply>
                    <floor/>
                    <apply>
                      <divide/>
                      <ci> initialTNM </ci>
                      <cn type="integer"> 10 </cn>
                    </apply>
                  </apply>
                  <cn type="integer"> 10 </cn>
                </apply>
              </apply>
            </apply>
          </apply>
        </math>
      </assignmentRule>
      <assignmentRule variable="patientIdVpop">
        <math xmlns="http://www.w3.org/1998/Math/MathML">
          <cn type="integer"> 0 </cn>
        </math>
      </assignmentRule>
      <assignmentRule variable="patientRankMaemondo">
        <math xmlns="http://www.w3.org/1998/Math/MathML">
          <cn type="integer"> 0 </cn>
        </math>
      </assignmentRule>
      <assignmentRule variable="patientResponse">
        <math xmlns="http://www.w3.org/1998/Math/MathML">
          <piecewise>
            <piece>
              <cn type="integer"> 1 </cn>
              <apply>
                <leq/>
                <ci> tumorRadius </ci>
                <apply>
                  <times/>
                  <ci> radialCTresolution </ci>
                  <cn> 0.1 </cn>
                </apply>
              </apply>
            </piece>
            <otherwise>
              <piecewise>
                <piece>
                  <apply>
                    <minus/>
                    <cn type="integer"> 1 </cn>
                  </apply>
                  <apply>
                    <and/>
                    <apply>
                      <geq/>
                      <ci> tumorRadius </ci>
                      <apply>
                        <times/>
                        <cn> 0.12 </cn>
                        <piecewise>
                          <piece>
                            <ci> MinimalTumorRadius </ci>
                            <apply>
                              <leq/>
                              <ci> MinimalTumorRadius </ci>
                              <apply>
                                <times/>
                                <ci> tumorInitRad </ci>
                                <cn type="integer"> 10 </cn>
                              </apply>
                            </apply>
                          </piece>
                          <otherwise>
                            <apply>
                              <times/>
                              <ci> tumorInitRad </ci>
                              <cn type="integer"> 10 </cn>
                            </apply>
                          </otherwise>
                        </piecewise>
                      </apply>
                    </apply>
                    <apply>
                      <geq/>
                      <ci> tumorRadius </ci>
                      <apply>
                        <times/>
                        <apply>
                          <plus/>
                          <piecewise>
                            <piece>
                              <ci> MinimalTumorRadius </ci>
                              <apply>
                                <leq/>
                                <ci> MinimalTumorRadius </ci>
                                <apply>
                                  <times/>
                                  <ci> tumorInitRad </ci>
                                  <cn type="integer"> 10 </cn>
                                </apply>
                              </apply>
                            </piece>
                            <otherwise>
                              <apply>
                                <times/>
                                <ci> tumorInitRad </ci>
                                <cn type="integer"> 10 </cn>
                              </apply>
                            </otherwise>
                          </piecewise>
                          <apply>
                            <times/>
                            <cn> 2.5 </cn>
                            <cn type="integer"> 1 </cn>
                          </apply>
                        </apply>
                        <cn> 0.1 </cn>
                      </apply>
                    </apply>
                  </apply>
                </piece>
                <otherwise>
                  <piecewise>
                    <piece>
                      <cn> 0.5 </cn>
                      <apply>
                        <leq/>
                        <ci> tumorRadius </ci>
                        <apply>
                          <times/>
                          <cn> 0.7 </cn>
                          <ci> tumorInitRad </ci>
                        </apply>
                      </apply>
                    </piece>
                    <otherwise>
                      <cn type="integer"> 0 </cn>
                    </otherwise>
                  </piecewise>
                </otherwise>
              </piecewise>
            </otherwise>
          </piecewise>
        </math>
      </assignmentRule>
      <assignmentRule variable="radialCTresolution">
        <math xmlns="http://www.w3.org/1998/Math/MathML">
          <cn type="integer"> 1 </cn>
        </math>
      </assignmentRule>
      <assignmentRule variable="scenario__weight">
        <math xmlns="http://www.w3.org/1998/Math/MathML">
          <cn type="integer"> 1 </cn>
        </math>
      </assignmentRule>
      <assignmentRule variable="sizeHelper">
        <math xmlns="http://www.w3.org/1998/Math/MathML">
          <cn> 0.5 </cn>
        </math>
      </assignmentRule>
      <assignmentRule variable="smokingStatus">
        <math xmlns="http://www.w3.org/1998/Math/MathML">
          <cn type="integer"> 0 </cn>
        </math>
      </assignmentRule>
      <assignmentRule variable="tFirstDrugAdmin">
        <math xmlns="http://www.w3.org/1998/Math/MathML">
          <cn type="integer"> 1 </cn>
        </math>
      </assignmentRule>
      <assignmentRule variable="timeToClinicalProgression">
        <math xmlns="http://www.w3.org/1998/Math/MathML">
          <ci> IntermediateTimeToClinicalProgression </ci>
        </math>
      </assignmentRule>
      <assignmentRule variable="tumorCategory">
        <math xmlns="http://www.w3.org/1998/Math/MathML">
          <piecewise>
            <piece>
              <cn type="integer"> 0 </cn>
              <apply>
                <eq/>
                <ci> tumorRadius </ci>
                <cn type="integer"> 0 </cn>
              </apply>
            </piece>
            <otherwise>
              <piecewise>
                <piece>
                  <cn type="integer"> 11 </cn>
                  <apply>
                    <leq/>
                    <apply>
                      <times/>
                      <cn type="integer"> 2 </cn>
                      <ci> tumorRadius </ci>
                    </apply>
                    <cn type="integer"> 1 </cn>
                  </apply>
                </piece>
                <otherwise>
                  <piecewise>
                    <piece>
                      <cn type="integer"> 12 </cn>
                      <apply>
                        <leq/>
                        <apply>
                          <times/>
                          <cn type="integer"> 2 </cn>
                          <ci> tumorRadius </ci>
                        </apply>
                        <apply>
                          <times/>
                          <cn type="integer"> 2 </cn>
                          <cn type="integer"> 1 </cn>
                        </apply>
                      </apply>
                    </piece>
                    <otherwise>
                      <piecewise>
                        <piece>
                          <cn type="integer"> 13 </cn>
                          <apply>
                            <leq/>
                            <apply>
                              <times/>
                              <cn type="integer"> 2 </cn>
                              <ci> tumorRadius </ci>
                            </apply>
                            <apply>
                              <times/>
                              <cn type="integer"> 3 </cn>
                              <cn type="integer"> 1 </cn>
                            </apply>
                          </apply>
                        </piece>
                        <otherwise>
                          <piecewise>
                            <piece>
                              <cn type="integer"> 21 </cn>
                              <apply>
                                <leq/>
                                <apply>
                                  <times/>
                                  <cn type="integer"> 2 </cn>
                                  <ci> tumorRadius </ci>
                                </apply>
                                <apply>
                                  <times/>
                                  <cn type="integer"> 4 </cn>
                                  <cn type="integer"> 1 </cn>
                                </apply>
                              </apply>
                            </piece>
                            <otherwise>
                              <piecewise>
                                <piece>
                                  <cn type="integer"> 22 </cn>
                                  <apply>
                                    <leq/>
                                    <apply>
                                      <times/>
                                      <cn type="integer"> 2 </cn>
                                      <ci> tumorRadius </ci>
                                    </apply>
                                    <apply>
                                      <times/>
                                      <cn type="integer"> 5 </cn>
                                      <cn type="integer"> 1 </cn>
                                    </apply>
                                  </apply>
                                </piece>
                                <otherwise>
                                  <piecewise>
                                    <piece>
                                      <cn type="integer"> 30 </cn>
                                      <apply>
                                        <leq/>
                                        <apply>
                                          <times/>
                                          <cn type="integer"> 2 </cn>
                                          <ci> tumorRadius </ci>
                                        </apply>
                                        <apply>
                                          <times/>
                                          <cn type="integer"> 7 </cn>
                                          <cn type="integer"> 1 </cn>
                                        </apply>
                                      </apply>
                                    </piece>
                                    <otherwise>
                                      <cn type="integer"> 40 </cn>
                                    </otherwise>
                                  </piecewise>
                                </otherwise>
                              </piecewise>
                            </otherwise>
                          </piecewise>
                        </otherwise>
                      </piecewise>
                    </otherwise>
                  </piecewise>
                </otherwise>
              </piecewise>
            </otherwise>
          </piecewise>
        </math>
      </assignmentRule>
      <assignmentRule variable="tumorInitRad">
        <math xmlns="http://www.w3.org/1998/Math/MathML">
          <apply>
            <divide/>
            <apply>
              <times/>
              <piecewise>
                <piece>
                  <cn type="integer"> 0 </cn>
                  <apply>
                    <leq/>
                    <ci> initialTNM </ci>
                    <cn type="integer"> 99 </cn>
                  </apply>
                </piece>
                <otherwise>
                  <piecewise>
                    <piece>
                      <apply>
                        <times/>
                        <ci> sizeHelper </ci>
                        <cn type="integer"> 3 </cn>
                      </apply>
                      <apply>
                        <leq/>
                        <ci> initialTNM </ci>
                        <cn type="integer"> 199 </cn>
                      </apply>
                    </piece>
                    <otherwise>
                      <piecewise>
                        <piece>
                          <apply>
                            <plus/>
                            <cn type="integer"> 3 </cn>
                            <apply>
                              <times/>
                              <ci> sizeHelper </ci>
                              <cn type="integer"> 2 </cn>
                            </apply>
                          </apply>
                          <apply>
                            <leq/>
                            <ci> initialTNM </ci>
                            <cn type="integer"> 299 </cn>
                          </apply>
                        </piece>
                        <otherwise>
                          <piecewise>
                            <piece>
                              <apply>
                                <plus/>
                                <cn type="integer"> 5 </cn>
                                <apply>
                                  <times/>
                                  <ci> sizeHelper </ci>
                                  <cn type="integer"> 2 </cn>
                                </apply>
                              </apply>
                              <apply>
                                <leq/>
                                <ci> initialTNM </ci>
                                <cn type="integer"> 399 </cn>
                              </apply>
                            </piece>
                            <otherwise>
                              <apply>
                                <plus/>
                                <cn type="integer"> 7 </cn>
                                <apply>
                                  <times/>
                                  <ci> sizeHelper </ci>
                                  <cn type="integer"> 3 </cn>
                                </apply>
                              </apply>
                            </otherwise>
                          </piecewise>
                        </otherwise>
                      </piecewise>
                    </otherwise>
                  </piecewise>
                </otherwise>
              </piecewise>
              <cn type="integer"> 1 </cn>
            </apply>
            <cn type="integer"> 2 </cn>
          </apply>
        </math>
      </assignmentRule>
      <assignmentRule variable="tumorRadius">
        <math xmlns="http://www.w3.org/1998/Math/MathML">
          <apply>
            <plus/>
            <ci> tumorInitRad </ci>
            <apply>
              <times/>
              <cn> 1.5 </cn>
              <cn type="integer"> 1 </cn>
              <apply>
                <divide/>
                <csymbol encoding="text" definitionURL="http://www.sbml.org/sbml/symbols/time"> time </csymbol>
                <apply>
                  <plus/>
                  <csymbol encoding="text" definitionURL="http://www.sbml.org/sbml/symbols/time"> time </csymbol>
                  <apply>
                    <times/>
                    <cn type="integer"> 8640000 </cn>
                    <cn type="integer"> 1 </cn>
                  </apply>
                </apply>
              </apply>
            </apply>
          </apply>
        </math>
      </assignmentRule>
      <rateRule metaid="rate_IntermediateAbsoluteTimeToProgression" variable="IntermediateAbsoluteTimeToProgression">
        <annotation>
          <rdf:RDF xmlns:rdf="http://www.w3.org/1999/02/22-rdf-syntax-ns#" xmlns:dcterms="http://purl.org/dc/terms/" xmlns:vCard="http://www.w3.org/2001/vcard-rdf/3.0#" xmlns:vCard4="http://www.w3.org/2006/vcard/ns#" xmlns:bqbiol="http://biomodels.net/biology-qualifiers/" xmlns:bqmodel="http://biomodels.net/model-qualifiers/">
            <rdf:Description rdf:about="#rate_IntermediateAbsoluteTimeToProgression">
              <bqbiol:isVersionOf>
                <rdf:Bag>
                  <rdf:li rdf:resource="http://identifiers.org/None"/>
                </rdf:Bag>
              </bqbiol:isVersionOf>
            </rdf:Description>
          </rdf:RDF>
        </annotation>
        <math xmlns="http://www.w3.org/1998/Math/MathML">
          <apply>
            <divide/>
            <apply>
              <times/>
              <ci> AbsoluteTtpHelper </ci>
              <ci> MeasurableTtpHelper </ci>
            </apply>
            <cn type="integer"> 86400 </cn>
          </apply>
        </math>
      </rateRule>
      <rateRule metaid="rate_IntermediateMeasurableTimeToProgression" variable="IntermediateMeasurableTimeToProgression">
        <annotation>
          <rdf:RDF xmlns:rdf="http://www.w3.org/1999/02/22-rdf-syntax-ns#" xmlns:dcterms="http://purl.org/dc/terms/" xmlns:vCard="http://www.w3.org/2001/vcard-rdf/3.0#" xmlns:vCard4="http://www.w3.org/2006/vcard/ns#" xmlns:bqbiol="http://biomodels.net/biology-qualifiers/" xmlns:bqmodel="http://biomodels.net/model-qualifiers/">
            <rdf:Description rdf:about="#rate_IntermediateMeasurableTimeToProgression">
              <bqbiol:isVersionOf>
                <rdf:Bag>
                  <rdf:li rdf:resource="http://identifiers.org/None"/>
                </rdf:Bag>
              </bqbiol:isVersionOf>
            </rdf:Description>
          </rdf:RDF>
        </annotation>
        <math xmlns="http://www.w3.org/1998/Math/MathML">
          <apply>
            <divide/>
            <ci> MeasurableTtpHelper </ci>
            <cn type="integer"> 86400 </cn>
          </apply>
        </math>
      </rateRule>
      <rateRule metaid="rate_IntermediateTimeToClinicalProgression" variable="IntermediateTimeToClinicalProgression">
        <annotation>
          <rdf:RDF xmlns:rdf="http://www.w3.org/1999/02/22-rdf-syntax-ns#" xmlns:dcterms="http://purl.org/dc/terms/" xmlns:vCard="http://www.w3.org/2001/vcard-rdf/3.0#" xmlns:vCard4="http://www.w3.org/2006/vcard/ns#" xmlns:bqbiol="http://biomodels.net/biology-qualifiers/" xmlns:bqmodel="http://biomodels.net/model-qualifiers/">
            <rdf:Description rdf:about="#rate_IntermediateTimeToClinicalProgression">
              <bqbiol:isVersionOf>
                <rdf:Bag>
                  <rdf:li rdf:resource="http://identifiers.org/None"/>
                </rdf:Bag>
              </bqbiol:isVersionOf>
            </rdf:Description>
          </rdf:RDF>
        </annotation>
        <math xmlns="http://www.w3.org/1998/Math/MathML">
          <apply>
            <divide/>
            <ci> TtcpHelper </ci>
            <cn type="integer"> 86400 </cn>
          </apply>
        </math>
      </rateRule>
    </listOfRules>
    <listOfEvents>
      <event metaid="event_clinicalProgressionIsObserved" id="clinicalProgressionIsObserved" useValuesFromTriggerTime="true">
        <annotation>
          <rdf:RDF xmlns:rdf="http://www.w3.org/1999/02/22-rdf-syntax-ns#" xmlns:dcterms="http://purl.org/dc/terms/" xmlns:vCard="http://www.w3.org/2001/vcard-rdf/3.0#" xmlns:vCard4="http://www.w3.org/2006/vcard/ns#" xmlns:bqbiol="http://biomodels.net/biology-qualifiers/" xmlns:bqmodel="http://biomodels.net/model-qualifiers/">
            <rdf:Description rdf:about="#event_clinicalProgressionIsObserved">
              <bqbiol:isVersionOf>
                <rdf:Bag>
                  <rdf:li rdf:resource="http://identifiers.org/DefinedRationally"/>
                </rdf:Bag>
              </bqbiol:isVersionOf>
            </rdf:Description>
          </rdf:RDF>
        </annotation>
        <trigger initialValue="false" persistent="false">
          <math xmlns="http://www.w3.org/1998/Math/MathML">
            <apply>
              <and/>
              <apply>
                <eq/>
                <ci> TtcpHelper </ci>
                <cn type="integer"> 1 </cn>
              </apply>
              <apply>
                <gt/>
                <ci> dTumoralCells </ci>
                <cn type="integer"> 0 </cn>
              </apply>
              <apply>
                <lt/>
                <ci> isPlacebo </ci>
                <cn> 0.5 </cn>
              </apply>
              <apply>
                <geq/>
                <ci> tumorRadius </ci>
                <apply>
                  <times/>
                  <cn> 1.2 </cn>
                  <ci> MinimalTumorRadius </ci>
                  <cn> 0.1 </cn>
                </apply>
              </apply>
              <apply>
                <geq/>
                <ci> tumorRadius </ci>
                <apply>
                  <times/>
                  <apply>
                    <plus/>
                    <ci> MinimalTumorRadius </ci>
                    <apply>
                      <times/>
                      <cn> 0.25 </cn>
                      <cn type="integer"> 1 </cn>
                      <cn type="integer"> 10 </cn>
                    </apply>
                  </apply>
                  <cn> 0.1 </cn>
                </apply>
              </apply>
            </apply>
          </math>
        </trigger>
        <listOfEventAssignments>
          <eventAssignment variable="CensoredStatus">
            <math xmlns="http://www.w3.org/1998/Math/MathML">
              <cn type="integer"> 2 </cn>
            </math>
          </eventAssignment>
          <eventAssignment variable="TtcpHelper">
            <math xmlns="http://www.w3.org/1998/Math/MathML">
              <cn type="integer"> 0 </cn>
            </math>
          </eventAssignment>
        </listOfEventAssignments>
      </event>
      <event metaid="event_progressionIsMeasurable" id="progressionIsMeasurable" useValuesFromTriggerTime="true">
        <annotation>
          <rdf:RDF xmlns:rdf="http://www.w3.org/1999/02/22-rdf-syntax-ns#" xmlns:dcterms="http://purl.org/dc/terms/" xmlns:vCard="http://www.w3.org/2001/vcard-rdf/3.0#" xmlns:vCard4="http://www.w3.org/2006/vcard/ns#" xmlns:bqbiol="http://biomodels.net/biology-qualifiers/" xmlns:bqmodel="http://biomodels.net/model-qualifiers/">
            <rdf:Description rdf:about="#event_progressionIsMeasurable">
              <bqbiol:isVersionOf>
                <rdf:Bag>
                  <rdf:li rdf:resource="http://identifiers.org/DefinedRationally"/>
                </rdf:Bag>
              </bqbiol:isVersionOf>
            </rdf:Description>
          </rdf:RDF>
        </annotation>
        <trigger initialValue="false" persistent="false">
          <math xmlns="http://www.w3.org/1998/Math/MathML">
            <apply>
              <and/>
              <apply>
                <eq/>
                <ci> MeasurableTtpHelper </ci>
                <cn type="integer"> 1 </cn>
              </apply>
              <apply>
                <gt/>
                <ci> dTumoralCells </ci>
                <cn type="integer"> 0 </cn>
              </apply>
              <apply>
                <lt/>
                <ci> isPlacebo </ci>
                <cn> 0.5 </cn>
              </apply>
              <apply>
                <geq/>
                <ci> tumorRadius </ci>
                <apply>
                  <times/>
                  <piecewise>
                    <piece>
                      <apply>
                        <plus/>
                        <ci> MinimalTumorRadius </ci>
                        <ci> radialCTresolution </ci>
                      </apply>
                      <apply>
                        <geq/>
                        <ci> MinimalTumorRadius </ci>
                        <ci> radialCTresolution </ci>
                      </apply>
                    </piece>
                    <otherwise>
                      <apply>
                        <times/>
                        <cn type="integer"> 2 </cn>
                        <ci> radialCTresolution </ci>
                      </apply>
                    </otherwise>
                  </piecewise>
                  <cn> 0.1 </cn>
                </apply>
              </apply>
            </apply>
          </math>
        </trigger>
        <listOfEventAssignments>
          <eventAssignment variable="MeasurableTtpHelper">
            <math xmlns="http://www.w3.org/1998/Math/MathML">
              <cn type="integer"> 0 </cn>
            </math>
          </eventAssignment>
        </listOfEventAssignments>
      </event>
      <event metaid="event_treatmentHasStarted" id="treatmentHasStarted" useValuesFromTriggerTime="true">
        <annotation>
          <rdf:RDF xmlns:rdf="http://www.w3.org/1999/02/22-rdf-syntax-ns#" xmlns:dcterms="http://purl.org/dc/terms/" xmlns:vCard="http://www.w3.org/2001/vcard-rdf/3.0#" xmlns:vCard4="http://www.w3.org/2006/vcard/ns#" xmlns:bqbiol="http://biomodels.net/biology-qualifiers/" xmlns:bqmodel="http://biomodels.net/model-qualifiers/">
            <rdf:Description rdf:about="#event_treatmentHasStarted">
              <bqbiol:isVersionOf>
                <rdf:Bag>
                  <rdf:li rdf:resource="http://identifiers.org/DefinedRationally"/>
                </rdf:Bag>
              </bqbiol:isVersionOf>
            </rdf:Description>
          </rdf:RDF>
        </annotation>
        <trigger initialValue="false" persistent="false">
          <math xmlns="http://www.w3.org/1998/Math/MathML">
            <apply>
              <and/>
              <apply>
                <gt/>
                <csymbol encoding="text" definitionURL="http://www.sbml.org/sbml/symbols/time"> time </csymbol>
                <ci> tFirstDrugAdmin </ci>
              </apply>
              <apply>
                <lt/>
                <ci> isPlacebo </ci>
                <cn> 0.5 </cn>
              </apply>
            </apply>
          </math>
        </trigger>
        <listOfEventAssignments>
          <eventAssignment variable="AbsoluteTtpHelper">
            <math xmlns="http://www.w3.org/1998/Math/MathML">
              <cn type="integer"> 1 </cn>
            </math>
          </eventAssignment>
          <eventAssignment variable="MeasurableTtpHelper">
            <math xmlns="http://www.w3.org/1998/Math/MathML">
              <cn type="integer"> 1 </cn>
            </math>
          </eventAssignment>
          <eventAssignment variable="TtcpHelper">
            <math xmlns="http://www.w3.org/1998/Math/MathML">
              <cn type="integer"> 1 </cn>
            </math>
          </eventAssignment>
        </listOfEventAssignments>
      </event>
      <event metaid="event_treatmentIsEffective" id="treatmentIsEffective" useValuesFromTriggerTime="true">
        <annotation>
          <rdf:RDF xmlns:rdf="http://www.w3.org/1999/02/22-rdf-syntax-ns#" xmlns:dcterms="http://purl.org/dc/terms/" xmlns:vCard="http://www.w3.org/2001/vcard-rdf/3.0#" xmlns:vCard4="http://www.w3.org/2006/vcard/ns#" xmlns:bqbiol="http://biomodels.net/biology-qualifiers/" xmlns:bqmodel="http://biomodels.net/model-qualifiers/">
            <rdf:Description rdf:about="#event_treatmentIsEffective">
              <bqbiol:isVersionOf>
                <rdf:Bag>
                  <rdf:li rdf:resource="http://identifiers.org/DefinedRationally"/>
                </rdf:Bag>
              </bqbiol:isVersionOf>
            </rdf:Description>
          </rdf:RDF>
        </annotation>
        <trigger initialValue="false" persistent="false">
          <math xmlns="http://www.w3.org/1998/Math/MathML">
            <apply>
              <and/>
              <apply>
                <eq/>
                <ci> MeasurableTtpHelper </ci>
                <cn type="integer"> 1 </cn>
              </apply>
              <apply>
                <lt/>
                <ci> isPlacebo </ci>
                <cn> 0.5 </cn>
              </apply>
              <apply>
                <lt/>
                <ci> dTumoralCells </ci>
                <cn type="integer"> 0 </cn>
              </apply>
              <apply>
                <leq/>
                <apply>
                  <minus/>
                  <csymbol encoding="text" definitionURL="http://www.sbml.org/sbml/symbols/time"> time </csymbol>
                  <ci> tFirstDrugAdmin </ci>
                </apply>
                <apply>
                  <times/>
                  <cn type="integer"> 1 </cn>
                  <cn> 2629743.831225 </cn>
                </apply>
              </apply>
            </apply>
          </math>
        </trigger>
        <listOfEventAssignments>
          <eventAssignment variable="TreatmentEffective">
            <math xmlns="http://www.w3.org/1998/Math/MathML">
              <cn type="integer"> 1 </cn>
            </math>
          </eventAssignment>
        </listOfEventAssignments>
      </event>
      <event metaid="event_treatmentIsNoMoreEffective" id="treatmentIsNoMoreEffective" useValuesFromTriggerTime="true">
        <annotation>
          <rdf:RDF xmlns:rdf="http://www.w3.org/1999/02/22-rdf-syntax-ns#" xmlns:dcterms="http://purl.org/dc/terms/" xmlns:vCard="http://www.w3.org/2001/vcard-rdf/3.0#" xmlns:vCard4="http://www.w3.org/2006/vcard/ns#" xmlns:bqbiol="http://biomodels.net/biology-qualifiers/" xmlns:bqmodel="http://biomodels.net/model-qualifiers/">
            <rdf:Description rdf:about="#event_treatmentIsNoMoreEffective">
              <bqbiol:isVersionOf>
                <rdf:Bag>
                  <rdf:li rdf:resource="http://identifiers.org/DefinedRationally"/>
                </rdf:Bag>
              </bqbiol:isVersionOf>
            </rdf:Description>
          </rdf:RDF>
        </annotation>
        <trigger initialValue="false" persistent="false">
          <math xmlns="http://www.w3.org/1998/Math/MathML">
            <apply>
              <and/>
              <apply>
                <eq/>
                <ci> MeasurableTtpHelper </ci>
                <cn type="integer"> 1 </cn>
              </apply>
              <apply>
                <gt/>
                <ci> TreatmentEffective </ci>
                <cn> 0.5 </cn>
              </apply>
              <apply>
                <gt/>
                <ci> dTumoralCells </ci>
                <cn type="integer"> 0 </cn>
              </apply>
              <apply>
                <lt/>
                <ci> isPlacebo </ci>
                <cn> 0.5 </cn>
              </apply>
            </apply>
          </math>
        </trigger>
        <listOfEventAssignments>
          <eventAssignment variable="AbsoluteTtpHelper">
            <math xmlns="http://www.w3.org/1998/Math/MathML">
              <cn type="integer"> 0 </cn>
            </math>
          </eventAssignment>
          <eventAssignment variable="MinimalTumorRadius">
            <math xmlns="http://www.w3.org/1998/Math/MathML">
              <apply>
                <times/>
                <cn type="integer"> 10 </cn>
                <ci> tumorRadius </ci>
              </apply>
            </math>
          </eventAssignment>
        </listOfEventAssignments>
      </event>
    </listOfEvents>
  </model>
</sbml>
