# Supplementary material for: Knowledge-based mechanistic modeling accurately predicts disease progression with gefitinib in EGFR-mutant lung adenocarcinoma
Source: NPJ Syst Biol Appl. 2023 Jul 31;9:37. doi: 10.1038/s41540-023-00292-7 (PMC10390488; doi:10.1038/s41540-023-00292-7)
Supplement: Supplementary file 3 — Supplementary material - source files [file 41540_2023_292_MOESM3_ESM.zip › Sumodels sources/Clinical.xlsx]

## Sheet: sbml
level	3
version	2

## Sheet: modelAttrs
timeUnits	second

## Sheet: unitDefs
id	units
centimeter	kind=metre, exp=1.0, scale=-2, mult=1.0
day	kind=second, exp=1.0, scale=0, mult=86400.0
millimeter	kind=metre, exp=1.0, scale=-3, mult=1.0
substance__count	kind=avogadro, exp=1.0, scale=0, mult=1.66053906717385e-24
substance__countPercentimeterCube	kind=metre, exp=-3.0, scale=-2, mult=1.0; kind=avogadro, exp=1.0, scale=0, mult=1.66053906717385e-24
substance__countPerday	kind=second, exp=-1.0, scale=0, mult=86400.0; kind=avogadro, exp=1.0, scale=0, mult=1.66053906717385e-24
year	kind=second, exp=1.0, scale=0, mult=31556925.9747

## Sheet: parameters
id	metaid	miriamAnnotation	value	units	constant
AbsoluteTtpHelper	parameter_AbsoluteTtpHelper	bqbiol:isVersionOf, DefinedRationally	0	dimensionless	FALSE
CensoredStatus	parameter_CensoredStatus	bqbiol:isVersionOf, DefinedRationally	1	dimensionless	FALSE
Clone0_00000058isClonePresent				dimensionless	FALSE
Clone10_00000058isClonePresent				dimensionless	FALSE
Clone11_00000058isClonePresent				dimensionless	FALSE
Clone12_00000058isClonePresent				dimensionless	FALSE
Clone13_00000058isClonePresent				dimensionless	FALSE
Clone14_00000058isClonePresent				dimensionless	FALSE
Clone15_00000058isClonePresent				dimensionless	FALSE
Clone1_00000058isClonePresent				dimensionless	FALSE
Clone2_00000058isClonePresent				dimensionless	FALSE
Clone3_00000058isClonePresent				dimensionless	FALSE
Clone4_00000058isClonePresent				dimensionless	FALSE
Clone5_00000058isClonePresent				dimensionless	FALSE
Clone6_00000058isClonePresent				dimensionless	FALSE
Clone7_00000058isClonePresent				dimensionless	FALSE
Clone8_00000058isClonePresent				dimensionless	FALSE
Clone9_00000058isClonePresent				dimensionless	FALSE
IntermediateAbsoluteTimeToProgression	parameter_IntermediateAbsoluteTimeToProgression	bqbiol:isVersionOf, DefinedRationally	0	day	FALSE
IntermediateMeasurableTimeToProgression	parameter_IntermediateMeasurableTimeToProgression	bqbiol:isVersionOf, DefinedRationally	0	day	FALSE
IntermediateTimeToClinicalProgression	parameter_IntermediateTimeToClinicalProgression	bqbiol:isVersionOf, DefinedRationally	0	day	FALSE
MeasurableTtpHelper	parameter_MeasurableTtpHelper	bqbiol:isVersionOf, DefinedRationally	0	dimensionless	FALSE
MinimalTumorRadius	parameter_MinimalTumorRadius	bqbiol:isVersionOf, DefinedRationally		millimeter	FALSE
TreatmentEffective	parameter_TreatmentEffective	bqbiol:isVersionOf, DefinedRationally	0	dimensionless	FALSE
TtcpHelper	parameter_TtcpHelper	bqbiol:isVersionOf, DefinedRationally	0	dimensionless	FALSE
absoluteTimeToProgression	parameter_absoluteTimeToProgression	bqbiol:isVersionOf, DefinedRationally		day	FALSE
age	parameter_age	bqbiol:isVersionOf, Arbitrary		year	FALSE
ageSquare	parameter_ageSquare	bqbiol:isVersionOf, None		dimensionless	FALSE
bodyWeight	parameter_bodyWeight	bqbiol:isVersionOf, https://doi.org/10.1007/s40262-016-0422-3		gram	FALSE
bodyWeightHuman	parameter_bodyWeightHuman	bqbiol:isVersionOf, https://doi.org/10.1007/s40262-016-0422-3		gram	FALSE
bodyWeightHumanAsian	parameter_bodyWeightHumanAsian	bqbiol:isVersionOf, Abitrary		gram	FALSE
bodyWeightHumanNonAsian	parameter_bodyWeightHumanNonAsian	bqbiol:isVersionOf, https://doi.org/10.1007/s40262-016-0422-3		gram	FALSE
bodyWeightInVitro	parameter_bodyWeightInVitro	bqbiol:isVersionOf, https://doi.org/10.1073/pnas.012579799		gram	FALSE
bodyWeightMouse	parameter_bodyWeightMouse	bqbiol:isVersionOf, http://web.jhu.edu/animalcare/procedures/mouse.html		gram	FALSE
calibPatientId	parameter_calibPatientId	bqbiol:isVersionOf, Arbitrary		dimensionless	FALSE
cancerCellDensity	parameter_cancerCellDensity	bqbiol:isVersionOf, https://doi.org/10.1158/0008-5472.can-18-3652		substance__countPercentimeterCube	FALSE
clinicalStage	parameter_clinicalStage	bqbiol:isVersionOf, https://doi.org/10.1007/978-3-319-40618-3		dimensionless	FALSE
dTumoralCells				substance__countPerday	FALSE
distribId	parameter_distribId	bqbiol:isVersionOf, Arbitrary		dimensionless	FALSE
ethnicity	parameter_ethnicity	bqbiol:isVersionOf, Arbitrary		dimensionless	FALSE
inVitro	parameter_inVitro	bqbiol:isVersionOf, Arbitrary		dimensionless	FALSE
inVitroScale				substance__count	FALSE
inVivoScale				substance__count	FALSE
initialTNM	parameter_initialTNM	bqbiol:isVersionOf, https://doi.org/10.1007/978-3-319-40618-3		dimensionless	FALSE
isClonePresent				dimensionless	FALSE
isMale	parameter_isMale	bqbiol:isVersionOf, Abitrary		dimensionless	FALSE
isNeoangiogenesis	parameter_isNeoangiogenesis	bqbiol:isVersionOf, Arbitrary		dimensionless	FALSE
isPlacebo	parameter_isPlacebo	bqbiol:isVersionOf, Arbitrary		dimensionless	FALSE
isResistanceMutation	parameter_isResistanceMutation	bqbiol:isVersionOf, ForScenario		dimensionless	FALSE
isXenograft	parameter_isXenograft	bqbiol:isVersionOf, Arbitrary		dimensionless	FALSE
measurableTimeToProgression	parameter_measurableTimeToProgression	bqbiol:isVersionOf, DefinedRationally		day	FALSE
metastasisStatus	parameter_metastasisStatus	bqbiol:isVersionOf, https://doi.org/10.1007/978-3-319-40618-3		dimensionless	FALSE
nClones	parameter_nClones	bqbiol:isVersionOf, https://doi.org/10.1056/nejmoa1616288		item	FALSE
nodalStatus	parameter_nodalStatus	bqbiol:isVersionOf, https://doi.org/10.1007/978-3-319-40618-3		dimensionless	FALSE
patientIdVpop	parameter_patientIdVpop	bqbiol:isVersionOf, Arbitrary		dimensionless	FALSE
patientRankMaemondo	parameter_patientRankMaemondo	bqbiol:isVersionOf, Arbitrary		dimensionless	FALSE
patientResponse	parameter_patientResponse	bqbiol:isVersionOf, https://doi.org/10.1016/j.ejca.2008.10.026		dimensionless	FALSE
radialCTresolution	parameter_radialCTresolution	bqbiol:isVersionOf, https://doi.org/10.1097/RTI.0000000000000140		millimeter	FALSE
scenario__weight				dimensionless	FALSE
sizeHelper				dimensionless	FALSE
smokingStatus	parameter_smokingStatus	bqbiol:isVersionOf, Arbitrary		dimensionless	FALSE
tFirstDrugAdmin	parameter_tFirstDrugAdmin	bqbiol:isVersionOf, Arbitrary		second	FALSE
timeToClinicalProgression	parameter_timeToClinicalProgression	bqbiol:isVersionOf, DefinedRationally		day	FALSE
tumorCategory	parameter_tumorCategory	bqbiol:isVersionOf, https://doi.org/10.1007/978-3-319-40618-3		dimensionless	FALSE
tumorInitRad	parameter_tumorInitRad	bqbiol:isVersionOf, https://doi.org/10.1007/978-3-319-40618-3		centimeter	FALSE
tumorRadius				centimeter	FALSE

## Sheet: initAssign
symbol	math
MinimalTumorRadius	10 * tumorInitRad

## Sheet: rules
rule	variable	math	metaid	miriamAnnotation
AssignmentRule	Clone0_00000058isClonePresent	1
AssignmentRule	Clone10_00000058isClonePresent	piecewise(1, nClones > 10.5, 0)
AssignmentRule	Clone11_00000058isClonePresent	piecewise(1, nClones > 11.5, 0)
AssignmentRule	Clone12_00000058isClonePresent	piecewise(1, nClones > 12.5, 0)
AssignmentRule	Clone13_00000058isClonePresent	piecewise(1, nClones > 13.5, 0)
AssignmentRule	Clone14_00000058isClonePresent	piecewise(1, nClones > 14.5, 0)
AssignmentRule	Clone15_00000058isClonePresent	piecewise(1, nClones > 15.5, 0)
AssignmentRule	Clone1_00000058isClonePresent	piecewise(1, nClones > 1.5, 0)
AssignmentRule	Clone2_00000058isClonePresent	piecewise(1, nClones > 2.5, 0)
AssignmentRule	Clone3_00000058isClonePresent	piecewise(1, nClones > 3.5, 0)
AssignmentRule	Clone4_00000058isClonePresent	piecewise(1, nClones > 4.5, 0)
AssignmentRule	Clone5_00000058isClonePresent	piecewise(1, nClones > 5.5, 0)
AssignmentRule	Clone6_00000058isClonePresent	piecewise(1, nClones > 6.5, 0)
AssignmentRule	Clone7_00000058isClonePresent	piecewise(1, nClones > 7.5, 0)
AssignmentRule	Clone8_00000058isClonePresent	piecewise(1, nClones > 8.5, 0)
AssignmentRule	Clone9_00000058isClonePresent	piecewise(1, nClones > 9.5, 0)
AssignmentRule	absoluteTimeToProgression	IntermediateAbsoluteTimeToProgression * TreatmentEffective
AssignmentRule	age	60
AssignmentRule	ageSquare	age * age / 1^2
AssignmentRule	bodyWeight	piecewise(bodyWeightInVitro, inVitro >= 0.5, piecewise(bodyWeightMouse, isXenograft == 1, bodyWeightHuman * 1000)) / 1000
AssignmentRule	bodyWeightHuman	piecewise(bodyWeightHumanAsian, ethnicity < 1.5, bodyWeightHumanNonAsian)
AssignmentRule	bodyWeightHumanAsian	piecewise((-0.003 * ageSquare + 0.237 * age / 1 + 58.65) * 1, isMale > 0.5, (-0.008 * ageSquare + 0.748 * age / 1 + 36.36) * 1)
AssignmentRule	bodyWeightHumanNonAsian	piecewise((-0.004 * ageSquare + 0.301 * age / 1 + 67.51) * 1, isMale > 0.5, (-0.009 * ageSquare + 0.952 * age / 1 + 39.8) * 1)
AssignmentRule	bodyWeightInVitro	2.63
AssignmentRule	bodyWeightMouse	23
AssignmentRule	calibPatientId	0
AssignmentRule	cancerCellDensity	280000000
AssignmentRule	clinicalStage	piecewise(40, metastasisStatus == 1, piecewise(0, tumorCategory == 0, piecewise(piecewise(11, nodalStatus == 0, piecewise(22, nodalStatus == 1, piecewise(31, nodalStatus == 2, 32))), tumorCategory <= 13, piecewise(piecewise(piecewise(12, tumorCategory == 21, 21), nodalStatus == 0, piecewise(22, nodalStatus == 1, piecewise(31, nodalStatus == 2, 32))), tumorCategory <= 22, piecewise(piecewise(22, n…
AssignmentRule	dTumoralCells	1
AssignmentRule	distribId	0
AssignmentRule	ethnicity	1
AssignmentRule	inVitro	0
AssignmentRule	inVitroScale	1e-12
AssignmentRule	inVivoScale	0.1
AssignmentRule	initialTNM	300
AssignmentRule	isClonePresent	1
AssignmentRule	isMale	1
AssignmentRule	isNeoangiogenesis	1
AssignmentRule	isPlacebo	0
AssignmentRule	isResistanceMutation	1
AssignmentRule	isXenograft	0
AssignmentRule	measurableTimeToProgression	IntermediateMeasurableTimeToProgression
AssignmentRule	metastasisStatus	initialTNM - 10 * floor(initialTNM / 10)
AssignmentRule	nClones	1
AssignmentRule	nodalStatus	floor(initialTNM / 10) - 10 * floor(floor(initialTNM / 10) / 10)
AssignmentRule	patientIdVpop	0
AssignmentRule	patientRankMaemondo	0
AssignmentRule	patientResponse	piecewise(1, tumorRadius <= (radialCTresolution * 0.1), piecewise(-1, (tumorRadius >= (0.12 * piecewise(MinimalTumorRadius, MinimalTumorRadius <= (tumorInitRad * 10), tumorInitRad * 10))) && (tumorRadius >= ((piecewise(MinimalTumorRadius, MinimalTumorRadius <= (tumorInitRad * 10), tumorInitRad * 10) + 2.5 * 1) * 0.1)), piecewise(0.5, tumorRadius <= (0.7 * tumorInitRad), 0)))
AssignmentRule	radialCTresolution	1
AssignmentRule	scenario__weight	1
AssignmentRule	sizeHelper	0.5
AssignmentRule	smokingStatus	0
AssignmentRule	tFirstDrugAdmin	1
AssignmentRule	timeToClinicalProgression	IntermediateTimeToClinicalProgression
AssignmentRule	tumorCategory	piecewise(0, tumorRadius == 0, piecewise(11, (2 * tumorRadius) <= 1, piecewise(12, (2 * tumorRadius) <= (2 * 1), piecewise(13, (2 * tumorRadius) <= (3 * 1), piecewise(21, (2 * tumorRadius) <= (4 * 1), piecewise(22, (2 * tumorRadius) <= (5 * 1), piecewise(30, (2 * tumorRadius) <= (7 * 1), 40)))))))
AssignmentRule	tumorInitRad	piecewise(0, initialTNM <= 99, piecewise(sizeHelper * 3, initialTNM <= 199, piecewise(3 + sizeHelper * 2, initialTNM <= 299, piecewise(5 + sizeHelper * 2, initialTNM <= 399, 7 + sizeHelper * 3)))) * 1 / 2
AssignmentRule	tumorRadius	tumorInitRad + 1.5 * 1 * (time / (time + 8640000 * 1))
RateRule	IntermediateAbsoluteTimeToProgression	AbsoluteTtpHelper * MeasurableTtpHelper / 86400	rate_IntermediateAbsoluteTimeToProgression	bqbiol:isVersionOf, None
RateRule	IntermediateMeasurableTimeToProgression	MeasurableTtpHelper / 86400	rate_IntermediateMeasurableTimeToProgression	bqbiol:isVersionOf, None
RateRule	IntermediateTimeToClinicalProgression	TtcpHelper / 86400	rate_IntermediateTimeToClinicalProgression	bqbiol:isVersionOf, None

## Sheet: events
id	metaid	miriamAnnotation	valFromTriggerTime	triggerInitVal	triggerPersistent	triggerMath	eventAssign
clinicalProgressionIsObserved	event_clinicalProgressionIsObserved	bqbiol:isVersionOf, DefinedRationally	TRUE	FALSE	FALSE	((((TtcpHelper == 1) && (dTumoralCells > 0)) && (isPlacebo < 0.5)) && (tumorRadius >= (1.2 * MinimalTumorRadius * 0.1))) && (tumorRadius >= ((MinimalTumorRadius + 0.25 * 1 * 10) * 0.1))	variable=CensoredStatus, math=2; variable=TtcpHelper, math=0
progressionIsMeasurable	event_progressionIsMeasurable	bqbiol:isVersionOf, DefinedRationally	TRUE	FALSE	FALSE	(((MeasurableTtpHelper == 1) && (dTumoralCells > 0)) && (isPlacebo < 0.5)) && (tumorRadius >= (piecewise(MinimalTumorRadius + radialCTresolution, MinimalTumorRadius >= radialCTresolution, 2 * radialCTresolution) * 0.1))	variable=MeasurableTtpHelper, math=0
treatmentHasStarted	event_treatmentHasStarted	bqbiol:isVersionOf, DefinedRationally	TRUE	FALSE	FALSE	(time > tFirstDrugAdmin) && (isPlacebo < 0.5)	variable=AbsoluteTtpHelper, math=1; variable=MeasurableTtpHelper, math=1; variable=TtcpHelper, math=1
treatmentIsEffective	event_treatmentIsEffective	bqbiol:isVersionOf, DefinedRationally	TRUE	FALSE	FALSE	(((MeasurableTtpHelper == 1) && (isPlacebo < 0.5)) && (dTumoralCells < 0)) && ((time - tFirstDrugAdmin) <= (1 * 2629743.831225))	variable=TreatmentEffective, math=1
treatmentIsNoMoreEffective	event_treatmentIsNoMoreEffective	bqbiol:isVersionOf, DefinedRationally	TRUE	FALSE	FALSE	(((MeasurableTtpHelper == 1) && (TreatmentEffective > 0.5)) && (dTumoralCells > 0)) && (isPlacebo < 0.5)	variable=AbsoluteTtpHelper, math=0; variable=MinimalTumorRadius, math=10 * tumorRadius
